# Supplementary material for: Rational Design of a Facially Coordinating P,N,N Ligand for Manganese‐Catalysed Enantioselective Hydrogenation of Cyclic Ketones
Source: Angew Chem Int Ed Engl. 2022 Dec 8;62(3):e202212479. doi: 10.1002/anie.202212479 (PMC10107995; doi:10.1002/anie.202212479)
Supplement: Supplementary file 2 — Supporting Information [file ANIE-62-0-s002.cdxml]

<?xml version="1.0" encoding="UTF-8" ?>
<!DOCTYPE CDXML SYSTEM "http://www.cambridgesoft.com/xml/cdxml.dtd" >
<CDXML
 CreationProgram="ChemDraw 19.1.1.32"
 Name="rationaldesigncyclicketonefig1v4.cdxml"
 BoundingBox="12.55 44.37 708.90 451.53"
 WindowPosition="0 0"
 WindowSize="0 0"
 FractionalWidths="yes"
 InterpretChemically="yes"
 ShowAtomQuery="yes"
 ShowAtomStereo="no"
 ShowAtomEnhancedStereo="yes"
 ShowAtomNumber="no"
 ShowResidueID="no"
 ShowBondQuery="yes"
 ShowBondRxn="yes"
 ShowBondStereo="no"
 ShowTerminalCarbonLabels="no"
 ShowNonTerminalCarbonLabels="no"
 HideImplicitHydrogens="no"
 LabelFont="58"
 LabelSize="12"
 LabelFace="96"
 CaptionFont="58"
 CaptionSize="12"
 HashSpacing="2.60"
 MarginWidth="2"
 LineWidth="0.75"
 BoldWidth="2.60"
 BondLength="17"
 BondSpacing="18"
 ChainAngle="120"
 LabelJustification="Auto"
 CaptionJustification="Left"
 AminoAcidTermini="HOH"
 ShowSequenceTermini="yes"
 ShowSequenceBonds="yes"
 ShowSequenceUnlinkedBranches="no"
 ResidueWrapCount="40"
 ResidueBlockCount="10"
 ResidueZigZag="yes"
 NumberResidueBlocks="no"
 PrintMargins="36 36 36 36"
 MacPrintInfo="00030000004800480000000002420339FFF8FFF8024B03410365057A03DF00020000004800480000000002420339000100000064000000010001010100000001270F000100010000000000000000000000000002001901900000000000400000000000000000000100000000000000000000000000000000"
 ChemPropName=""
 ChemPropFormula="Chemical Formula: "
 ChemPropExactMass="Exact Mass: "
 ChemPropMolWt="Molecular Weight: "
 ChemPropMOverZ="m/z: "
 ChemPropAnalysis="Elemental Analysis: "
 ChemPropBoilingPt="Boiling Point: "
 ChemPropMeltingPt="Melting Point: "
 ChemPropCritTemp="Critical Temp: "
 ChemPropCritPres="Critical Pres: "
 ChemPropCritVol="Critical Vol: "
 ChemPropGibbs="Gibbs Energy: "
 ChemPropLogP="Log P: "
 ChemPropMR="MR: "
 ChemPropHenry="Henry&apos;s Law: "
 ChemPropEForm="Heat of Form: "
 ChemProptPSA="tPSA: "
 ChemPropID=""
 ChemPropFragmentLabel=""
 color="0"
 bgcolor="1"
 RxnAutonumberStart="1"
 RxnAutonumberConditions="no"
 RxnAutonumberStyle="Roman"
 RxnAutonumberFormat="(#)"
><colortable>
<color r="1" g="1" b="1"/>
<color r="0" g="0" b="0"/>
<color r="1" g="0" b="0"/>
<color r="1" g="1" b="0"/>
<color r="0" g="1" b="0"/>
<color r="0" g="1" b="1"/>
<color r="0" g="0" b="1"/>
<color r="1" g="0" b="1"/>
</colortable><fonttable>
<font id="58" charset="x-mac-roman" name="Arial"/>
<font id="59" charset="x-mac-roman" name="Arial Italic"/>
<font id="60" charset="x-mac-roman" name="Arial Bold"/>
<font id="61" charset="x-mac-roman" name="Arial Bold Italic"/>
</fonttable><page
 id="1174506581"
 BoundingBox="0 0 769.80 523.20"
 HeaderPosition="36"
 FooterPosition="36"
 PrintTrimMarks="yes"
 HeightPages="1"
 WidthPages="1"
><fragment
 id="1174504905"
 BoundingBox="16.64 317.83 131.06 417.60"
 Z="726"
><n
 id="1174504906"
 p="89.87 369.44"
 Z="712"
 MarginWidth="1.59"
 Element="25"
 NumHydrogens="0"
 Charge="1"
 NeedsClean="yes"
 AS="N"
><t
 p="84.87 373.73"
 BoundingBox="85.76 365.15 100.72 373.73"
 LabelJustification="Left"
 LabelAlignment="Left"
><s font="58" size="12" color="0" face="96">Mn</s></t></n><n
 id="1174504907"
 p="89.87 352.38"
 Z="713"
 Warning="An atom in this label has an invalid valence."
 MarginWidth="1.59"
 Element="7"
 NumHydrogens="0"
 NeedsClean="yes"
 AS="N"
><t
 p="85.54 356.67"
 BoundingBox="86.45 348.09 93.22 356.67"
 LabelJustification="Left"
><s font="58" size="12" color="0" face="96">N</s></t></n><n
 id="1174504908"
 p="75.10 343.85"
 Z="715"
 MarginWidth="1.59"
 AS="N"
/><n
 id="1174504909"
 p="75.10 326.79"
 Z="716"
 MarginWidth="1.59"
 AS="N"
/><n
 id="1174504910"
 p="89.87 318.26"
 Z="717"
 MarginWidth="1.59"
 AS="N"
/><n
 id="1174504911"
 p="104.65 326.79"
 Z="718"
 MarginWidth="1.59"
 AS="N"
/><n
 id="1174504912"
 p="104.65 343.85"
 Z="719"
 MarginWidth="1.59"
 AS="N"
/><n
 id="1174504913"
 p="65.25 381.48"
 Z="727"
 Warning="An atom in this label has an invalid valence."
 MarginWidth="1.59"
 NodeType="Unspecified"
 NeedsClean="yes"
 AS="N"
 BondOrdering="1174504967 1174504989"
><fragment
 id="1174506582"
 ConnectionOrder="1174505436 1174505437"
><n
 id="1174505423"
 p="65.25 381.48"
 Z="666"
 Element="15"
 NumHydrogens="0"
 NeedsClean="yes"
><t
 p="61.25 385.77"
 BoundingBox="62.17 377.19 68.73 385.77"
 LabelJustification="Left"
><s font="58" size="12" color="0" face="96">P</s></t></n><n
 id="1174505424"
 p="57.78 366.21"
 Z="667"
/><n
 id="1174505425"
 p="67.27 352.11"
 Z="668"
/><n
 id="1174505426"
 p="59.80 336.84"
 Z="669"
/><n
 id="1174505427"
 p="42.84 335.67"
 Z="670"
/><n
 id="1174505428"
 p="33.35 349.77"
 Z="671"
/><n
 id="1174505429"
 p="40.82 365.04"
 Z="672"
/><n
 id="1174505430"
 p="55.76 395.59"
 Z="673"
/><n
 id="1174505431"
 p="38.80 394.42"
 Z="674"
/><n
 id="1174505432"
 p="29.31 408.52"
 Z="675"
/><n
 id="1174505433"
 p="36.77 423.79"
 Z="676"
/><n
 id="1174505434"
 p="53.73 424.96"
 Z="677"
/><n
 id="1174505435"
 p="63.22 410.86"
 Z="678"
/><n
 id="1174505436"
 p="80.52 374.01"
 Z="679"
 NodeType="ExternalConnectionPoint"
 ExternalConnectionNum="1"
/><n
 id="1174505437"
 p="79.35 390.97"
 Z="680"
 NodeType="ExternalConnectionPoint"
 ExternalConnectionNum="2"
/><b
 id="1174505438"
 Z="681"
 B="1174505434"
 E="1174505435"
 Order="2"
 BondCircularOrdering="1174505439 0 0 1174505442"
/><b
 id="1174505439"
 Z="682"
 B="1174505433"
 E="1174505434"
/><b
 id="1174505440"
 Z="683"
 B="1174505432"
 E="1174505433"
 Order="2"
 BondCircularOrdering="1174505441 0 0 1174505439"
/><b
 id="1174505441"
 Z="684"
 B="1174505431"
 E="1174505432"
/><b
 id="1174505442"
 Z="685"
 B="1174505430"
 E="1174505435"
/><b
 id="1174505443"
 Z="686"
 B="1174505430"
 E="1174505431"
 Order="2"
 BondCircularOrdering="1174505442 1174505450 0 1174505441"
/><b
 id="1174505444"
 Z="687"
 B="1174505428"
 E="1174505429"
 Order="2"
 BondCircularOrdering="1174505445 0 0 1174505448"
/><b
 id="1174505445"
 Z="688"
 B="1174505427"
 E="1174505428"
/><b
 id="1174505446"
 Z="689"
 B="1174505426"
 E="1174505427"
 Order="2"
 BondCircularOrdering="1174505447 0 0 1174505445"
/><b
 id="1174505447"
 Z="690"
 B="1174505425"
 E="1174505426"
/><b
 id="1174505448"
 Z="691"
 B="1174505424"
 E="1174505429"
/><b
 id="1174505449"
 Z="692"
 B="1174505424"
 E="1174505425"
 Order="2"
 BondCircularOrdering="1174505448 1174505451 0 1174505447"
/><b
 id="1174505450"
 Z="693"
 B="1174505423"
 E="1174505430"
/><b
 id="1174505451"
 Z="694"
 B="1174505423"
 E="1174505424"
/><b
 id="1174505452"
 Z="695"
 B="1174505436"
 E="1174505423"
 Display="WedgeBegin"
/><b
 id="1174505453"
 Z="696"
 B="1174505437"
 E="1174505423"
/></fragment><t
 p="61.25 385.77"
 BoundingBox="62.17 377.19 80.46 398.34"
 LabelJustification="Left"
 LabelAlignment="Below"
 LineStarts="2 5"
><s font="58" size="12" color="0" face="96">PPh2</s></t></n><n
 id="1174504922"
 p="55.64 362.68"
 Z="729"
 MarginWidth="1.59"
 Geometry="Tetrahedral"
 AS="R"
 BondOrdering="1174504971 1174504973 0 1174504988"
/><n
 id="1174504923"
 p="89.92 390.27"
 Z="730"
 MarginWidth="1.59"
 NodeType="Fragment"
 NeedsClean="yes"
 AS="N"
><fragment
 id="1174506583"
><n
 id="1174504925"
 p="89.92 390.27"
 Z="697"
/><n
 id="1174504926"
 p="89.96 407.21"
 Z="698"
 Element="8"
 NumHydrogens="0"
 NeedsClean="yes"
><t
 p="86.07 410.85"
 BoundingBox="86.55 403.57 93.40 410.97"
 LabelJustification="Left"
><s font="58" size="10" color="0" face="96">O</s></t></n><n
 id="1174504927"
 p="89.88 373.33"
 Z="699"
 NodeType="ExternalConnectionPoint"
 ExternalConnectionNum="1"
/><b
 id="1174504928"
 Z="700"
 B="1174504925"
 E="1174504926"
 Order="2"
/><b
 id="1174504929"
 Z="701"
 B="1174504927"
 E="1174504925"
 Order="dative"
/></fragment><t
 p="85.59 394.64"
 BoundingBox="86.18 385.90 103.05 394.79"
 LabelJustification="Left"
 LabelAlignment="Left"
><s font="58" size="12" color="0" face="96">CO</s></t></n><n
 id="1174504930"
 p="117.51 361.84"
 Z="732"
 MarginWidth="1.59"
 NodeType="Fragment"
 NeedsClean="yes"
 AS="N"
><fragment
 id="1174506584"
><n
 id="1174504932"
 p="117.51 361.84"
 Z="702"
/><n
 id="1174504933"
 p="133.84 357.34"
 Z="703"
 Element="8"
 NumHydrogens="0"
 NeedsClean="yes"
><t
 p="129.95 360.98"
 BoundingBox="130.43 353.70 137.28 361.10"
 LabelJustification="Left"
><s font="58" size="10" color="0" face="96">O</s></t></n><n
 id="1174504934"
 p="101.18 366.32"
 Z="704"
 NodeType="ExternalConnectionPoint"
 ExternalConnectionNum="1"
/><b
 id="1174504935"
 Z="705"
 B="1174504932"
 E="1174504933"
 Order="2"
/><b
 id="1174504936"
 Z="706"
 B="1174504934"
 E="1174504932"
 Order="dative"
/></fragment><t
 p="113.18 366.21"
 BoundingBox="113.77 357.47 130.64 366.36"
 LabelJustification="Left"
 LabelAlignment="Left"
><s font="58" size="12" color="0" face="96">CO</s></t></n><n
 id="1174504937"
 p="117.93 379.39"
 Z="734"
 MarginWidth="1.59"
 NodeType="Fragment"
 NeedsClean="yes"
 AS="N"
><fragment
 id="1174506585"
><n
 id="1174504939"
 p="117.93 379.39"
 Z="707"
/><n
 id="1174504940"
 p="133.90 385.06"
 Z="708"
 Element="8"
 NumHydrogens="0"
 NeedsClean="yes"
><t
 p="130.01 388.70"
 BoundingBox="130.49 381.42 137.34 388.82"
 LabelJustification="Left"
><s font="58" size="10" color="0" face="96">O</s></t></n><n
 id="1174504941"
 p="101.97 373.73"
 Z="709"
 NodeType="ExternalConnectionPoint"
 ExternalConnectionNum="1"
/><b
 id="1174504942"
 Z="710"
 B="1174504939"
 E="1174504940"
 Order="2"
/><b
 id="1174504943"
 Z="711"
 B="1174504941"
 E="1174504939"
 Order="dative"
/></fragment><t
 p="113.60 383.76"
 BoundingBox="114.19 375.02 131.06 383.91"
 LabelJustification="Left"
 LabelAlignment="Left"
><s font="58" size="12" color="0" face="96">CO</s></t></n><n
 id="1174504944"
 p="66.09 360.16"
 Z="736"
 Warning="An atom in this label has an invalid valence."
 MarginWidth="1.59"
 Element="7"
 NumHydrogens="1"
 NeedsClean="yes"
 Geometry="Tetrahedral"
 AS="S"
 BondOrdering="1174504972 1174504971 0 1174504975"
><t
 p="61.76 364.45"
 BoundingBox="62.67 355.87 69.46 374.48"
 LabelJustification="Left"
 LabelAlignment="Below"
 LineStarts="2 3"
><s font="58" size="12" color="0" face="96">NH</s></t></n><n
 id="1174504945"
 p="43.30 346.13"
 Z="739"
 MarginWidth="1.59"
 AS="N"
/><n
 id="1174504946"
 p="66.09 347.90"
 Z="741"
 MarginWidth="1.59"
 AS="N"
/><n
 id="1174504947"
 p="33.92 370.41"
 Z="745"
 MarginWidth="1.59"
 NodeType="MultiAttachment"
 AS="N"
 Attachments="1174504952 1174504953 1174504949 1174504950 1174504951"
/><n
 id="1174504948"
 p="34.26 388.83"
 Z="746"
 MarginWidth="1.59"
 Element="26"
 NumHydrogens="0"
 NeedsClean="yes"
 AS="N"
><t
 p="34.26 393.12"
 BoundingBox="28.24 384.54 40.76 393.27"
 LabelJustification="Center"
 Justification="Center"
 LabelAlignment="Center"
><s font="58" size="12" color="0" face="96">Fe</s></t></n><n
 id="1174504949"
 p="50.41 368.12"
 Z="747"
 MarginWidth="1.59"
 AS="N"
/><n
 id="1174504950"
 p="44.46 375.54"
 Z="748"
 MarginWidth="1.59"
 AS="N"
/><n
 id="1174504951"
 p="23.94 375.84"
 Z="749"
 MarginWidth="1.59"
 AS="N"
/><n
 id="1174504952"
 p="17.26 368.63"
 Z="750"
 MarginWidth="1.59"
 AS="N"
/><n
 id="1174504953"
 p="33.53 363.89"
 Z="751"
 IgnoreWarnings="yes"
 MarginWidth="1.59"
 AS="N"
/><n
 id="1174504954"
 p="34.21 408.13"
 Z="758"
 MarginWidth="1.59"
 NodeType="MultiAttachment"
 AS="N"
 Attachments="1174504955 1174504956 1174504957 1174504958 1174504959"
/><n
 id="1174504955"
 p="44.14 401.69"
 Z="759"
 MarginWidth="1.59"
 AS="N"
/><n
 id="1174504956"
 p="50.35 410.58"
 Z="760"
 MarginWidth="1.59"
 AS="N"
/><n
 id="1174504957"
 p="34.17 415.97"
 Z="761"
 IgnoreWarnings="yes"
 MarginWidth="1.59"
 AS="N"
/><n
 id="1174504958"
 p="18.12 410.54"
 Z="762"
 MarginWidth="1.59"
 AS="N"
/><n
 id="1174504959"
 p="24.25 401.84"
 Z="763"
 MarginWidth="1.59"
 AS="N"
/><b
 id="1174504960"
 Z="714"
 HashSpacing="2.49"
 MarginWidth="1.59"
 BoldWidth="2.01"
 B="1174504906"
 E="1174504907"
 BS="N"
/><b
 id="1174504961"
 Z="720"
 HashSpacing="2.49"
 MarginWidth="1.59"
 BoldWidth="2.01"
 B="1174504907"
 E="1174504908"
 Order="2"
 BS="N"
 BondCircularOrdering="1174504960 1174504966 1174504962 1174504974"
/><b
 id="1174504962"
 Z="721"
 HashSpacing="2.49"
 MarginWidth="1.59"
 BoldWidth="2.01"
 B="1174504908"
 E="1174504909"
 BS="N"
/><b
 id="1174504963"
 Z="722"
 HashSpacing="2.49"
 MarginWidth="1.59"
 BoldWidth="2.01"
 B="1174504909"
 E="1174504910"
 Order="2"
 BS="N"
 BondCircularOrdering="0 1174504962 1174504964 0"
/><b
 id="1174504964"
 Z="723"
 HashSpacing="2.49"
 MarginWidth="1.59"
 BoldWidth="2.01"
 B="1174504910"
 E="1174504911"
 BS="N"
/><b
 id="1174504965"
 Z="724"
 HashSpacing="2.49"
 MarginWidth="1.59"
 BoldWidth="2.01"
 B="1174504911"
 E="1174504912"
 Order="2"
 BS="N"
 BondCircularOrdering="0 1174504964 1174504966 0"
/><b
 id="1174504966"
 Z="725"
 HashSpacing="2.49"
 MarginWidth="1.59"
 BoldWidth="2.01"
 B="1174504912"
 E="1174504907"
 BS="N"
/><b
 id="1174504967"
 Z="728"
 HashSpacing="2.49"
 MarginWidth="1.59"
 BoldWidth="2.01"
 B="1174504906"
 E="1174504913"
 Display="WedgeBegin"
 BS="N"
 CrossingBonds="1174504968 1174504972"
 BeginAttach="1"
/><b
 id="1174504968"
 Z="731"
 HashSpacing="2.49"
 MarginWidth="1.59"
 BoldWidth="2.01"
 B="1174504906"
 E="1174504923"
 BS="N"
 CrossingBonds="1174504967"
/><b
 id="1174504969"
 Z="733"
 HashSpacing="2.49"
 MarginWidth="1.59"
 BoldWidth="2.01"
 B="1174504906"
 E="1174504930"
 Display="WedgedHashBegin"
 BS="N"
 BeginAttach="0"
/><b
 id="1174504970"
 Z="735"
 HashSpacing="2.49"
 MarginWidth="1.59"
 BoldWidth="2.01"
 B="1174504906"
 E="1174504937"
 Display="WedgeBegin"
 BS="N"
/><b
 id="1174504971"
 Z="737"
 HashSpacing="2.49"
 MarginWidth="1.59"
 BoldWidth="2.01"
 B="1174504922"
 E="1174504944"
 BS="N"
/><b
 id="1174504972"
 Z="738"
 HashSpacing="2.49"
 MarginWidth="1.59"
 BoldWidth="2.01"
 B="1174504944"
 E="1174504906"
 Display="WedgedHashEnd"
 BS="N"
 CrossingBonds="1174504967"
/><b
 id="1174504973"
 Z="740"
 HashSpacing="2.49"
 MarginWidth="1.59"
 BoldWidth="2.01"
 B="1174504922"
 E="1174504945"
 Display="WedgeBegin"
 BS="N"
 CrossingBonds="1174504977"
/><b
 id="1174504974"
 Z="742"
 HashSpacing="2.49"
 MarginWidth="1.59"
 BoldWidth="2.01"
 B="1174504908"
 E="1174504946"
 BS="N"
/><b
 id="1174504975"
 Z="743"
 HashSpacing="2.49"
 MarginWidth="1.59"
 BoldWidth="2.01"
 B="1174504946"
 E="1174504944"
 BS="N"
/><b
 id="1174504976"
 Z="744"
 HashSpacing="2.49"
 MarginWidth="1.59"
 BoldWidth="2.01"
 B="1174504947"
 E="1174504948"
 Display="Dash"
 BS="N"
 CrossingBonds="1174504978"
/><b
 id="1174504977"
 Z="752"
 HashSpacing="2.49"
 MarginWidth="1.59"
 BoldWidth="2.01"
 B="1174504949"
 E="1174504950"
 Order="1.5"
 Display="WedgeBegin"
 BS="N"
 CrossingBonds="1174504973"
/><b
 id="1174504978"
 Z="753"
 HashSpacing="2.49"
 MarginWidth="1.59"
 BoldWidth="2.01"
 B="1174504950"
 E="1174504951"
 Order="1.5"
 Display="Bold"
 BS="N"
 CrossingBonds="1174504976"
/><b
 id="1174504979"
 Z="754"
 HashSpacing="2.49"
 MarginWidth="1.59"
 BoldWidth="2.01"
 B="1174504951"
 E="1174504952"
 Order="1.5"
 Display="WedgeEnd"
 BS="N"
/><b
 id="1174504980"
 Z="755"
 HashSpacing="2.49"
 MarginWidth="1.59"
 BoldWidth="2.01"
 B="1174504952"
 E="1174504953"
 Order="1.5"
 BS="N"
/><b
 id="1174504981"
 Z="756"
 HashSpacing="2.49"
 MarginWidth="1.59"
 BoldWidth="2.01"
 B="1174504949"
 E="1174504953"
 Order="1.5"
 BS="N"
/><b
 id="1174504982"
 Z="764"
 HashSpacing="2.49"
 MarginWidth="1.59"
 BoldWidth="2.01"
 B="1174504955"
 E="1174504956"
 Order="1.5"
 BS="N"
/><b
 id="1174504983"
 Z="765"
 HashSpacing="2.49"
 MarginWidth="1.59"
 BoldWidth="2.01"
 B="1174504956"
 E="1174504957"
 Order="1.5"
 Display="WedgeBegin"
 BS="N"
/><b
 id="1174504984"
 Z="766"
 HashSpacing="2.49"
 MarginWidth="1.59"
 BoldWidth="2.01"
 B="1174504957"
 E="1174504958"
 Order="1.5"
 Display="WedgeEnd"
 BS="N"
/><b
 id="1174504985"
 Z="767"
 HashSpacing="2.49"
 MarginWidth="1.59"
 BoldWidth="2.01"
 B="1174504958"
 E="1174504959"
 Order="1.5"
 BS="N"
/><b
 id="1174504986"
 Z="768"
 HashSpacing="2.49"
 MarginWidth="1.59"
 BoldWidth="2.01"
 B="1174504955"
 E="1174504959"
 Order="1.5"
 BS="N"
 CrossingBonds="1174504987"
/><b
 id="1174504987"
 Z="770"
 HashSpacing="2.49"
 MarginWidth="1.59"
 BoldWidth="2.01"
 B="1174504954"
 E="1174504948"
 Display="Dash"
 BS="N"
 CrossingBonds="1174504986"
/><b
 id="1174504988"
 Z="771"
 HashSpacing="2.49"
 MarginWidth="1.59"
 BoldWidth="2.01"
 B="1174504922"
 E="1174504949"
 BS="N"
/><b
 id="1174504989"
 Z="772"
 HashSpacing="2.49"
 MarginWidth="1.59"
 BoldWidth="2.01"
 B="1174504913"
 E="1174504950"
 BS="N"
/><graphic
 id="1174505153"
 BoundingBox="100.22 359.37 100.22 368.37"
 Z="889"
 GraphicType="Symbol"
 SymbolType="Plus"
><represent attribute="Charge" object="1174504906"/></graphic><curve
 id="1174504991"
 Z="757"
 HashSpacing="2.49"
 BoldWidth="2.01"
 CurveType="1"
 ArrowheadType="Solid"
 Closed="yes"
 CurvePoints="39.87 373.31 33.92 373.36 27.96 373.42 23.03 371.84 23.02 369.89 23 367.91 27.90 366.25 33.86 366.21 39.81 366.16 44.71 367.73 44.72 369.71 44.73 371.66"
/><curve
 id="1174504992"
 Z="769"
 HashSpacing="2.49"
 BoldWidth="2.01"
 CurveType="1"
 ArrowheadType="Solid"
 Closed="yes"
 CurvePoints="39.98 411.53 34.17 411.53 28.37 411.53 23.70 409.63 23.70 407.31 23.70 405 28.37 403.10 34.17 403.10 39.98 403.10 44.64 405 44.64 407.31 44.64 409.63"
/></fragment><fragment
 id="1174504993"
 BoundingBox="120.29 334 133.96 346.95"
 Z="774"
><n
 id="1174504994"
 p="123.41 342.66"
 Z="773"
 MarginWidth="1.59"
 Element="35"
 NumHydrogens="0"
 Charge="-1"
 NeedsClean="yes"
 AS="N"
><t
 p="119.41 346.95"
 BoundingBox="120.29 338.37 131.57 346.95"
 LabelJustification="Left"
 LabelAlignment="Left"
><s font="58" size="12" color="0" face="96">Br</s></t></n><graphic
 id="1174505156"
 BoundingBox="131.59 335 122.59 335"
 Z="892"
 GraphicType="Symbol"
 SymbolType="Minus"
><represent attribute="Charge" object="1174504994"/></graphic></fragment><fragment
 id="1174505023"
 BoundingBox="149.32 296.98 263.74 417.61"
 Z="816"
><n
 id="1174505024"
 p="222.55 369.45"
 Z="802"
 MarginWidth="1.59"
 Element="25"
 NumHydrogens="0"
 NeedsClean="yes"
 AS="N"
><t
 p="217.55 373.74"
 BoundingBox="218.44 365.16 233.40 373.74"
 LabelJustification="Left"
 LabelAlignment="Left"
><s font="58" size="12" color="0" face="96">Mn</s></t></n><n
 id="1174505025"
 p="222.55 352.39"
 Z="803"
 Warning="An atom in this label has an invalid valence."
 MarginWidth="1.59"
 Element="7"
 NumHydrogens="0"
 NeedsClean="yes"
 AS="N"
><t
 p="218.22 356.68"
 BoundingBox="219.13 348.10 225.90 356.68"
 LabelJustification="Left"
><s font="58" size="12" color="0" face="96">N</s></t></n><n
 id="1174505026"
 p="207.78 343.86"
 Z="805"
 MarginWidth="1.59"
 AS="N"
/><n
 id="1174505027"
 p="207.78 326.80"
 Z="806"
 MarginWidth="1.59"
 AS="N"
/><n
 id="1174505028"
 p="222.55 318.27"
 Z="807"
 MarginWidth="1.59"
 AS="N"
/><n
 id="1174505029"
 p="237.33 326.80"
 Z="808"
 MarginWidth="1.59"
 AS="N"
/><n
 id="1174505030"
 p="237.33 343.86"
 Z="809"
 MarginWidth="1.59"
 AS="N"
/><n
 id="1174505031"
 p="197.93 381.49"
 Z="817"
 Warning="An atom in this label has an invalid valence."
 MarginWidth="1.59"
 NodeType="Unspecified"
 NeedsClean="yes"
 AS="N"
 BondOrdering="1174505094 1174505116"
><fragment
 id="1174506586"
 ConnectionOrder="1174505036 1174505037"
><n
 id="1174505033"
 p="197.93 381.49"
 Z="780"
 Element="15"
 NumHydrogens="0"
 NeedsClean="yes"
><t
 p="194.60 385.07"
 BoundingBox="195.37 377.91 200.83 385.07"
 LabelJustification="Left"
><s font="58" size="10" color="0" face="96">P</s></t></n><n
 id="1174505034"
 p="208.12 356.72"
 Z="781"
 Element="18"
 NumHydrogens="0"
 NeedsClean="yes"
><t
 p="204.79 360.30"
 BoundingBox="204.77 353.14 214.92 360.30"
 LabelJustification="Left"
 LabelAlignment="Left"
><s font="58" size="10" color="0" face="96">Ar</s></t></n><n
 id="1174505035"
 p="191.22 355.57"
 Z="782"
 Element="18"
 NumHydrogens="0"
 NeedsClean="yes"
><t
 p="187.89 359.15"
 BoundingBox="187.87 351.99 198.02 359.15"
 LabelJustification="Left"
 LabelAlignment="Left"
><s font="58" size="10" color="0" face="96">Ar</s></t></n><n
 id="1174505036"
 p="213.15 374.04"
 Z="783"
 NodeType="ExternalConnectionPoint"
 ExternalConnectionNum="1"
/><n
 id="1174505037"
 p="183.88 372.04"
 Z="784"
 NodeType="ExternalConnectionPoint"
 ExternalConnectionNum="2"
/><b
 id="1174505038"
 Z="785"
 B="1174505036"
 E="1174505033"
 Display="WedgeBegin"
/><b
 id="1174505039"
 Z="786"
 B="1174505037"
 E="1174505033"
/></fragment><t
 p="193.93 385.78"
 BoundingBox="193.91 377.20 210.46 398.35"
 LabelJustification="Left"
 LabelAlignment="Below"
 LineStarts="2 5"
><s font="58" size="12" color="0" face="96">PAr2</s></t></n><n
 id="1174505040"
 p="188.32 362.69"
 Z="819"
 MarginWidth="1.59"
 Geometry="Tetrahedral"
 AS="R"
 BondOrdering="1174505098 1174505100 0 1174505115"
/><n
 id="1174505041"
 p="222.60 390.28"
 Z="820"
 MarginWidth="1.59"
 NodeType="Fragment"
 NeedsClean="yes"
 AS="N"
><fragment
 id="1174506587"
><n
 id="1174505043"
 p="222.60 390.28"
 Z="787"
/><n
 id="1174505044"
 p="222.64 407.22"
 Z="788"
 Element="8"
 NumHydrogens="0"
 NeedsClean="yes"
><t
 p="218.75 410.86"
 BoundingBox="219.23 403.58 226.08 410.98"
 LabelJustification="Left"
><s font="58" size="10" color="0" face="96">O</s></t></n><n
 id="1174505045"
 p="222.56 373.34"
 Z="789"
 NodeType="ExternalConnectionPoint"
 ExternalConnectionNum="1"
/><b
 id="1174505046"
 Z="790"
 B="1174505043"
 E="1174505044"
 Order="2"
/><b
 id="1174505047"
 Z="791"
 B="1174505045"
 E="1174505043"
 Order="dative"
/></fragment><t
 p="218.27 394.65"
 BoundingBox="218.86 385.91 235.73 394.80"
 LabelJustification="Left"
 LabelAlignment="Left"
><s font="58" size="12" color="0" face="96">CO</s></t></n><n
 id="1174505048"
 p="250.19 361.85"
 Z="822"
 MarginWidth="1.59"
 NodeType="Fragment"
 NeedsClean="yes"
 AS="N"
><fragment
 id="1174506588"
><n
 id="1174505050"
 p="250.19 361.85"
 Z="792"
/><n
 id="1174505051"
 p="266.52 357.35"
 Z="793"
 Element="8"
 NumHydrogens="0"
 NeedsClean="yes"
><t
 p="262.63 360.99"
 BoundingBox="263.11 353.71 269.96 361.11"
 LabelJustification="Left"
><s font="58" size="10" color="0" face="96">O</s></t></n><n
 id="1174505052"
 p="233.86 366.33"
 Z="794"
 NodeType="ExternalConnectionPoint"
 ExternalConnectionNum="1"
/><b
 id="1174505053"
 Z="795"
 B="1174505050"
 E="1174505051"
 Order="2"
/><b
 id="1174505054"
 Z="796"
 B="1174505052"
 E="1174505050"
 Order="dative"
/></fragment><t
 p="245.86 366.22"
 BoundingBox="246.45 357.48 263.32 366.37"
 LabelJustification="Left"
 LabelAlignment="Left"
><s font="58" size="12" color="0" face="96">CO</s></t></n><n
 id="1174505055"
 p="250.61 379.40"
 Z="824"
 MarginWidth="1.59"
 NodeType="Fragment"
 NeedsClean="yes"
 AS="N"
><fragment
 id="1174506589"
><n
 id="1174505057"
 p="250.61 379.40"
 Z="797"
/><n
 id="1174505058"
 p="266.58 385.07"
 Z="798"
 Element="8"
 NumHydrogens="0"
 NeedsClean="yes"
><t
 p="262.69 388.71"
 BoundingBox="263.17 381.43 270.02 388.83"
 LabelJustification="Left"
><s font="58" size="10" color="0" face="96">O</s></t></n><n
 id="1174505059"
 p="234.65 373.74"
 Z="799"
 NodeType="ExternalConnectionPoint"
 ExternalConnectionNum="1"
/><b
 id="1174505060"
 Z="800"
 B="1174505057"
 E="1174505058"
 Order="2"
/><b
 id="1174505061"
 Z="801"
 B="1174505059"
 E="1174505057"
 Order="dative"
/></fragment><t
 p="246.28 383.77"
 BoundingBox="246.87 375.03 263.74 383.92"
 LabelJustification="Left"
 LabelAlignment="Left"
><s font="58" size="12" color="0" face="96">CO</s></t></n><n
 id="1174505062"
 p="198.77 360.17"
 Z="826"
 Warning="An atom in this label has an invalid valence."
 MarginWidth="1.59"
 Element="7"
 NumHydrogens="1"
 NeedsClean="yes"
 Geometry="Tetrahedral"
 AS="S"
 BondOrdering="1174505099 1174505098 0 1174505102"
><t
 p="194.44 364.46"
 BoundingBox="195.35 355.88 202.14 374.49"
 LabelJustification="Left"
 LabelAlignment="Below"
 LineStarts="2 3"
><s font="58" size="12" color="0" face="96">NH</s></t></n><n
 id="1174505063"
 p="175.98 346.14"
 Z="829"
 MarginWidth="1.59"
 AS="N"
/><n
 id="1174505064"
 p="198.77 347.91"
 Z="831"
 MarginWidth="1.59"
 AS="N"
/><n
 id="1174505065"
 p="166.60 370.42"
 Z="835"
 MarginWidth="1.59"
 NodeType="MultiAttachment"
 AS="N"
 Attachments="1174505067 1174505068 1174505069 1174505070 1174505071"
/><n
 id="1174505066"
 p="166.94 388.84"
 Z="836"
 MarginWidth="1.59"
 Element="26"
 NumHydrogens="0"
 NeedsClean="yes"
 AS="N"
><t
 p="166.94 393.13"
 BoundingBox="160.92 384.55 173.44 393.28"
 LabelJustification="Center"
 Justification="Center"
 LabelAlignment="Center"
><s font="58" size="12" color="0" face="96">Fe</s></t></n><n
 id="1174505067"
 p="183.09 368.13"
 Z="837"
 MarginWidth="1.59"
 AS="N"
/><n
 id="1174505068"
 p="177.14 375.55"
 Z="838"
 MarginWidth="1.59"
 AS="N"
/><n
 id="1174505069"
 p="156.62 375.85"
 Z="839"
 MarginWidth="1.59"
 AS="N"
/><n
 id="1174505070"
 p="149.94 368.64"
 Z="840"
 MarginWidth="1.59"
 AS="N"
/><n
 id="1174505071"
 p="166.21 363.90"
 Z="841"
 IgnoreWarnings="yes"
 MarginWidth="1.59"
 AS="N"
/><n
 id="1174505072"
 p="166.89 408.14"
 Z="848"
 MarginWidth="1.59"
 NodeType="MultiAttachment"
 AS="N"
 Attachments="1174505073 1174505074 1174505075 1174505076 1174505077"
/><n
 id="1174505073"
 p="176.82 401.70"
 Z="849"
 MarginWidth="1.59"
 AS="N"
/><n
 id="1174505074"
 p="183.03 410.59"
 Z="850"
 MarginWidth="1.59"
 AS="N"
/><n
 id="1174505075"
 p="166.85 415.98"
 Z="851"
 IgnoreWarnings="yes"
 MarginWidth="1.59"
 AS="N"
/><n
 id="1174505076"
 p="150.80 410.55"
 Z="852"
 MarginWidth="1.59"
 AS="N"
/><n
 id="1174505077"
 p="156.93 401.85"
 Z="853"
 MarginWidth="1.59"
 AS="N"
/><n
 id="1174505078"
 p="222.54 301.27"
 Z="887"
 MarginWidth="1.59"
 NodeType="GenericNickname"
 NumHydrogens="0"
 NeedsClean="yes"
 AS="N"
 GenericNickname="R"
><t
 p="218.21 305.56"
 BoundingBox="219.15 296.98 226.72 305.56"
 LabelJustification="Left"
 LabelAlignment="Left"
><s font="58" size="12" color="0" face="96">R</s></t></n><b
 id="1174505087"
 Z="804"
 HashSpacing="2.49"
 MarginWidth="1.59"
 BoldWidth="2.01"
 B="1174505024"
 E="1174505025"
 BS="N"
/><b
 id="1174505088"
 Z="810"
 HashSpacing="2.49"
 MarginWidth="1.59"
 BoldWidth="2.01"
 B="1174505025"
 E="1174505026"
 Order="2"
 BS="N"
 BondCircularOrdering="1174505087 1174505093 1174505089 1174505101"
/><b
 id="1174505089"
 Z="811"
 HashSpacing="2.49"
 MarginWidth="1.59"
 BoldWidth="2.01"
 B="1174505026"
 E="1174505027"
 BS="N"
/><b
 id="1174505090"
 Z="812"
 HashSpacing="2.49"
 MarginWidth="1.59"
 BoldWidth="2.01"
 B="1174505027"
 E="1174505028"
 Order="2"
 BS="N"
 BondCircularOrdering="0 1174505089 1174505091 1174505117"
/><b
 id="1174505091"
 Z="813"
 HashSpacing="2.49"
 MarginWidth="1.59"
 BoldWidth="2.01"
 B="1174505028"
 E="1174505029"
 BS="N"
/><b
 id="1174505092"
 Z="814"
 HashSpacing="2.49"
 MarginWidth="1.59"
 BoldWidth="2.01"
 B="1174505029"
 E="1174505030"
 Order="2"
 BS="N"
 BondCircularOrdering="0 1174505091 1174505093 0"
/><b
 id="1174505093"
 Z="815"
 HashSpacing="2.49"
 MarginWidth="1.59"
 BoldWidth="2.01"
 B="1174505030"
 E="1174505025"
 BS="N"
/><b
 id="1174505094"
 Z="818"
 HashSpacing="2.49"
 MarginWidth="1.59"
 BoldWidth="2.01"
 B="1174505024"
 E="1174505031"
 Display="WedgeBegin"
 BS="N"
 CrossingBonds="1174505095 1174505099"
 BeginAttach="1"
/><b
 id="1174505095"
 Z="821"
 HashSpacing="2.49"
 MarginWidth="1.59"
 BoldWidth="2.01"
 B="1174505024"
 E="1174505041"
 BS="N"
 CrossingBonds="1174505094"
/><b
 id="1174505096"
 Z="823"
 HashSpacing="2.49"
 MarginWidth="1.59"
 BoldWidth="2.01"
 B="1174505024"
 E="1174505048"
 Display="WedgedHashBegin"
 BS="N"
 BeginAttach="0"
/><b
 id="1174505097"
 Z="825"
 HashSpacing="2.49"
 MarginWidth="1.59"
 BoldWidth="2.01"
 B="1174505024"
 E="1174505055"
 Display="WedgeBegin"
 BS="N"
/><b
 id="1174505098"
 Z="827"
 HashSpacing="2.49"
 MarginWidth="1.59"
 BoldWidth="2.01"
 B="1174505040"
 E="1174505062"
 BS="N"
/><b
 id="1174505099"
 Z="828"
 HashSpacing="2.49"
 MarginWidth="1.59"
 BoldWidth="2.01"
 B="1174505062"
 E="1174505024"
 Display="WedgedHashEnd"
 BS="N"
 CrossingBonds="1174505094"
/><b
 id="1174505100"
 Z="830"
 HashSpacing="2.49"
 MarginWidth="1.59"
 BoldWidth="2.01"
 B="1174505040"
 E="1174505063"
 Display="WedgeBegin"
 BS="N"
 CrossingBonds="1174505104"
/><b
 id="1174505101"
 Z="832"
 HashSpacing="2.49"
 MarginWidth="1.59"
 BoldWidth="2.01"
 B="1174505026"
 E="1174505064"
 BS="N"
/><b
 id="1174505102"
 Z="833"
 HashSpacing="2.49"
 MarginWidth="1.59"
 BoldWidth="2.01"
 B="1174505064"
 E="1174505062"
 BS="N"
/><b
 id="1174505103"
 Z="834"
 HashSpacing="2.49"
 MarginWidth="1.59"
 BoldWidth="2.01"
 B="1174505065"
 E="1174505066"
 Display="Dash"
 BS="N"
 CrossingBonds="1174505105"
/><b
 id="1174505104"
 Z="842"
 HashSpacing="2.49"
 MarginWidth="1.59"
 BoldWidth="2.01"
 B="1174505067"
 E="1174505068"
 Order="1.5"
 Display="WedgeBegin"
 BS="N"
 CrossingBonds="1174505100"
/><b
 id="1174505105"
 Z="843"
 HashSpacing="2.49"
 MarginWidth="1.59"
 BoldWidth="2.01"
 B="1174505068"
 E="1174505069"
 Order="1.5"
 Display="Bold"
 BS="N"
 CrossingBonds="1174505103"
/><b
 id="1174505106"
 Z="844"
 HashSpacing="2.49"
 MarginWidth="1.59"
 BoldWidth="2.01"
 B="1174505069"
 E="1174505070"
 Order="1.5"
 Display="WedgeEnd"
 BS="N"
/><b
 id="1174505107"
 Z="845"
 HashSpacing="2.49"
 MarginWidth="1.59"
 BoldWidth="2.01"
 B="1174505070"
 E="1174505071"
 Order="1.5"
 BS="N"
/><b
 id="1174505108"
 Z="846"
 HashSpacing="2.49"
 MarginWidth="1.59"
 BoldWidth="2.01"
 B="1174505067"
 E="1174505071"
 Order="1.5"
 BS="N"
/><b
 id="1174505109"
 Z="854"
 HashSpacing="2.49"
 MarginWidth="1.59"
 BoldWidth="2.01"
 B="1174505073"
 E="1174505074"
 Order="1.5"
 BS="N"
/><b
 id="1174505110"
 Z="855"
 HashSpacing="2.49"
 MarginWidth="1.59"
 BoldWidth="2.01"
 B="1174505074"
 E="1174505075"
 Order="1.5"
 Display="WedgeBegin"
 BS="N"
/><b
 id="1174505111"
 Z="856"
 HashSpacing="2.49"
 MarginWidth="1.59"
 BoldWidth="2.01"
 B="1174505075"
 E="1174505076"
 Order="1.5"
 Display="WedgeEnd"
 BS="N"
/><b
 id="1174505112"
 Z="857"
 HashSpacing="2.49"
 MarginWidth="1.59"
 BoldWidth="2.01"
 B="1174505076"
 E="1174505077"
 Order="1.5"
 BS="N"
/><b
 id="1174505113"
 Z="858"
 HashSpacing="2.49"
 MarginWidth="1.59"
 BoldWidth="2.01"
 B="1174505073"
 E="1174505077"
 Order="1.5"
 BS="N"
 CrossingBonds="1174505114"
/><b
 id="1174505114"
 Z="860"
 HashSpacing="2.49"
 MarginWidth="1.59"
 BoldWidth="2.01"
 B="1174505072"
 E="1174505066"
 Display="Dash"
 BS="N"
 CrossingBonds="1174505113"
/><b
 id="1174505115"
 Z="861"
 HashSpacing="2.49"
 MarginWidth="1.59"
 BoldWidth="2.01"
 B="1174505040"
 E="1174505067"
 BS="N"
/><b
 id="1174505116"
 Z="862"
 HashSpacing="2.49"
 MarginWidth="1.59"
 BoldWidth="2.01"
 B="1174505031"
 E="1174505068"
 BS="N"
/><b
 id="1174505117"
 Z="888"
 B="1174505028"
 E="1174505078"
 BS="N"
/><graphic
 id="1174505154"
 BoundingBox="231.08 359.54 222.08 359.54"
 Z="890"
 GraphicType="Symbol"
 SymbolType="Plus"
><represent attribute="Charge" object="1174505025"/></graphic><curve
 id="1174505119"
 Z="847"
 HashSpacing="2.49"
 BoldWidth="2.01"
 CurveType="1"
 ArrowheadType="Solid"
 Closed="yes"
 CurvePoints="172.55 373.32 166.60 373.37 160.64 373.43 155.71 371.85 155.70 369.90 155.68 367.92 160.58 366.26 166.54 366.22 172.49 366.17 177.39 367.74 177.40 369.72 177.41 371.67"
/><curve
 id="1174505120"
 Z="859"
 HashSpacing="2.49"
 BoldWidth="2.01"
 CurveType="1"
 ArrowheadType="Solid"
 Closed="yes"
 CurvePoints="172.66 411.54 166.85 411.54 161.05 411.54 156.38 409.64 156.38 407.32 156.38 405.01 161.05 403.11 166.85 403.11 172.66 403.11 177.32 405.01 177.32 407.32 177.32 409.64"
/></fragment><fragment
 id="1174505121"
 BoundingBox="252.97 334.67 267.98 346.96"
 Z="864"
><n
 id="1174505122"
 p="256.09 342.67"
 Z="863"
 MarginWidth="1.59"
 Element="35"
 NumHydrogens="0"
 Charge="-1"
 NeedsClean="yes"
 AS="N"
><t
 p="252.09 346.96"
 BoundingBox="252.97 338.38 264.25 346.96"
 LabelJustification="Left"
 LabelAlignment="Left"
><s font="58" size="12" color="0" face="96">Br</s></t></n><graphic
 id="1174505155"
 BoundingBox="265.61 335.67 256.61 335.67"
 Z="891"
 GraphicType="Symbol"
 SymbolType="Minus"
><represent attribute="Charge" object="1174505122"/></graphic></fragment><fragment
 id="1174505124"
 BoundingBox="284.95 400.10 364.86 451.53"
 Z="868"
><n
 id="1174505125"
 p="299.86 409.03"
 Z="866"
 AS="N"
/><n
 id="1174505126"
 p="299.86 426.03"
 Z="867"
 AS="N"
/><n
 id="1174505127"
 p="314.58 434.53"
 Z="869"
 AS="N"
/><n
 id="1174505128"
 p="329.30 426.03"
 Z="870"
 AS="N"
/><n
 id="1174505129"
 p="329.30 409.03"
 Z="871"
 AS="N"
/><n
 id="1174505130"
 p="314.58 400.53"
 Z="872"
 AS="N"
/><n
 id="1174505131"
 p="344.02 400.53"
 Z="879"
 AS="N"
/><n
 id="1174505132"
 p="314.58 451.53"
 Z="881"
 AS="N"
/><n
 id="1174505133"
 p="344.02 434.53"
 Z="883"
 NodeType="Fragment"
 NeedsClean="yes"
 AS="N"
><fragment
 id="1174506590"
><n
 id="1174505135"
 p="344.02 434.53"
 Z="775"
 Element="8"
 NumHydrogens="0"
 NeedsClean="yes"
><t
 p="339.35 438.90"
 BoundingBox="339.93 430.16 348.15 439.05"
 LabelJustification="Left"
><s font="58" size="12" color="0" face="96">O</s></t></n><n
 id="1174505136"
 p="358.75 426.03"
 Z="776"
/><n
 id="1174505137"
 p="329.30 426.03"
 Z="777"
 NodeType="ExternalConnectionPoint"
 ExternalConnectionNum="1"
/><b
 id="1174505138"
 Z="778"
 B="1174505135"
 E="1174505136"
/><b
 id="1174505139"
 Z="779"
 B="1174505137"
 E="1174505135"
/></fragment><t
 p="339.35 438.90"
 BoundingBox="339.93 430.16 364.86 439.05"
 LabelJustification="Left"
 LabelAlignment="Left"
><s font="58" size="12" color="0" face="96">OMe</s></t></n><n
 id="1174505140"
 p="285.14 400.53"
 Z="885"
 AS="N"
/><b
 id="1174505141"
 Z="873"
 B="1174505125"
 E="1174505126"
 Order="2"
 BS="N"
 BondCircularOrdering="1174505146 1174505150 0 1174505142"
/><b
 id="1174505142"
 Z="874"
 B="1174505126"
 E="1174505127"
 BS="N"
/><b
 id="1174505143"
 Z="875"
 B="1174505127"
 E="1174505128"
 Order="2"
 BS="N"
 BondCircularOrdering="1174505142 1174505148 1174505149 1174505144"
/><b
 id="1174505144"
 Z="876"
 B="1174505128"
 E="1174505129"
 BS="N"
/><b
 id="1174505145"
 Z="877"
 B="1174505129"
 E="1174505130"
 Order="2"
 BS="N"
 BondCircularOrdering="1174505144 1174505147 0 1174505146"
/><b
 id="1174505146"
 Z="878"
 B="1174505130"
 E="1174505125"
 BS="N"
/><b
 id="1174505147"
 Z="880"
 B="1174505129"
 E="1174505131"
 BS="N"
/><b
 id="1174505148"
 Z="882"
 B="1174505127"
 E="1174505132"
 BS="N"
/><b
 id="1174505149"
 Z="884"
 B="1174505128"
 E="1174505133"
 BS="N"
/><b
 id="1174505150"
 Z="886"
 B="1174505125"
 E="1174505140"
 Display="Dash"
 BS="N"
/></fragment><fragment
 id="7239"
 BoundingBox="12.55 83.31 105.27 158.40"
 Z="1156"
><n
 id="7240"
 p="58.21 127.57"
 Z="1150"
 Element="25"
 NumHydrogens="0"
 NeedsClean="yes"
 AS="N"
><t
 p="58.21 131.87"
 BoundingBox="50.77 123.28 65.72 131.87"
 LabelJustification="Center"
 LabelLineHeight="auto"
 Justification="Center"
 LineHeight="auto"
 LabelAlignment="Center"
><s font="58" size="12" color="0" face="96">Mn</s></t></n><n
 id="7241"
 p="29.28 126.25"
 Z="1151"
 NodeType="Fragment"
 NeedsClean="yes"
 AS="u"
 BondOrdering="7280 7286"
><fragment
 id="1174506591"
 ConnectionOrder="7245 7246"
><n
 id="7243"
 p="29.28 126.25"
 Z="1133"
 Element="15"
 NumHydrogens="0"
 NeedsClean="yes"
><t
 p="25.95 129.83"
 BoundingBox="26.72 122.67 32.18 129.83"
 LabelJustification="Left"
><s font="58" size="10" color="0" face="96">P</s></t></n><n
 id="7244"
 p="20.15 140.52"
 Z="1134"
 NodeType="GenericNickname"
 NumHydrogens="0"
 NeedsClean="yes"
 GenericNickname="R"
><t
 p="27.93 144.10"
 BoundingBox="17.33 136.94 27.54 146.22"
 LabelJustification="Right"
 Justification="Right"
 LabelAlignment="Right"
><s font="58" size="10" color="0" face="96">R2</s></t></n><n
 id="7245"
 p="46.21 127.03"
 Z="1135"
 NodeType="ExternalConnectionPoint"
 ExternalConnectionNum="1"
/><n
 id="7246"
 p="21.48 111.21"
 Z="1136"
 NodeType="ExternalConnectionPoint"
 ExternalConnectionNum="2"
/><b
 id="7247"
 Z="1137"
 B="7243"
 E="7244"
/><b
 id="7248"
 Z="1138"
 B="7245"
 E="7243"
/><b
 id="7249"
 Z="1139"
 B="7246"
 E="7243"
/></fragment><t
 p="33.28 130.54"
 BoundingBox="12.55 121.96 32.76 133.09"
 LabelJustification="Right"
 Justification="Right"
 LabelAlignment="Right"
><s font="58" size="12" color="0" face="96">PR2</s></t></n><n
 id="7250"
 p="88.07 127.67"
 Z="1153"
 NodeType="Fragment"
 NeedsClean="yes"
 AS="u"
 BondOrdering="7281 7287"
><fragment
 id="1174506592"
 ConnectionOrder="7254 7255"
><n
 id="7252"
 p="88.07 127.67"
 Z="1126"
 Element="15"
 NumHydrogens="0"
 NeedsClean="yes"
><t
 p="84.74 131.25"
 BoundingBox="85.51 124.09 90.97 131.25"
 LabelJustification="Left"
><s font="58" size="10" color="0" face="96">P</s></t></n><n
 id="7253"
 p="96.58 113.03"
 Z="1127"
 NodeType="GenericNickname"
 NumHydrogens="0"
 NeedsClean="yes"
 GenericNickname="R"
><t
 p="92.97 116.61"
 BoundingBox="93.76 109.45 103.97 118.73"
 LabelJustification="Left"
 LabelAlignment="Left"
><s font="58" size="10" color="0" face="96">R2</s></t></n><n
 id="7254"
 p="71.13 127.62"
 Z="1128"
 NodeType="ExternalConnectionPoint"
 ExternalConnectionNum="1"
/><n
 id="7255"
 p="96.49 142.37"
 Z="1129"
 NodeType="ExternalConnectionPoint"
 ExternalConnectionNum="2"
/><b
 id="7256"
 Z="1130"
 B="7252"
 E="7253"
/><b
 id="7257"
 Z="1131"
 B="7254"
 E="7252"
/><b
 id="7258"
 Z="1132"
 B="7255"
 E="7252"
/></fragment><t
 p="84.07 131.96"
 BoundingBox="84.99 123.38 105.27 134.51"
 LabelJustification="Left"
 LabelAlignment="Left"
><s font="58" size="12" color="0" face="96">PR2</s></t></n><n
 id="7259"
 p="44.20 96.10"
 Z="1155"
 AS="N"
/><n
 id="7260"
 p="58.92 104.60"
 Z="1157"
 Warning="An atom in this label has an invalid valence."
 Element="7"
 NumHydrogens="0"
 NeedsClean="yes"
 AS="u"
><t
 p="54.59 108.89"
 BoundingBox="55.50 100.31 62.27 108.89"
 LabelJustification="Left"
><s font="58" size="12" color="0" face="96">N</s></t></n><n
 id="7261"
 p="73.64 96.10"
 Z="1158"
 AS="N"
/><n
 id="7262"
 p="88.36 104.60"
 Z="1161"
 AS="N"
/><n
 id="7263"
 p="29.48 104.60"
 Z="1163"
 AS="N"
/><n
 id="7264"
 p="32.82 143.96"
 Z="1168"
 NodeType="Fragment"
 NeedsClean="yes"
 AS="N"
><fragment
 id="1174506593"
><n
 id="7266"
 p="32.82 143.96"
 Z="1140"
/><n
 id="7267"
 p="18.59 153.16"
 Z="1141"
 Element="8"
 NumHydrogens="0"
 NeedsClean="yes"
><t
 p="14.70 156.80"
 BoundingBox="15.18 149.52 22.03 156.92"
 LabelJustification="Left"
><s font="58" size="10" color="0" face="96">O</s></t></n><n
 id="7268"
 p="47.06 134.77"
 Z="1142"
 NodeType="ExternalConnectionPoint"
 ExternalConnectionNum="1"
/><b
 id="7269"
 Z="1143"
 B="7266"
 E="7267"
 Order="2"
/><b
 id="7270"
 Z="1144"
 B="7268"
 E="7266"
 Order="dative"
/></fragment><t
 p="37.15 148.33"
 BoundingBox="19.73 139.59 36.68 148.48"
 LabelJustification="Right"
 Justification="Right"
 LabelAlignment="Right"
><s font="58" size="12" color="0" face="96">CO</s></t></n><n
 id="7271"
 p="75.92 115.13"
 Z="1170"
 Element="35"
 NumHydrogens="0"
 NeedsClean="yes"
 AS="N"
><t
 p="71.92 119.42"
 BoundingBox="72.80 110.84 84.08 119.42"
 LabelJustification="Left"
 LabelAlignment="Left"
><s font="58" size="12" color="0" face="96">Br</s></t></n><n
 id="7272"
 p="58.32 153.88"
 Z="1172"
 NodeType="Fragment"
 NeedsClean="yes"
 AS="N"
><fragment
 id="1174506594"
><n
 id="7274"
 p="58.32 153.88"
 Z="1145"
/><n
 id="7275"
 p="58.39 170.82"
 Z="1146"
 Element="8"
 NumHydrogens="0"
 NeedsClean="yes"
><t
 p="54.50 174.46"
 BoundingBox="54.98 167.18 61.83 174.58"
 LabelJustification="Left"
><s font="58" size="10" color="0" face="96">O</s></t></n><n
 id="7276"
 p="58.25 136.93"
 Z="1147"
 NodeType="ExternalConnectionPoint"
 ExternalConnectionNum="1"
/><b
 id="7277"
 Z="1148"
 B="7274"
 E="7275"
 Order="2"
/><b
 id="7278"
 Z="1149"
 B="7276"
 E="7274"
 Order="dative"
/></fragment><t
 p="53.99 158.25"
 BoundingBox="54.58 149.51 71.45 158.40"
 LabelJustification="Left"
 LabelAlignment="Left"
><s font="58" size="12" color="0" face="96">CO</s></t></n><n
 id="7279"
 p="58.92 87.60"
 Z="1174"
 Element="1"
 NumHydrogens="0"
 NeedsClean="yes"
 AS="N"
><t
 p="54.59 91.89"
 BoundingBox="55.55 83.31 62.29 91.89"
 LabelJustification="Left"
><s font="58" size="12" color="0" face="96">H</s></t></n><b
 id="7280"
 Z="1152"
 B="7240"
 E="7241"
 BS="N"
/><b
 id="7281"
 Z="1154"
 B="7240"
 E="7250"
 BS="N"
/><b
 id="7282"
 Z="1159"
 B="7259"
 E="7260"
 BS="N"
/><b
 id="7283"
 Z="1160"
 B="7260"
 E="7261"
 BS="N"
/><b
 id="7284"
 Z="1162"
 B="7261"
 E="7262"
 BS="N"
/><b
 id="7285"
 Z="1164"
 B="7259"
 E="7263"
 BS="N"
/><b
 id="7286"
 Z="1165"
 B="7241"
 E="7263"
 BS="N"
/><b
 id="7287"
 Z="1166"
 B="7250"
 E="7262"
 BS="N"
/><b
 id="7288"
 Z="1167"
 B="7240"
 E="7260"
 BS="N"
/><b
 id="7289"
 Z="1169"
 B="7240"
 E="7264"
 Display="WedgeBegin"
 BS="N"
/><b
 id="7290"
 Z="1171"
 B="7240"
 E="7271"
 Display="WedgedHashBegin"
 BS="N"
/><b
 id="7291"
 Z="1173"
 B="7240"
 E="7272"
 BS="N"
/><b
 id="7292"
 Z="1175"
 B="7260"
 E="7279"
 BS="N"
/></fragment><fragment
 id="7293"
 BoundingBox="89.42 173.01 119.45 234.06"
 Z="1178"
><n
 id="7294"
 p="89.80 195.04"
 Z="1176"
 AS="N"
/><n
 id="7295"
 p="89.80 212.04"
 Z="1177"
 AS="N"
/><n
 id="7296"
 p="105.98 217.29"
 Z="1179"
 Geometry="Tetrahedral"
 AS="R"
 BondOrdering="7303 7304 0 7308"
/><n
 id="7297"
 p="115.97 203.54"
 Z="1180"
 Warning="An atom in this label has an invalid valence."
 Element="15"
 NumHydrogens="0"
 NeedsClean="yes"
 AS="N"
><t
 p="111.97 207.83"
 BoundingBox="112.89 199.25 119.45 207.83"
 LabelJustification="Left"
 LabelAlignment="Left"
><s font="58" size="12" color="0" face="96">P</s></t></n><n
 id="7298"
 p="105.98 189.78"
 Z="1181"
 Geometry="Tetrahedral"
 AS="R"
 BondOrdering="7306 7305 0 7307"
/><n
 id="7299"
 p="111.23 173.61"
 Z="1187"
 AS="N"
/><n
 id="7300"
 p="111.23 233.46"
 Z="1189"
 AS="N"
/><b
 id="7302"
 Z="1182"
 B="7294"
 E="7295"
 BS="N"
/><b
 id="7303"
 Z="1183"
 B="7295"
 E="7296"
 BS="N"
/><b
 id="7304"
 Z="1184"
 B="7296"
 E="7297"
 BS="N"
/><b
 id="7305"
 Z="1185"
 B="7297"
 E="7298"
 BS="N"
/><b
 id="7306"
 Z="1186"
 B="7298"
 E="7294"
 BS="N"
/><b
 id="7307"
 Z="1188"
 B="7298"
 E="7299"
 Display="WedgeBegin"
 BS="N"
/><b
 id="7308"
 Z="1190"
 B="7296"
 E="7300"
 Display="WedgedHashBegin"
 BS="N"
/></fragment><fragment
 id="7456"
 BoundingBox="133.47 44.37 236.85 160.48"
 Z="1260"
><n
 id="7457"
 p="180.46 125.90"
 Z="1254"
 Element="25"
 NumHydrogens="0"
 NeedsClean="yes"
 AS="N"
><t
 p="180.46 130.20"
 BoundingBox="173.02 121.61 187.97 130.20"
 LabelJustification="Center"
 LabelLineHeight="auto"
 Justification="Center"
 LineHeight="auto"
 LabelAlignment="Center"
><s font="58" size="12" color="0" face="96">Mn</s></t></n><n
 id="7458"
 p="151.53 124.58"
 Z="1255"
 Warning="An atom in this label has an invalid valence."
 NodeType="Unspecified"
 NeedsClean="yes"
 AS="u"
 BondOrdering="7545 7549 7569"
><fragment
 id="1174506595"
 ConnectionOrder="7464 7465 7466"
><n
 id="7460"
 p="151.53 124.58"
 Z="1194"
 Element="7"
 NumHydrogens="0"
 NeedsClean="yes"
><t
 p="147.92 128.16"
 BoundingBox="148.68 121 154.32 128.16"
 LabelJustification="Left"
><s font="58" size="10" color="0" face="96">N</s></t></n><n
 id="7461"
 p="143.73 109.54"
 Z="1195"
/><n
 id="7462"
 p="126.82 108.78"
 Z="1196"
/><n
 id="7463"
 p="152.87 95.27"
 Z="1197"
/><n
 id="7464"
 p="168.46 125.36"
 Z="1198"
 NodeType="ExternalConnectionPoint"
 ExternalConnectionNum="1"
/><n
 id="7465"
 p="142.40 138.86"
 Z="1199"
 NodeType="ExternalConnectionPoint"
 ExternalConnectionNum="2"
/><n
 id="7466"
 p="159.32 139.62"
 Z="1200"
 NodeType="ExternalConnectionPoint"
 ExternalConnectionNum="3"
/><b
 id="7467"
 Z="1201"
 B="7461"
 E="7462"
/><b
 id="7468"
 Z="1202"
 B="7461"
 E="7463"
/><b
 id="7469"
 Z="1203"
 B="7460"
 E="7461"
/><b
 id="7470"
 Z="1204"
 B="7464"
 E="7460"
/><b
 id="7471"
 Z="1205"
 B="7465"
 E="7460"
/><b
 id="7472"
 Z="1206"
 B="7466"
 E="7460"
/></fragment><t
 p="155.86 129.95"
 BoundingBox="133.47 117.06 154.88 129.95"
 LabelJustification="Right"
 Justification="Right"
 LabelAlignment="Right"
><s font="58" size="12" color="0" face="96">N</s><s font="58" size="12" color="0" face="66">i</s><s font="58" size="12" color="0" face="96">Pr</s></t></n><n
 id="7473"
 p="210.32 126"
 Z="1257"
 Warning="An atom in this label has an invalid valence."
 Element="15"
 NumHydrogens="0"
 NeedsClean="yes"
 AS="N"
><t
 p="206.32 130.29"
 BoundingBox="207.24 121.71 213.80 130.29"
 LabelJustification="Left"
 LabelAlignment="Right"
><s font="58" size="12" color="0" face="96">P</s></t></n><n
 id="7474"
 p="166.45 94.42"
 Z="1259"
 AS="N"
/><n
 id="7475"
 p="181.17 102.92"
 Z="1261"
 Warning="An atom in this label has an invalid valence."
 Element="7"
 NumHydrogens="0"
 NeedsClean="yes"
 AS="N"
><t
 p="176.84 107.21"
 BoundingBox="177.75 98.63 184.52 107.21"
 LabelJustification="Left"
 LabelAlignment="Above"
><s font="58" size="12" color="0" face="96">N</s></t></n><n
 id="7476"
 p="151.73 102.92"
 Z="1263"
 AS="N"
/><n
 id="7477"
 p="155.07 142.29"
 Z="1267"
 NodeType="Fragment"
 NeedsClean="yes"
 AS="N"
><fragment
 id="1174506596"
><n
 id="7479"
 p="155.07 142.29"
 Z="1244"
/><n
 id="7480"
 p="140.84 151.48"
 Z="1245"
 Element="8"
 NumHydrogens="0"
 NeedsClean="yes"
><t
 p="136.95 155.12"
 BoundingBox="137.43 147.84 144.28 155.24"
 LabelJustification="Left"
><s font="58" size="10" color="0" face="96">O</s></t></n><n
 id="7481"
 p="169.31 133.11"
 Z="1246"
 NodeType="ExternalConnectionPoint"
 ExternalConnectionNum="1"
/><b
 id="7482"
 Z="1247"
 B="7479"
 E="7480"
 Order="2"
/><b
 id="7483"
 Z="1248"
 B="7481"
 E="7479"
 Order="dative"
/></fragment><t
 p="159.40 146.66"
 BoundingBox="141.98 137.92 158.93 146.81"
 LabelJustification="Right"
 Justification="Right"
 LabelAlignment="Right"
><s font="58" size="12" color="0" face="96">CO</s></t></n><n
 id="7484"
 p="198.17 113.46"
 Z="1269"
 Element="35"
 NumHydrogens="0"
 NeedsClean="yes"
 AS="N"
><t
 p="194.17 117.75"
 BoundingBox="195.05 109.17 206.33 117.75"
 LabelJustification="Left"
 LabelAlignment="Left"
><s font="58" size="12" color="0" face="96">Br</s></t></n><n
 id="7485"
 p="180.57 152.21"
 Z="1271"
 NodeType="Fragment"
 NeedsClean="yes"
 AS="N"
><fragment
 id="1174506597"
><n
 id="7487"
 p="180.57 152.21"
 Z="1249"
/><n
 id="7488"
 p="180.64 169.15"
 Z="1250"
 Element="8"
 NumHydrogens="0"
 NeedsClean="yes"
><t
 p="176.75 172.79"
 BoundingBox="177.23 165.51 184.08 172.91"
 LabelJustification="Left"
><s font="58" size="10" color="0" face="96">O</s></t></n><n
 id="7489"
 p="180.50 135.27"
 Z="1251"
 NodeType="ExternalConnectionPoint"
 ExternalConnectionNum="1"
/><b
 id="7490"
 Z="1252"
 B="7487"
 E="7488"
 Order="2"
/><b
 id="7491"
 Z="1253"
 B="7489"
 E="7487"
 Order="dative"
/></fragment><t
 p="176.24 156.58"
 BoundingBox="176.83 147.84 193.70 156.73"
 LabelJustification="Left"
 LabelAlignment="Left"
><s font="58" size="12" color="0" face="96">CO</s></t></n><n
 id="7492"
 p="196.02 94.66"
 Z="1273"
 AS="N"
/><n
 id="7493"
 p="196.28 77.66"
 Z="1275"
 AS="N"
/><n
 id="7494"
 p="181.69 68.93"
 Z="1277"
 AS="N"
/><n
 id="7495"
 p="166.45 77.42"
 Z="1279"
 AS="N"
/><n
 id="7496"
 p="220.31 139.76"
 Z="1282"
 Geometry="Tetrahedral"
 AS="S"
 BondOrdering="7559 7560 7567 0"
/><n
 id="7497"
 p="236.48 134.51"
 Z="1283"
 AS="N"
/><n
 id="7498"
 p="236.48 117.51"
 Z="1284"
 AS="N"
/><n
 id="7499"
 p="220.31 112.26"
 Z="1285"
 Geometry="Tetrahedral"
 AS="S"
 BondOrdering="7563 7562 7566 0"
/><n
 id="7500"
 p="210.61 103.38"
 Z="1291"
 AS="N"
/><n
 id="7501"
 p="220.31 95.26"
 Z="1294"
 NodeType="Nickname"
 NeedsClean="yes"
 AS="N"
><fragment
 id="1174506598"
><n
 id="7503"
 p="220.31 95.26"
 Z="1207"
/><n
 id="7504"
 p="234.98 86.78"
 Z="1208"
/><n
 id="7505"
 p="234.98 69.84"
 Z="1209"
/><n
 id="7506"
 p="220.31 61.38"
 Z="1210"
/><n
 id="7507"
 p="205.63 69.84"
 Z="1211"
/><n
 id="7508"
 p="205.63 86.78"
 Z="1212"
/><n
 id="7509"
 p="220.31 112.20"
 Z="1213"
 NodeType="ExternalConnectionPoint"
 ExternalConnectionNum="1"
/><b
 id="7510"
 Z="1214"
 B="7507"
 E="7508"
 Order="2"
 BondCircularOrdering="7511 0 0 7515"
/><b
 id="7511"
 Z="1215"
 B="7506"
 E="7507"
/><b
 id="7512"
 Z="1216"
 B="7505"
 E="7506"
 Order="2"
 BondCircularOrdering="7513 0 0 7511"
/><b
 id="7513"
 Z="1217"
 B="7504"
 E="7505"
/><b
 id="7514"
 Z="1218"
 B="7503"
 E="7504"
 Order="2"
 BondCircularOrdering="7515 7516 0 7513"
/><b
 id="7515"
 Z="1219"
 B="7503"
 E="7508"
/><b
 id="7516"
 Z="1220"
 B="7509"
 E="7503"
 Display="WedgedHashBegin"
/></fragment><t
 p="216.31 99.55"
 BoundingBox="217.23 90.97 230.17 99.55"
 LabelJustification="Left"
 LabelAlignment="Left"
><s font="58" size="12" color="0" face="96">Ph</s></t></n><n
 id="7517"
 p="215.90 156.19"
 Z="1296"
 NodeType="Nickname"
 NeedsClean="yes"
 AS="N"
><fragment
 id="1174506599"
><n
 id="7519"
 p="215.90 156.19"
 Z="1221"
/><n
 id="7520"
 p="199.54 160.57"
 Z="1222"
/><n
 id="7521"
 p="195.16 176.93"
 Z="1223"
/><n
 id="7522"
 p="207.13 188.91"
 Z="1224"
/><n
 id="7523"
 p="223.50 184.52"
 Z="1225"
/><n
 id="7524"
 p="227.88 168.16"
 Z="1226"
/><n
 id="7525"
 p="220.29 139.81"
 Z="1227"
 NodeType="ExternalConnectionPoint"
 ExternalConnectionNum="1"
/><b
 id="7526"
 Z="1228"
 B="7523"
 E="7524"
 Order="2"
 BondCircularOrdering="7527 0 0 7531"
/><b
 id="7527"
 Z="1229"
 B="7522"
 E="7523"
/><b
 id="7528"
 Z="1230"
 B="7521"
 E="7522"
 Order="2"
 BondCircularOrdering="7529 0 0 7527"
/><b
 id="7529"
 Z="1231"
 B="7520"
 E="7521"
/><b
 id="7530"
 Z="1232"
 B="7519"
 E="7520"
 Order="2"
 BondCircularOrdering="7531 7532 0 7529"
/><b
 id="7531"
 Z="1233"
 B="7519"
 E="7524"
/><b
 id="7532"
 Z="1234"
 B="7525"
 E="7519"
 Display="WedgeBegin"
/></fragment><t
 p="219.24 160.48"
 BoundingBox="205.48 151.90 218.42 160.48"
 LabelJustification="Right"
 Justification="Right"
 LabelAlignment="Right"
><s font="58" size="12" color="0" face="96">Ph</s></t></n><n
 id="7533"
 p="181.95 51.93"
 Z="1298"
 NodeType="Nickname"
 NeedsClean="yes"
 AS="N"
><fragment
 id="1174506600"
><n
 id="7535"
 p="181.95 51.93"
 Z="1235"
/><n
 id="7536"
 p="165.02 51.67"
 Z="1236"
/><n
 id="7537"
 p="182.21 34.99"
 Z="1237"
/><n
 id="7538"
 p="198.89 52.19"
 Z="1238"
/><n
 id="7539"
 p="181.69 68.87"
 Z="1239"
 NodeType="ExternalConnectionPoint"
 ExternalConnectionNum="1"
/><b
 id="7540"
 Z="1240"
 B="7535"
 E="7536"
/><b
 id="7541"
 Z="1241"
 B="7535"
 E="7537"
/><b
 id="7542"
 Z="1242"
 B="7535"
 E="7538"
/><b
 id="7543"
 Z="1243"
 B="7539"
 E="7535"
/></fragment><t
 p="180.70 57.26"
 BoundingBox="181.21 44.37 197.02 57.40"
 LabelJustification="Left"
 LabelAlignment="Left"
><s font="58" size="12" color="0" face="66">t</s><s font="58" size="12" color="0">Bu</s></t></n><n
 id="7544"
 p="143.03 109.86"
 Z="1300"
 Element="1"
 NumHydrogens="0"
 NeedsClean="yes"
 AS="N"
><t
 p="138.70 114.15"
 BoundingBox="139.66 105.57 146.40 114.15"
 LabelJustification="Left"
><s font="58" size="12" color="0" face="96">H</s></t></n><b
 id="7545"
 Z="1256"
 B="7457"
 E="7458"
 BS="N"
/><b
 id="7546"
 Z="1258"
 B="7457"
 E="7473"
 BS="N"
/><b
 id="7547"
 Z="1262"
 B="7474"
 E="7475"
 BS="N"
/><b
 id="7548"
 Z="1264"
 B="7474"
 E="7476"
 BS="N"
/><b
 id="7549"
 Z="1265"
 B="7458"
 E="7476"
 BS="N"
/><b
 id="7550"
 Z="1266"
 B="7457"
 E="7475"
 BS="N"
/><b
 id="7551"
 Z="1268"
 B="7457"
 E="7477"
 Display="WedgeBegin"
 BS="N"
/><b
 id="7552"
 Z="1270"
 B="7457"
 E="7484"
 Display="WedgedHashBegin"
 BS="N"
/><b
 id="7553"
 Z="1272"
 B="7457"
 E="7485"
 BS="N"
/><b
 id="7554"
 Z="1274"
 B="7475"
 E="7492"
 Order="2"
 BS="N"
 BondCircularOrdering="7547 7550 7564 7555"
/><b
 id="7555"
 Z="1276"
 B="7492"
 E="7493"
 BS="N"
/><b
 id="7556"
 Z="1278"
 B="7493"
 E="7494"
 Order="2"
 BS="N"
 BondCircularOrdering="7555 0 7568 7558"
/><b
 id="7557"
 Z="1280"
 B="7474"
 E="7495"
 Order="2"
 BS="N"
 BondCircularOrdering="7548 7547 7558 0"
/><b
 id="7558"
 Z="1281"
 B="7495"
 E="7494"
 BS="N"
/><b
 id="7559"
 Z="1286"
 B="7473"
 E="7496"
 BS="N"
/><b
 id="7560"
 Z="1287"
 B="7496"
 E="7497"
 BS="N"
/><b
 id="7561"
 Z="1288"
 B="7497"
 E="7498"
 BS="N"
/><b
 id="7562"
 Z="1289"
 B="7498"
 E="7499"
 BS="N"
/><b
 id="7563"
 Z="1290"
 B="7499"
 E="7473"
 BS="N"
/><b
 id="7564"
 Z="1292"
 B="7492"
 E="7500"
 BS="N"
/><b
 id="7565"
 Z="1293"
 B="7500"
 E="7473"
 BS="N"
/><b
 id="7566"
 Z="1295"
 B="7499"
 E="7501"
 Display="WedgedHashBegin"
 BS="N"
/><b
 id="7567"
 Z="1297"
 B="7496"
 E="7517"
 Display="WedgeBegin"
 BS="N"
/><b
 id="7568"
 Z="1299"
 B="7494"
 E="7533"
 BS="N"
/><b
 id="7569"
 Z="1301"
 B="7458"
 E="7544"
 BS="N"
/></fragment><fragment
 id="7310"
 BoundingBox="250.05 73.62 384.79 207.31"
 Z="1502"
><n
 id="7311"
 p="316.58 136.40"
 Z="1498"
 MarginWidth="1.59"
 Element="25"
 NumHydrogens="0"
 Charge="1"
 NeedsClean="yes"
 AS="N"
><t
 p="311.59 140.69"
 BoundingBox="312.48 132.10 327.43 140.69"
 LabelJustification="Left"
 LabelAlignment="Left"
><s font="58" size="12" color="0" face="96">Mn</s></t></n><n
 id="7312"
 p="301.18 118.28"
 Z="1499"
 Warning="An atom in this label has an invalid valence."
 MarginWidth="1.59"
 Element="7"
 NumHydrogens="0"
 NeedsClean="yes"
 AS="N"
><t
 p="296.84 122.57"
 BoundingBox="297.76 113.98 304.53 122.57"
 LabelJustification="Left"
 LabelAlignment="Left"
><s font="58" size="12" color="0" face="96">N</s></t></n><n
 id="7313"
 p="305.05 101.72"
 Z="1501"
 MarginWidth="1.59"
 AS="N"
/><n
 id="7314"
 p="317.59 162.04"
 Z="1503"
 Warning="An atom in this label has an invalid valence."
 MarginWidth="1.59"
 NodeType="Fragment"
 NeedsClean="yes"
 AS="N"
 BondOrdering="7425 7449"
><fragment
 id="1174506601"
 ConnectionOrder="7329 7330"
><n
 id="7316"
 p="317.59 162.04"
 Z="1452"
 Element="15"
 NumHydrogens="0"
 NeedsClean="yes"
><t
 p="314.25 165.62"
 BoundingBox="315.02 158.46 320.49 165.62"
 LabelJustification="Left"
><s font="58" size="10" color="0" face="96">P</s></t></n><n
 id="7317"
 p="318.61 145.13"
 Z="1453"
/><n
 id="7318"
 p="333.77 137.56"
 Z="1454"
/><n
 id="7319"
 p="334.81 120.66"
 Z="1455"
/><n
 id="7320"
 p="320.68 111.31"
 Z="1456"
/><n
 id="7321"
 p="305.52 118.88"
 Z="1457"
/><n
 id="7322"
 p="304.48 135.78"
 Z="1458"
/><n
 id="7323"
 p="316.56 178.94"
 Z="1459"
/><n
 id="7324"
 p="301.40 186.51"
 Z="1460"
/><n
 id="7325"
 p="300.36 203.42"
 Z="1461"
/><n
 id="7326"
 p="314.49 212.77"
 Z="1462"
/><n
 id="7327"
 p="329.65 205.20"
 Z="1463"
/><n
 id="7328"
 p="330.69 188.29"
 Z="1464"
/><n
 id="7329"
 p="334.49 163.06"
 Z="1465"
 NodeType="ExternalConnectionPoint"
 ExternalConnectionNum="1"
/><n
 id="7330"
 p="300.68 161.01"
 Z="1466"
 NodeType="ExternalConnectionPoint"
 ExternalConnectionNum="2"
/><b
 id="7331"
 Z="1467"
 B="7327"
 E="7328"
 Order="2"
 BondCircularOrdering="7332 0 0 7336"
/><b
 id="7332"
 Z="1468"
 B="7326"
 E="7327"
/><b
 id="7333"
 Z="1469"
 B="7325"
 E="7326"
 Order="2"
 BondCircularOrdering="7334 0 0 7332"
/><b
 id="7334"
 Z="1470"
 B="7324"
 E="7325"
/><b
 id="7335"
 Z="1471"
 B="7323"
 E="7324"
 Order="2"
 BondCircularOrdering="7336 7344 0 7334"
/><b
 id="7336"
 Z="1472"
 B="7323"
 E="7328"
/><b
 id="7337"
 Z="1473"
 B="7321"
 E="7322"
 Order="2"
 BondCircularOrdering="7338 0 0 7342"
/><b
 id="7338"
 Z="1474"
 B="7320"
 E="7321"
/><b
 id="7339"
 Z="1475"
 B="7319"
 E="7320"
 Order="2"
 BondCircularOrdering="7340 0 0 7338"
/><b
 id="7340"
 Z="1476"
 B="7318"
 E="7319"
/><b
 id="7341"
 Z="1477"
 B="7317"
 E="7318"
 Order="2"
 BondCircularOrdering="7342 7343 0 7340"
/><b
 id="7342"
 Z="1478"
 B="7317"
 E="7322"
/><b
 id="7343"
 Z="1479"
 B="7316"
 E="7317"
/><b
 id="7344"
 Z="1480"
 B="7316"
 E="7323"
/><b
 id="7345"
 Z="1481"
 B="7329"
 E="7316"
/><b
 id="7346"
 Z="1482"
 B="7330"
 E="7316"
/></fragment><t
 p="321.59 166.33"
 BoundingBox="294.83 157.74 321.07 168.87"
 LabelJustification="Right"
 Justification="Right"
 LabelAlignment="Right"
><s font="58" size="12" color="0" face="96">PPh2</s></t></n><n
 id="7347"
 p="368 141"
 Z="1504"
 MarginWidth="1.59"
 Geometry="Tetrahedral"
 AS="S"
 BondOrdering="7407 7409 7424 0"
/><n
 id="7348"
 p="316.57 115.40"
 Z="1505"
 MarginWidth="1.59"
 NodeType="Fragment"
 NeedsClean="yes"
 AS="N"
><fragment
 id="1174506602"
><n
 id="7350"
 p="316.57 115.40"
 Z="1488"
/><n
 id="7351"
 p="299.81 112.99"
 Z="1489"
 Element="8"
 NumHydrogens="0"
 NeedsClean="yes"
><t
 p="295.92 116.63"
 BoundingBox="296.40 109.34 303.25 116.75"
 LabelJustification="Left"
><s font="58" size="10" color="0" face="96">O</s></t></n><n
 id="7352"
 p="333.35 117.80"
 Z="1490"
 NodeType="ExternalConnectionPoint"
 ExternalConnectionNum="1"
/><b
 id="7353"
 Z="1491"
 B="7350"
 E="7351"
 Order="2"
/><b
 id="7354"
 Z="1492"
 B="7352"
 E="7350"
 Order="dative"
/></fragment><t
 p="312.24 119.77"
 BoundingBox="312.84 111.02 329.70 119.91"
 LabelJustification="Left"
 LabelAlignment="Left"
><s font="58" size="12" color="0" face="96">CO</s></t></n><n
 id="7355"
 p="291.17 146.90"
 Z="1507"
 MarginWidth="1.59"
 NodeType="Fragment"
 NeedsClean="yes"
 AS="N"
><fragment
 id="1174506603"
><n
 id="7357"
 p="291.17 146.90"
 Z="1493"
/><n
 id="7358"
 p="274.93 151.75"
 Z="1494"
 Element="8"
 NumHydrogens="0"
 NeedsClean="yes"
><t
 p="271.05 155.39"
 BoundingBox="271.53 148.10 278.37 155.51"
 LabelJustification="Left"
><s font="58" size="10" color="0" face="96">O</s></t></n><n
 id="7359"
 p="307.40 142.03"
 Z="1495"
 NodeType="ExternalConnectionPoint"
 ExternalConnectionNum="1"
/><b
 id="7360"
 Z="1496"
 B="7357"
 E="7358"
 Order="2"
/><b
 id="7361"
 Z="1497"
 B="7359"
 E="7357"
 Order="dative"
/></fragment><t
 p="295.50 151.27"
 BoundingBox="278.08 142.52 295.03 151.41"
 LabelJustification="Right"
 Justification="Right"
 LabelAlignment="Right"
><s font="58" size="12" color="0" face="96">CO</s></t></n><n
 id="7362"
 p="344 117"
 Z="1509"
 Warning="An atom in this label has an invalid valence."
 MarginWidth="1.59"
 Element="7"
 NumHydrogens="1"
 NeedsClean="yes"
 Geometry="Tetrahedral"
 AS="R"
 BondOrdering="7408 7407 7411 0"
><t
 p="339.67 121.29"
 BoundingBox="340.58 112.71 356.03 121.29"
 LabelJustification="Left"
 LabelAlignment="Left"
><s font="58" size="12" color="0" face="96">NH</s></t></n><n
 id="7363"
 p="384.73 137.95"
 Z="1512"
 MarginWidth="1.59"
 AS="N"
/><n
 id="7364"
 p="331 102"
 Z="1514"
 MarginWidth="1.59"
 AS="N"
/><n
 id="7365"
 p="364.83 174.87"
 Z="1518"
 MarginWidth="1.59"
 NodeType="MultiAttachment"
 AS="N"
 Attachments="7370 7371 7367 7368 7369"
/><n
 id="7366"
 p="348.23 182.71"
 Z="1519"
 MarginWidth="1.59"
 Element="26"
 NumHydrogens="0"
 NeedsClean="yes"
 AS="N"
><t
 p="348.23 187"
 BoundingBox="342.21 178.41 354.73 187.15"
 LabelJustification="Center"
 Justification="Center"
 LabelAlignment="Center"
><s font="58" size="12" color="0" face="96">Fe</s></t></n><n
 id="7367"
 p="360.82 159.13"
 Z="1520"
 MarginWidth="1.59"
 AS="N"
/><n
 id="7368"
 p="356.82 167.73"
 Z="1521"
 MarginWidth="1.59"
 AS="N"
/><n
 id="7369"
 p="365.64 186.18"
 Z="1522"
 MarginWidth="1.59"
 AS="N"
/><n
 id="7370"
 p="375.03 188.97"
 Z="1523"
 MarginWidth="1.59"
 AS="N"
/><n
 id="7371"
 p="372.06 172.34"
 Z="1524"
 IgnoreWarnings="yes"
 MarginWidth="1.59"
 AS="N"
/><n
 id="7372"
 p="331.02 191.29"
 Z="1531"
 MarginWidth="1.59"
 NodeType="MultiAttachment"
 AS="N"
 Attachments="7373 7374 7375 7376 7377"
/><n
 id="7373"
 p="332.36 179.57"
 Z="1532"
 MarginWidth="1.59"
 AS="N"
/><n
 id="7374"
 p="321.68 177.95"
 Z="1533"
 MarginWidth="1.59"
 AS="N"
/><n
 id="7375"
 p="324.02 194.80"
 Z="1534"
 IgnoreWarnings="yes"
 MarginWidth="1.59"
 AS="N"
/><n
 id="7376"
 p="335.96 206.72"
 Z="1535"
 MarginWidth="1.59"
 AS="N"
/><n
 id="7377"
 p="341.04 197.41"
 Z="1536"
 MarginWidth="1.59"
 AS="N"
/><n
 id="7378"
 p="287.91 94.18"
 Z="1552"
 Element="7"
 NumHydrogens="0"
 NeedsClean="yes"
 AS="N"
><t
 p="283.57 98.48"
 BoundingBox="284.49 89.89 291.26 98.48"
 LabelJustification="Left"
 LabelAlignment="Above"
><s font="58" size="12" color="0" face="96">N</s></t></n><n
 id="7379"
 p="276.28 106.58"
 Z="1553"
 AS="N"
/><n
 id="7380"
 p="284.48 121.47"
 Z="1554"
 AS="N"
/><n
 id="7381"
 p="282.98 77.91"
 Z="1560"
 NodeType="GenericNickname"
 NumHydrogens="0"
 NeedsClean="yes"
 AS="N"
 GenericNickname="R"
><t
 p="278.65 82.21"
 BoundingBox="279.59 73.62 287.16 82.21"
 LabelJustification="Left"
><s font="58" size="12" color="0" face="96">R</s></t></n><n
 id="7392"
 p="259.01 105.96"
 Z="1583"
 AS="N"
/><n
 id="7393"
 p="250.49 120.78"
 Z="1584"
 AS="N"
/><n
 id="7394"
 p="258.68 135.67"
 Z="1585"
 AS="N"
/><n
 id="7395"
 p="275.69 136.02"
 Z="1586"
 AS="N"
/><n
 id="7397"
 p="346.79 147.87"
 Z="1595"
 MarginWidth="1.59"
 NodeType="Fragment"
 NeedsClean="yes"
 AS="N"
><fragment
 id="1174506604"
><n
 id="7399"
 p="346.79 147.87"
 Z="1483"
/><n
 id="7400"
 p="362.71 153.68"
 Z="1484"
 Element="8"
 NumHydrogens="0"
 NeedsClean="yes"
><t
 p="358.82 157.32"
 BoundingBox="359.30 150.04 366.15 157.44"
 LabelJustification="Left"
><s font="58" size="10" color="0" face="96">O</s></t></n><n
 id="7401"
 p="330.88 142.06"
 Z="1485"
 NodeType="ExternalConnectionPoint"
 ExternalConnectionNum="1"
/><b
 id="7402"
 Z="1486"
 B="7399"
 E="7400"
 Order="2"
/><b
 id="7403"
 Z="1487"
 B="7401"
 E="7399"
 Order="dative"
/></fragment><t
 p="342.46 152.24"
 BoundingBox="343.06 143.50 359.92 152.39"
 LabelJustification="Left"
 LabelAlignment="Left"
><s font="58" size="12" color="0" face="96">CO</s></t></n><b
 id="7404"
 Z="1500"
 HashSpacing="2.49"
 MarginWidth="1.59"
 BoldWidth="2.01"
 B="7311"
 E="7312"
 Display="WedgedHashBegin"
 BS="N"
 CrossingBonds="7405"
/><b
 id="7405"
 Z="1506"
 HashSpacing="2.49"
 MarginWidth="1.59"
 BoldWidth="2.01"
 B="7311"
 E="7348"
 Display="WedgedHashBegin"
 BS="N"
 CrossingBonds="7404 7408"
 BeginAttach="0"
/><b
 id="7406"
 Z="1508"
 HashSpacing="2.49"
 MarginWidth="1.59"
 BoldWidth="2.01"
 B="7311"
 E="7355"
 Display="WedgeBegin"
 BS="N"
/><b
 id="7407"
 Z="1510"
 Warning="This stereobond connects two stereocenters."
 HashSpacing="2.49"
 MarginWidth="1.59"
 BoldWidth="2.01"
 B="7347"
 E="7362"
 Display="WedgeBegin"
 BS="N"
/><b
 id="7408"
 Z="1511"
 HashSpacing="2.49"
 MarginWidth="1.59"
 BoldWidth="2.01"
 B="7362"
 E="7311"
 Display="WedgedHashEnd"
 BS="N"
 CrossingBonds="7405"
/><b
 id="7409"
 Z="1513"
 HashSpacing="2.49"
 MarginWidth="1.59"
 BoldWidth="2.01"
 B="7347"
 E="7363"
 BS="N"
/><b
 id="7410"
 Z="1515"
 HashSpacing="2.49"
 MarginWidth="1.59"
 BoldWidth="2.01"
 B="7313"
 E="7364"
 BS="N"
/><b
 id="7411"
 Z="1516"
 HashSpacing="2.49"
 MarginWidth="1.59"
 BoldWidth="2.01"
 B="7364"
 E="7362"
 BS="N"
/><b
 id="7412"
 Z="1517"
 HashSpacing="2.49"
 MarginWidth="1.59"
 BoldWidth="2.01"
 B="7365"
 E="7366"
 Display="Dash"
 BS="N"
 CrossingBonds="7414"
/><b
 id="7413"
 Z="1525"
 HashSpacing="2.49"
 MarginWidth="1.59"
 BoldWidth="2.01"
 BondLength="20"
 B="7367"
 E="7368"
 Order="1.5"
 Display="WedgeBegin"
 BS="N"
/><b
 id="7414"
 Z="1526"
 HashSpacing="2.49"
 MarginWidth="1.59"
 BoldWidth="2.01"
 BondLength="20"
 B="7368"
 E="7369"
 Order="1.5"
 Display="Bold"
 BS="N"
 CrossingBonds="7412"
/><b
 id="7415"
 Z="1527"
 HashSpacing="2.49"
 MarginWidth="1.59"
 BoldWidth="2.01"
 BondLength="20"
 B="7369"
 E="7370"
 Order="1.5"
 Display="WedgeEnd"
 BS="N"
/><b
 id="7416"
 Z="1528"
 HashSpacing="2.49"
 MarginWidth="1.59"
 BoldWidth="2.01"
 BondLength="20"
 B="7370"
 E="7371"
 Order="1.5"
 BS="N"
/><b
 id="7417"
 Z="1529"
 HashSpacing="2.49"
 MarginWidth="1.59"
 BoldWidth="2.01"
 BondLength="20"
 B="7367"
 E="7371"
 Order="1.5"
 BS="N"
/><b
 id="7418"
 Z="1537"
 HashSpacing="2.49"
 MarginWidth="1.59"
 BoldWidth="2.01"
 BondLength="20"
 B="7373"
 E="7374"
 Order="1.5"
 BS="N"
/><b
 id="7419"
 Z="1538"
 HashSpacing="2.49"
 MarginWidth="1.59"
 BoldWidth="2.01"
 BondLength="20"
 B="7374"
 E="7375"
 Order="1.5"
 Display="WedgeBegin"
 BS="N"
/><b
 id="7420"
 Z="1539"
 HashSpacing="2.49"
 MarginWidth="1.59"
 BoldWidth="2.01"
 BondLength="20"
 B="7375"
 E="7376"
 Order="1.5"
 Display="WedgeEnd"
 BS="N"
/><b
 id="7421"
 Z="1540"
 HashSpacing="2.49"
 MarginWidth="1.59"
 BoldWidth="2.01"
 BondLength="20"
 B="7376"
 E="7377"
 Order="1.5"
 BS="N"
/><b
 id="7422"
 Z="1541"
 HashSpacing="2.49"
 MarginWidth="1.59"
 BoldWidth="2.01"
 BondLength="20"
 B="7373"
 E="7377"
 Order="1.5"
 BS="N"
 CrossingBonds="7423"
/><b
 id="7423"
 Z="1543"
 HashSpacing="2.49"
 MarginWidth="1.59"
 BoldWidth="2.01"
 B="7372"
 E="7366"
 Display="Dash"
 BS="N"
 CrossingBonds="7422"
/><b
 id="7424"
 Z="1544"
 HashSpacing="2.49"
 MarginWidth="1.59"
 BoldWidth="2.01"
 B="7347"
 E="7367"
 BS="N"
/><b
 id="7425"
 Z="1545"
 HashSpacing="2.49"
 MarginWidth="1.59"
 BoldWidth="2.01"
 B="7314"
 E="7368"
 BS="N"
/><b
 id="7426"
 Z="1555"
 B="7312"
 E="7313"
 Order="2"
 BS="N"
 BondCircularOrdering="7430 7404 7410 7427"
 BeginAttach="0"
/><b
 id="7427"
 Z="1556"
 B="7313"
 E="7378"
 BS="N"
/><b
 id="7428"
 Z="1557"
 B="7378"
 E="7379"
 BS="N"
/><b
 id="7429"
 Z="1558"
 B="7379"
 E="7380"
 Order="2"
 BS="N"
 BondCircularOrdering="7428 7443 7447 7430"
/><b
 id="7430"
 Z="1559"
 B="7380"
 E="7312"
 BS="N"
 EndAttach="0"
/><b
 id="7431"
 Z="1561"
 B="7378"
 E="7381"
 BS="N"
/><b
 id="7443"
 Z="1587"
 B="7379"
 E="7392"
 BS="N"
/><b
 id="7444"
 Z="1588"
 B="7392"
 E="7393"
 Order="2"
 BS="N"
 BondCircularOrdering="7443 0 0 7445"
/><b
 id="7445"
 Z="1589"
 B="7393"
 E="7394"
 BS="N"
/><b
 id="7446"
 Z="1590"
 B="7394"
 E="7395"
 Order="2"
 BS="N"
 BondCircularOrdering="7445 0 0 7447"
/><b
 id="7447"
 Z="1591"
 B="7395"
 E="7380"
 BS="N"
/><b
 id="7449"
 Z="1594"
 B="7311"
 E="7314"
 BS="N"
/><b
 id="7450"
 Z="1596"
 B="7311"
 E="7397"
 Display="WedgeBegin"
 BS="N"
 BeginAttach="1"
/><graphic
 id="1174505731"
 BoundingBox="333.95 135.12 324.95 135.12"
 Z="1597"
 GraphicType="Symbol"
 SymbolType="Plus"
><represent attribute="Charge" object="7311"/></graphic><curve
 id="7451"
 Z="1530"
 HashSpacing="2.49"
 BoldWidth="2.01"
 CurveType="1"
 ArrowheadType="Solid"
 Closed="yes"
 CurvePoints="360.85 170.85 363.43 176.18 366.02 181.53 369.61 185.22 371.35 184.37 373.13 183.51 372.44 178.41 369.86 173.08 367.26 167.73 363.69 164.06 361.92 164.92 360.18 165.77"
/><curve
 id="7452"
 Z="1542"
 HashSpacing="2.49"
 BoldWidth="2.01"
 CurveType="1"
 ArrowheadType="Solid"
 Closed="yes"
 CurvePoints="325.42 187.64 327.98 192.83 330.56 198.01 334.32 201.34 336.38 200.32 338.44 199.30 338.08 194.28 335.51 189.11 332.95 183.91 329.19 180.60 327.12 181.61 325.05 182.64"
/></fragment><fragment
 id="7453"
 BoundingBox="363.44 112.62 377.28 125.51"
 Z="1550"
><n
 id="7454"
 p="366.57 121.21"
 Z="1549"
 Element="35"
 NumHydrogens="0"
 Charge="-1"
 NeedsClean="yes"
 AS="N"
><t
 p="362.56 125.51"
 BoundingBox="363.44 112.62 377.28 125.51"
 LabelJustification="Left"
 LabelAlignment="Left"
><s font="58" size="12" color="0">Br</s><s font="58" size="12" color="0" face="64">-</s></t></n></fragment><fragment
 id="1174505735"
 BoundingBox="128.64 197.01 255.21 275.02"
 Z="1776"
><n
 id="1174505736"
 p="201.87 223.44"
 Z="1762"
 MarginWidth="1.59"
 Element="25"
 NumHydrogens="0"
 Charge="1"
 NeedsClean="yes"
 AS="N"
><t
 p="196.87 227.73"
 BoundingBox="197.76 219.15 212.72 227.73"
 LabelJustification="Left"
 LabelAlignment="Left"
><s font="58" size="12" color="0" face="96">Mn</s></t></n><n
 id="1174505737"
 p="201.87 201.38"
 Z="1763"
 MarginWidth="1.59"
 NodeType="Fragment"
 NeedsClean="yes"
 AS="N"
><fragment
 id="1174506605"
><n
 id="1174506606"
 p="201.87 201.38"
 NumHydrogens="0"
/><n
 id="1174506607"
 p="201.87 184.38"
 Element="8"
 NumHydrogens="0"
/><n
 id="1174506608"
 p="201.87 218.38"
 NodeType="ExternalConnectionPoint"
/><b
 id="1174506609"
 B="1174506606"
 E="1174506607"
 Order="2"
/><b
 id="1174506610"
 B="1174506608"
 E="1174506606"
 Order="dative"
/></fragment><t
 p="197.54 205.75"
 BoundingBox="198.13 197.01 215 205.90"
 LabelJustification="Left"
 LabelAlignment="Left"
><s font="58" size="12" color="0" face="96">CO</s></t></n><n
 id="1174505743"
 p="177.25 235.48"
 Z="1777"
 Warning="An atom in this label has an invalid valence."
 MarginWidth="1.59"
 Element="7"
 NumHydrogens="0"
 NeedsClean="yes"
 Geometry="Tetrahedral"
 AS="S"
 BondOrdering="1174505821 1174505843 1174505855 1174505857"
><t
 p="172.92 239.77"
 BoundingBox="173.83 231.19 180.60 239.77"
 LabelJustification="Left"
 LabelAlignment="Below"
><s font="58" size="12" color="0" face="96">N</s></t></n><n
 id="1174505776"
 p="167.64 216.68"
 Z="1779"
 MarginWidth="1.59"
 Geometry="Tetrahedral"
 AS="R"
 BondOrdering="1174505825 1174505827 0 1174505842"
/><n
 id="1174505777"
 p="201.92 244.27"
 Z="1780"
 MarginWidth="1.59"
 NodeType="Fragment"
 NeedsClean="yes"
 AS="N"
><fragment
 id="1174506612"
><n
 id="1174505779"
 p="201.92 244.27"
 Z="1747"
/><n
 id="1174505780"
 p="201.96 261.21"
 Z="1748"
 Element="8"
 NumHydrogens="0"
 NeedsClean="yes"
><t
 p="198.07 264.85"
 BoundingBox="198.55 257.57 205.40 264.97"
 LabelJustification="Left"
><s font="58" size="10" color="0" face="96">O</s></t></n><n
 id="1174505781"
 p="201.88 227.33"
 Z="1749"
 NodeType="ExternalConnectionPoint"
 ExternalConnectionNum="1"
/><b
 id="1174505782"
 Z="1750"
 B="1174505779"
 E="1174505780"
 Order="2"
/><b
 id="1174505783"
 Z="1751"
 B="1174505781"
 E="1174505779"
 Order="dative"
/></fragment><t
 p="197.59 248.64"
 BoundingBox="198.18 239.90 215.05 248.79"
 LabelJustification="Left"
 LabelAlignment="Left"
><s font="58" size="12" color="0" face="96">CO</s></t></n><n
 id="1174505784"
 p="229.51 215.84"
 Z="1782"
 MarginWidth="1.59"
 NodeType="Fragment"
 NeedsClean="yes"
 AS="N"
><fragment
 id="1174506613"
><n
 id="1174505786"
 p="229.51 215.84"
 Z="1752"
/><n
 id="1174505787"
 p="245.84 211.34"
 Z="1753"
 Element="8"
 NumHydrogens="0"
 NeedsClean="yes"
><t
 p="241.95 214.98"
 BoundingBox="242.43 207.70 249.28 215.10"
 LabelJustification="Left"
><s font="58" size="10" color="0" face="96">O</s></t></n><n
 id="1174505788"
 p="213.18 220.32"
 Z="1754"
 NodeType="ExternalConnectionPoint"
 ExternalConnectionNum="1"
/><b
 id="1174505789"
 Z="1755"
 B="1174505786"
 E="1174505787"
 Order="2"
/><b
 id="1174505790"
 Z="1756"
 B="1174505788"
 E="1174505786"
 Order="dative"
/></fragment><t
 p="225.18 220.21"
 BoundingBox="225.77 211.47 242.64 220.36"
 LabelJustification="Left"
 LabelAlignment="Left"
><s font="58" size="12" color="0" face="96">CO</s></t></n><n
 id="1174505791"
 p="232 237"
 Z="1784"
 Warning="An atom in this label has an invalid valence."
 MarginWidth="1.59"
 NodeType="Unspecified"
 NeedsClean="yes"
 AS="N"
 BondOrdering="1174505824 1174505862"
><fragment
 id="1174506614"
><n
 id="1174506615"
 p="232 237"
 Element="15"
 NumHydrogens="0"
/><n
 id="1174506616"
 p="225.02 252.50"
/><n
 id="1174506617"
 p="208.11 254.21"
/><n
 id="1174506618"
 p="201.13 269.71"
/><n
 id="1174506619"
 p="211.07 283.51"
/><n
 id="1174506620"
 p="227.98 281.80"
/><n
 id="1174506621"
 p="234.96 266.30"
/><n
 id="1174506622"
 p="248.91 235.29"
/><n
 id="1174506623"
 p="258.85 249.08"
/><n
 id="1174506624"
 p="275.76 247.38"
/><n
 id="1174506625"
 p="282.74 231.87"
/><n
 id="1174506626"
 p="272.80 218.08"
/><n
 id="1174506627"
 p="255.89 219.79"
/><n
 id="1174506628"
 p="216.50 230.02"
 NodeType="ExternalConnectionPoint"
/><n
 id="1174506629"
 p="230.29 220.09"
 NodeType="ExternalConnectionPoint"
/><b
 id="1174506630"
 B="1174506626"
 E="1174506627"
 Order="2"
/><b
 id="1174506631"
 B="1174506625"
 E="1174506626"
/><b
 id="1174506632"
 B="1174506624"
 E="1174506625"
 Order="2"
/><b
 id="1174506633"
 B="1174506623"
 E="1174506624"
/><b
 id="1174506634"
 B="1174506622"
 E="1174506627"
/><b
 id="1174506635"
 B="1174506622"
 E="1174506623"
 Order="2"
/><b
 id="1174506636"
 B="1174506620"
 E="1174506621"
 Order="2"
/><b
 id="1174506637"
 B="1174506619"
 E="1174506620"
/><b
 id="1174506638"
 B="1174506618"
 E="1174506619"
 Order="2"
/><b
 id="1174506639"
 B="1174506617"
 E="1174506618"
/><b
 id="1174506640"
 B="1174506616"
 E="1174506621"
/><b
 id="1174506641"
 B="1174506616"
 E="1174506617"
 Order="2"
/><b
 id="1174506642"
 B="1174506615"
 E="1174506622"
/><b
 id="1174506643"
 B="1174506615"
 E="1174506616"
/><b
 id="1174506644"
 B="1174506628"
 E="1174506615"
 Display="WedgeBegin"
/><b
 id="1174506645"
 B="1174506629"
 E="1174506615"
/></fragment><t
 p="228 241.29"
 BoundingBox="228.92 232.71 255.21 243.84"
 LabelJustification="Left"
 LabelAlignment="Left"
><s font="58" size="12" color="0" face="96">PPh2</s></t></n><n
 id="1174505798"
 p="178.09 214.16"
 Z="1786"
 Warning="An atom in this label has an invalid valence."
 MarginWidth="1.59"
 NodeType="Unspecified"
 NeedsClean="yes"
 AS="N"
 BondOrdering="1174505825 1174505826"
><fragment
 id="1174506647"
><n
 id="1174506648"
 p="178.09 214.16"
 Element="15"
 NumHydrogens="0"
/><n
 id="1174506649"
 p="182.08 230.69"
/><n
 id="1174506650"
 p="169.76 242.40"
/><n
 id="1174506651"
 p="173.74 258.93"
/><n
 id="1174506652"
 p="190.05 263.74"
/><n
 id="1174506653"
 p="202.37 252.02"
/><n
 id="1174506654"
 p="198.38 235.50"
/><n
 id="1174506655"
 p="190.41 202.45"
/><n
 id="1174506656"
 p="206.71 207.26"
/><n
 id="1174506657"
 p="219.03 195.54"
/><n
 id="1174506658"
 p="215.05 179.02"
/><n
 id="1174506659"
 p="198.74 174.20"
/><n
 id="1174506660"
 p="186.42 185.92"
/><n
 id="1174506661"
 p="161.56 218.15"
 NodeType="ExternalConnectionPoint"
/><n
 id="1174506662"
 p="166.38 201.84"
 NodeType="ExternalConnectionPoint"
/><b
 id="1174506663"
 B="1174506659"
 E="1174506660"
 Order="2"
/><b
 id="1174506664"
 B="1174506658"
 E="1174506659"
/><b
 id="1174506665"
 B="1174506657"
 E="1174506658"
 Order="2"
/><b
 id="1174506666"
 B="1174506656"
 E="1174506657"
/><b
 id="1174506667"
 B="1174506655"
 E="1174506660"
/><b
 id="1174506668"
 B="1174506655"
 E="1174506656"
 Order="2"
/><b
 id="1174506669"
 B="1174506653"
 E="1174506654"
 Order="2"
/><b
 id="1174506670"
 B="1174506652"
 E="1174506653"
/><b
 id="1174506671"
 B="1174506651"
 E="1174506652"
 Order="2"
/><b
 id="1174506672"
 B="1174506650"
 E="1174506651"
/><b
 id="1174506673"
 B="1174506649"
 E="1174506654"
/><b
 id="1174506674"
 B="1174506649"
 E="1174506650"
 Order="2"
/><b
 id="1174506675"
 B="1174506648"
 E="1174506655"
/><b
 id="1174506676"
 B="1174506648"
 E="1174506649"
/><b
 id="1174506677"
 B="1174506661"
 E="1174506648"
/><b
 id="1174506678"
 B="1174506662"
 E="1174506648"
 Display="WedgedHashEnd"
/></fragment><t
 p="174.09 205.89"
 BoundingBox="175.01 197.30 193.30 218.45"
 LabelJustification="Left"
 LabelAlignment="Above"
 LineStarts="4 6"
><s font="58" size="12" color="0" face="96">PPh2</s></t></n><n
 id="1174505799"
 p="155.30 200.13"
 Z="1789"
 MarginWidth="1.59"
 AS="N"
/><n
 id="1174505801"
 p="145.92 224.41"
 Z="1795"
 MarginWidth="1.59"
 NodeType="MultiAttachment"
 AS="N"
 Attachments="1174505803 1174505804 1174505805 1174505806 1174505807"
/><n
 id="1174505802"
 p="146.26 242.83"
 Z="1796"
 MarginWidth="1.59"
 Element="26"
 NumHydrogens="0"
 NeedsClean="yes"
 AS="N"
><t
 p="146.26 247.12"
 BoundingBox="140.24 238.54 152.76 247.27"
 LabelJustification="Center"
 Justification="Center"
 LabelAlignment="Center"
><s font="58" size="12" color="0" face="96">Fe</s></t></n><n
 id="1174505803"
 p="162.41 222.12"
 Z="1797"
 MarginWidth="1.59"
 AS="N"
/><n
 id="1174505804"
 p="156.46 229.54"
 Z="1798"
 MarginWidth="1.59"
 AS="N"
/><n
 id="1174505805"
 p="135.94 229.84"
 Z="1799"
 MarginWidth="1.59"
 AS="N"
/><n
 id="1174505806"
 p="129.26 222.63"
 Z="1800"
 MarginWidth="1.59"
 AS="N"
/><n
 id="1174505807"
 p="145.53 217.89"
 Z="1801"
 IgnoreWarnings="yes"
 MarginWidth="1.59"
 AS="N"
/><n
 id="1174505808"
 p="146.21 262.13"
 Z="1808"
 MarginWidth="1.59"
 NodeType="MultiAttachment"
 AS="N"
 Attachments="1174505809 1174505810 1174505811 1174505812 1174505813"
/><n
 id="1174505809"
 p="156.14 255.69"
 Z="1809"
 MarginWidth="1.59"
 AS="N"
/><n
 id="1174505810"
 p="162.35 264.58"
 Z="1810"
 MarginWidth="1.59"
 AS="N"
/><n
 id="1174505811"
 p="146.17 269.97"
 Z="1811"
 IgnoreWarnings="yes"
 MarginWidth="1.59"
 AS="N"
/><n
 id="1174505812"
 p="130.12 264.54"
 Z="1812"
 MarginWidth="1.59"
 AS="N"
/><n
 id="1174505813"
 p="136.25 255.84"
 Z="1813"
 MarginWidth="1.59"
 AS="N"
/><n
 id="1174505854"
 p="168.75 250.20"
 Z="1831"
 MarginWidth="1.59"
 Element="1"
 NumHydrogens="0"
 NeedsClean="yes"
 AS="N"
><t
 p="164.42 254.50"
 BoundingBox="165.38 245.91 172.12 254.50"
 LabelJustification="Left"
><s font="58" size="12" color="0" face="96">H</s></t></n><n
 id="1174505856"
 p="188 256"
 Z="1833"
 MarginWidth="1.59"
 Geometry="Tetrahedral"
 AS="S"
 BondOrdering="1174505857 1174505859 0 1174505864"
/><n
 id="1174505858"
 p="217 256"
 Z="1835"
 MarginWidth="1.59"
 AS="N"
/><n
 id="1174505863"
 p="179.50 270.72"
 Z="1840"
 MarginWidth="1.59"
 NodeType="Nickname"
 NeedsClean="yes"
 AS="N"
><fragment
 id="1174506680"
><n
 id="1174506681"
 p="179.50 270.72"
/><n
 id="1174506682"
 p="162.50 270.72"
/><n
 id="1174506683"
 p="154 285.44"
/><n
 id="1174506684"
 p="162.50 300.17"
/><n
 id="1174506685"
 p="179.50 300.17"
/><n
 id="1174506686"
 p="188 285.44"
/><n
 id="1174506687"
 p="188 256"
 NodeType="ExternalConnectionPoint"
/><b
 id="1174506688"
 B="1174506685"
 E="1174506686"
 Order="2"
/><b
 id="1174506689"
 B="1174506684"
 E="1174506685"
/><b
 id="1174506690"
 B="1174506683"
 E="1174506684"
 Order="2"
/><b
 id="1174506691"
 B="1174506682"
 E="1174506683"
/><b
 id="1174506692"
 B="1174506681"
 E="1174506682"
 Order="2"
/><b
 id="1174506693"
 B="1174506681"
 E="1174506686"
/><b
 id="1174506694"
 B="1174506687"
 E="1174506681"
 Display="WedgedHashBegin"
/></fragment><t
 p="182.84 275.02"
 BoundingBox="169.08 266.43 182.02 275.02"
 LabelJustification="Right"
 Justification="Right"
 LabelAlignment="Right"
><s font="58" size="12" color="0" face="96">Ph</s></t></n><b
 id="1174505814"
 Z="1764"
 HashSpacing="2.49"
 MarginWidth="1.59"
 BoldWidth="2.01"
 B="1174505736"
 E="1174505737"
 BS="N"
/><b
 id="1174505821"
 Z="1778"
 HashSpacing="2.49"
 MarginWidth="1.59"
 BoldWidth="2.01"
 B="1174505736"
 E="1174505743"
 Display="WedgeBegin"
 BS="N"
 CrossingBonds="1174505822 1174505826"
 BeginAttach="1"
/><b
 id="1174505822"
 Z="1781"
 HashSpacing="2.49"
 MarginWidth="1.59"
 BoldWidth="2.01"
 B="1174505736"
 E="1174505777"
 BS="N"
 CrossingBonds="1174505821"
/><b
 id="1174505823"
 Z="1783"
 HashSpacing="2.49"
 MarginWidth="1.59"
 BoldWidth="2.01"
 B="1174505736"
 E="1174505784"
 Display="WedgedHashBegin"
 BS="N"
 BeginAttach="0"
/><b
 id="1174505824"
 Z="1785"
 HashSpacing="2.49"
 MarginWidth="1.59"
 BoldWidth="2.01"
 B="1174505736"
 E="1174505791"
 Display="WedgeBegin"
 BS="N"
/><b
 id="1174505825"
 Z="1787"
 HashSpacing="2.49"
 MarginWidth="1.59"
 BoldWidth="2.01"
 B="1174505776"
 E="1174505798"
 BS="N"
/><b
 id="1174505826"
 Z="1788"
 HashSpacing="2.49"
 MarginWidth="1.59"
 BoldWidth="2.01"
 B="1174505798"
 E="1174505736"
 Display="WedgedHashEnd"
 BS="N"
 CrossingBonds="1174505821"
/><b
 id="1174505827"
 Z="1790"
 HashSpacing="2.49"
 MarginWidth="1.59"
 BoldWidth="2.01"
 B="1174505776"
 E="1174505799"
 Display="WedgeBegin"
 BS="N"
 CrossingBonds="1174505831"
/><b
 id="1174505830"
 Z="1794"
 HashSpacing="2.49"
 MarginWidth="1.59"
 BoldWidth="2.01"
 B="1174505801"
 E="1174505802"
 Display="Dash"
 BS="N"
 CrossingBonds="1174505832"
/><b
 id="1174505831"
 Z="1802"
 HashSpacing="2.49"
 MarginWidth="1.59"
 BoldWidth="2.01"
 B="1174505803"
 E="1174505804"
 Order="1.5"
 Display="WedgeBegin"
 BS="N"
 CrossingBonds="1174505827"
/><b
 id="1174505832"
 Z="1803"
 HashSpacing="2.49"
 MarginWidth="1.59"
 BoldWidth="2.01"
 B="1174505804"
 E="1174505805"
 Order="1.5"
 Display="Bold"
 BS="N"
 CrossingBonds="1174505830"
/><b
 id="1174505833"
 Z="1804"
 HashSpacing="2.49"
 MarginWidth="1.59"
 BoldWidth="2.01"
 B="1174505805"
 E="1174505806"
 Order="1.5"
 Display="WedgeEnd"
 BS="N"
/><b
 id="1174505834"
 Z="1805"
 HashSpacing="2.49"
 MarginWidth="1.59"
 BoldWidth="2.01"
 B="1174505806"
 E="1174505807"
 Order="1.5"
 BS="N"
/><b
 id="1174505835"
 Z="1806"
 HashSpacing="2.49"
 MarginWidth="1.59"
 BoldWidth="2.01"
 B="1174505803"
 E="1174505807"
 Order="1.5"
 BS="N"
/><b
 id="1174505836"
 Z="1814"
 HashSpacing="2.49"
 MarginWidth="1.59"
 BoldWidth="2.01"
 B="1174505809"
 E="1174505810"
 Order="1.5"
 BS="N"
/><b
 id="1174505837"
 Z="1815"
 HashSpacing="2.49"
 MarginWidth="1.59"
 BoldWidth="2.01"
 B="1174505810"
 E="1174505811"
 Order="1.5"
 Display="WedgeBegin"
 BS="N"
/><b
 id="1174505838"
 Z="1816"
 HashSpacing="2.49"
 MarginWidth="1.59"
 BoldWidth="2.01"
 B="1174505811"
 E="1174505812"
 Order="1.5"
 Display="WedgeEnd"
 BS="N"
/><b
 id="1174505839"
 Z="1817"
 HashSpacing="2.49"
 MarginWidth="1.59"
 BoldWidth="2.01"
 B="1174505812"
 E="1174505813"
 Order="1.5"
 BS="N"
/><b
 id="1174505840"
 Z="1818"
 HashSpacing="2.49"
 MarginWidth="1.59"
 BoldWidth="2.01"
 B="1174505809"
 E="1174505813"
 Order="1.5"
 BS="N"
 CrossingBonds="1174505841"
/><b
 id="1174505841"
 Z="1820"
 HashSpacing="2.49"
 MarginWidth="1.59"
 BoldWidth="2.01"
 B="1174505808"
 E="1174505802"
 Display="Dash"
 BS="N"
 CrossingBonds="1174505840"
/><b
 id="1174505842"
 Z="1821"
 HashSpacing="2.49"
 MarginWidth="1.59"
 BoldWidth="2.01"
 B="1174505776"
 E="1174505803"
 BS="N"
/><b
 id="1174505843"
 Z="1822"
 HashSpacing="2.49"
 MarginWidth="1.59"
 BoldWidth="2.01"
 B="1174505743"
 E="1174505804"
 BS="N"
/><b
 id="1174505855"
 Z="1832"
 B="1174505743"
 E="1174505854"
 BS="N"
/><b
 id="1174505857"
 Z="1834"
 B="1174505743"
 E="1174505856"
 BS="N"
/><b
 id="1174505859"
 Z="1836"
 B="1174505856"
 E="1174505858"
 BS="N"
/><b
 id="1174505862"
 Z="1839"
 B="1174505791"
 E="1174505858"
 BS="N"
/><b
 id="1174505864"
 Z="1841"
 B="1174505856"
 E="1174505863"
 Display="WedgedHashBegin"
 BS="N"
/><graphic
 id="1174505844"
 BoundingBox="210.22 214.37 210.22 223.37"
 Z="1825"
 GraphicType="Symbol"
 SymbolType="Plus"
><represent attribute="Charge" object="1174505736"/></graphic><curve
 id="1174505845"
 Z="1807"
 HashSpacing="2.49"
 BoldWidth="2.01"
 CurveType="1"
 ArrowheadType="Solid"
 Closed="yes"
 CurvePoints="151.87 227.31 145.92 227.36 139.96 227.42 135.03 225.84 135.02 223.89 135 221.91 139.90 220.25 145.86 220.21 151.81 220.16 156.71 221.73 156.72 223.71 156.73 225.66"
/><curve
 id="1174505846"
 Z="1819"
 HashSpacing="2.49"
 BoldWidth="2.01"
 CurveType="1"
 ArrowheadType="Solid"
 Closed="yes"
 CurvePoints="151.98 265.53 146.17 265.53 140.37 265.53 135.70 263.63 135.70 261.31 135.70 259 140.37 257.10 146.17 257.10 151.98 257.10 156.64 259 156.64 261.31 156.64 263.63"
/></fragment><fragment
 id="1174505847"
 BoundingBox="232.29 188 245.96 200.95"
 Z="1824"
><n
 id="1174505848"
 p="235.41 196.66"
 Z="1823"
 MarginWidth="1.59"
 Element="35"
 NumHydrogens="0"
 Charge="-1"
 NeedsClean="yes"
 AS="N"
><t
 p="231.41 200.95"
 BoundingBox="232.29 192.37 243.57 200.95"
 LabelJustification="Left"
 LabelAlignment="Left"
><s font="58" size="12" color="0" face="96">Br</s></t></n><graphic
 id="1174505849"
 BoundingBox="243.59 189 234.59 189"
 Z="1826"
 GraphicType="Symbol"
 SymbolType="Minus"
><represent attribute="Charge" object="1174505848"/></graphic></fragment><fragment
 id="1174505872"
 BoundingBox="488.01 288.45 556.65 348.31"
 Z="2617"
><n
 id="1174505873"
 p="531.94 319.41"
 Z="2603"
 LabelSize="7.2"
 LabelFace="65535"
 MarginWidth="0.95"
 Element="25"
 NumHydrogens="0"
 NeedsClean="yes"
 AS="N"
><t
 p="528.94 321.99"
 BoundingBox="529.48 316.84 538.45 321.99"
 LabelSize="7.2"
 LabelFace="65535"
 LabelJustification="Left"
 LabelAlignment="Left"
><s font="58" size="7.2" color="0" face="96">Mn</s></t></n><n
 id="1174505874"
 p="531.94 309.18"
 Z="2604"
 Warning="An atom in this label has an invalid valence."
 LabelSize="7.2"
 LabelFace="65535"
 MarginWidth="0.95"
 Element="7"
 NumHydrogens="0"
 NeedsClean="yes"
 AS="N"
><t
 p="529.34 311.75"
 BoundingBox="529.89 306.60 533.95 311.75"
 LabelSize="7.2"
 LabelFace="65535"
 LabelJustification="Left"
><s font="58" size="7.2" color="0" face="96">N</s></t></n><n
 id="1174505875"
 p="523.08 304.06"
 Z="2606"
 LabelSize="7.2"
 LabelFace="65535"
 MarginWidth="0.95"
 AS="N"
/><n
 id="1174505876"
 p="523.08 293.82"
 Z="2607"
 LabelSize="7.2"
 LabelFace="65535"
 MarginWidth="0.95"
 AS="N"
/><n
 id="1174505877"
 p="531.94 288.71"
 Z="2608"
 LabelSize="7.2"
 LabelFace="65535"
 MarginWidth="0.95"
 AS="N"
/><n
 id="1174505878"
 p="540.81 293.82"
 Z="2609"
 LabelSize="7.2"
 LabelFace="65535"
 MarginWidth="0.95"
 AS="N"
/><n
 id="1174505879"
 p="540.81 304.06"
 Z="2610"
 LabelSize="7.2"
 LabelFace="65535"
 MarginWidth="0.95"
 AS="N"
/><n
 id="1174505880"
 p="517.17 326.64"
 Z="2618"
 Warning="An atom in this label has an invalid valence."
 LabelSize="7.2"
 LabelFace="65535"
 MarginWidth="0.95"
 NodeType="Unspecified"
 NeedsClean="yes"
 AS="N"
 BondOrdering="1174505958 1174505980"
><fragment
 id="1174506696"
 ConnectionOrder="1174505895 1174505896"
><n
 id="1174505882"
 p="517.17 326.64"
 Z="2557"
 LabelSize="7.2"
 LabelFace="65535"
 MarginWidth="1.20"
 Element="15"
 NumHydrogens="0"
 NeedsClean="yes"
><t
 p="514.77 329.21"
 BoundingBox="515.32 324.06 519.26 329.21"
 LabelSize="7.2"
 LabelFace="65535"
 LabelJustification="Left"
><s font="58" size="7.2" color="0" face="96">P</s></t></n><n
 id="1174505883"
 p="512.69 317.48"
 Z="2558"
 LabelSize="7.2"
 LabelFace="65535"
 MarginWidth="1.20"
/><n
 id="1174505884"
 p="518.38 309.02"
 Z="2559"
 LabelSize="7.2"
 LabelFace="65535"
 MarginWidth="1.20"
/><n
 id="1174505885"
 p="513.90 299.85"
 Z="2560"
 LabelSize="7.2"
 LabelFace="65535"
 MarginWidth="1.20"
/><n
 id="1174505886"
 p="503.72 299.15"
 Z="2561"
 LabelSize="7.2"
 LabelFace="65535"
 MarginWidth="1.20"
/><n
 id="1174505887"
 p="498.03 307.61"
 Z="2562"
 LabelSize="7.2"
 LabelFace="65535"
 MarginWidth="1.20"
/><n
 id="1174505888"
 p="502.51 316.77"
 Z="2563"
 LabelSize="7.2"
 LabelFace="65535"
 MarginWidth="1.20"
/><n
 id="1174505889"
 p="511.48 335.10"
 Z="2564"
 LabelSize="7.2"
 LabelFace="65535"
 MarginWidth="1.20"
/><n
 id="1174505890"
 p="501.30 334.40"
 Z="2565"
 LabelSize="7.2"
 LabelFace="65535"
 MarginWidth="1.20"
/><n
 id="1174505891"
 p="495.61 342.86"
 Z="2566"
 LabelSize="7.2"
 LabelFace="65535"
 MarginWidth="1.20"
/><n
 id="1174505892"
 p="500.08 352.02"
 Z="2567"
 LabelSize="7.2"
 LabelFace="65535"
 MarginWidth="1.20"
/><n
 id="1174505893"
 p="510.26 352.73"
 Z="2568"
 LabelSize="7.2"
 LabelFace="65535"
 MarginWidth="1.20"
/><n
 id="1174505894"
 p="515.95 344.27"
 Z="2569"
 LabelSize="7.2"
 LabelFace="65535"
 MarginWidth="1.20"
/><n
 id="1174505895"
 p="526.33 322.16"
 Z="2570"
 LabelSize="7.2"
 LabelFace="65535"
 MarginWidth="1.20"
 LineWidth="0.45"
 BoldWidth="1.56"
 BondLength="10.20"
 NodeType="ExternalConnectionPoint"
 ExternalConnectionNum="1"
/><n
 id="1174505896"
 p="525.63 332.33"
 Z="2571"
 LabelSize="7.2"
 LabelFace="65535"
 MarginWidth="1.20"
 LineWidth="0.45"
 BoldWidth="1.56"
 BondLength="10.20"
 NodeType="ExternalConnectionPoint"
 ExternalConnectionNum="2"
/><b
 id="1174505897"
 Z="2572"
 LabelSize="7.2"
 LabelFace="65535"
 HashSpacing="1.56"
 MarginWidth="1.20"
 LineWidth="0.45"
 BoldWidth="1.56"
 BondLength="10.20"
 B="1174505893"
 E="1174505894"
 Order="2"
 BondCircularOrdering="1174505898 0 0 1174505901"
/><b
 id="1174505898"
 Z="2573"
 LabelSize="7.2"
 LabelFace="65535"
 HashSpacing="1.56"
 MarginWidth="1.20"
 LineWidth="0.45"
 BoldWidth="1.56"
 BondLength="10.20"
 B="1174505892"
 E="1174505893"
/><b
 id="1174505899"
 Z="2574"
 LabelSize="7.2"
 LabelFace="65535"
 HashSpacing="1.56"
 MarginWidth="1.20"
 LineWidth="0.45"
 BoldWidth="1.56"
 BondLength="10.20"
 B="1174505891"
 E="1174505892"
 Order="2"
 BondCircularOrdering="1174505900 0 0 1174505898"
/><b
 id="1174505900"
 Z="2575"
 LabelSize="7.2"
 LabelFace="65535"
 HashSpacing="1.56"
 MarginWidth="1.20"
 LineWidth="0.45"
 BoldWidth="1.56"
 BondLength="10.20"
 B="1174505890"
 E="1174505891"
/><b
 id="1174505901"
 Z="2576"
 LabelSize="7.2"
 LabelFace="65535"
 HashSpacing="1.56"
 MarginWidth="1.20"
 LineWidth="0.45"
 BoldWidth="1.56"
 BondLength="10.20"
 B="1174505889"
 E="1174505894"
/><b
 id="1174505902"
 Z="2577"
 LabelSize="7.2"
 LabelFace="65535"
 HashSpacing="1.56"
 MarginWidth="1.20"
 LineWidth="0.45"
 BoldWidth="1.56"
 BondLength="10.20"
 B="1174505889"
 E="1174505890"
 Order="2"
 BondCircularOrdering="1174505901 1174505909 0 1174505900"
/><b
 id="1174505903"
 Z="2578"
 LabelSize="7.2"
 LabelFace="65535"
 HashSpacing="1.56"
 MarginWidth="1.20"
 LineWidth="0.45"
 BoldWidth="1.56"
 BondLength="10.20"
 B="1174505887"
 E="1174505888"
 Order="2"
 BondCircularOrdering="1174505904 0 0 1174505907"
/><b
 id="1174505904"
 Z="2579"
 LabelSize="7.2"
 LabelFace="65535"
 HashSpacing="1.56"
 MarginWidth="1.20"
 LineWidth="0.45"
 BoldWidth="1.56"
 BondLength="10.20"
 B="1174505886"
 E="1174505887"
/><b
 id="1174505905"
 Z="2580"
 LabelSize="7.2"
 LabelFace="65535"
 HashSpacing="1.56"
 MarginWidth="1.20"
 LineWidth="0.45"
 BoldWidth="1.56"
 BondLength="10.20"
 B="1174505885"
 E="1174505886"
 Order="2"
 BondCircularOrdering="1174505906 0 0 1174505904"
/><b
 id="1174505906"
 Z="2581"
 LabelSize="7.2"
 LabelFace="65535"
 HashSpacing="1.56"
 MarginWidth="1.20"
 LineWidth="0.45"
 BoldWidth="1.56"
 BondLength="10.20"
 B="1174505884"
 E="1174505885"
/><b
 id="1174505907"
 Z="2582"
 LabelSize="7.2"
 LabelFace="65535"
 HashSpacing="1.56"
 MarginWidth="1.20"
 LineWidth="0.45"
 BoldWidth="1.56"
 BondLength="10.20"
 B="1174505883"
 E="1174505888"
/><b
 id="1174505908"
 Z="2583"
 LabelSize="7.2"
 LabelFace="65535"
 HashSpacing="1.56"
 MarginWidth="1.20"
 LineWidth="0.45"
 BoldWidth="1.56"
 BondLength="10.20"
 B="1174505883"
 E="1174505884"
 Order="2"
 BondCircularOrdering="1174505907 1174505910 0 1174505906"
/><b
 id="1174505909"
 Z="2584"
 LabelSize="7.2"
 LabelFace="65535"
 HashSpacing="1.56"
 MarginWidth="1.20"
 LineWidth="0.45"
 BoldWidth="1.56"
 BondLength="10.20"
 B="1174505882"
 E="1174505889"
/><b
 id="1174505910"
 Z="2585"
 LabelSize="7.2"
 LabelFace="65535"
 HashSpacing="1.56"
 MarginWidth="1.20"
 LineWidth="0.45"
 BoldWidth="1.56"
 BondLength="10.20"
 B="1174505882"
 E="1174505883"
/><b
 id="1174505911"
 Z="2586"
 LabelSize="7.2"
 LabelFace="65535"
 HashSpacing="1.56"
 MarginWidth="1.20"
 LineWidth="0.45"
 BoldWidth="1.56"
 BondLength="10.20"
 B="1174505895"
 E="1174505882"
 Display="WedgeBegin"
/><b
 id="1174505912"
 Z="2587"
 LabelSize="7.2"
 LabelFace="65535"
 HashSpacing="1.56"
 MarginWidth="1.20"
 LineWidth="0.45"
 BoldWidth="1.56"
 BondLength="10.20"
 B="1174505896"
 E="1174505882"
/></fragment><t
 p="514.77 329.21"
 BoundingBox="515.32 324.06 526.29 336.89"
 LabelSize="7.2"
 LabelFace="65535"
 LabelJustification="Left"
 LabelAlignment="Below"
 LineStarts="2 5"
><s font="58" size="7.2" color="0" face="96">PPh2</s></t></n><n
 id="1174505913"
 p="511.40 315.36"
 Z="2620"
 Warning="This atom is very close to another atom or bond."
 LabelSize="7.2"
 LabelFace="65535"
 MarginWidth="0.95"
 Geometry="Tetrahedral"
 AS="R"
 BondOrdering="1174505962 1174505964 0 1174505979"
/><n
 id="1174505914"
 p="531.97 331.91"
 Z="2621"
 LabelSize="7.2"
 LabelFace="65535"
 MarginWidth="0.95"
 NodeType="Fragment"
 NeedsClean="yes"
 AS="N"
><fragment
 id="1174506697"
><n
 id="1174505916"
 p="531.97 331.91"
 Z="2588"
 LabelSize="7.2"
 LabelFace="65535"
 MarginWidth="1.20"
/><n
 id="1174505917"
 p="532 342.08"
 Z="2589"
 LabelSize="7.2"
 LabelFace="65535"
 MarginWidth="1.20"
 Element="8"
 NumHydrogens="0"
 NeedsClean="yes"
><t
 p="529.66 344.26"
 BoundingBox="529.95 339.89 534.06 344.33"
 LabelSize="7.2"
 LabelFace="65535"
 LabelJustification="Left"
><s font="58" size="6" color="0" face="96">O</s></t></n><n
 id="1174505918"
 p="531.95 321.75"
 Z="2590"
 LabelSize="7.2"
 LabelFace="65535"
 MarginWidth="1.20"
 LineWidth="0.45"
 BoldWidth="1.56"
 BondLength="10.20"
 NodeType="ExternalConnectionPoint"
 ExternalConnectionNum="1"
/><b
 id="1174505919"
 Z="2591"
 LabelSize="7.2"
 LabelFace="65535"
 HashSpacing="1.56"
 MarginWidth="1.20"
 LineWidth="0.45"
 BoldWidth="1.56"
 BondLength="10.20"
 B="1174505916"
 E="1174505917"
 Order="2"
/><b
 id="1174505920"
 Z="2592"
 LabelSize="7.2"
 LabelFace="65535"
 HashSpacing="1.56"
 MarginWidth="1.20"
 LineWidth="0.45"
 BoldWidth="1.56"
 BondLength="10.20"
 B="1174505918"
 E="1174505916"
 Order="dative"
/></fragment><t
 p="529.37 334.53"
 BoundingBox="529.73 329.29 539.85 334.62"
 LabelSize="7.2"
 LabelFace="65535"
 LabelJustification="Left"
 LabelAlignment="Left"
><s font="58" size="7.2" color="0" face="96">CO</s></t></n><n
 id="1174505921"
 p="548.53 314.85"
 Z="2623"
 LabelSize="7.2"
 LabelFace="65535"
 MarginWidth="0.95"
 NodeType="Fragment"
 NeedsClean="yes"
 AS="N"
><fragment
 id="1174506698"
><n
 id="1174505923"
 p="548.53 314.85"
 Z="2593"
 LabelSize="7.2"
 LabelFace="65535"
 MarginWidth="1.20"
/><n
 id="1174505924"
 p="558.33 312.15"
 Z="2594"
 LabelSize="7.2"
 LabelFace="65535"
 MarginWidth="1.20"
 Element="8"
 NumHydrogens="0"
 NeedsClean="yes"
><t
 p="555.99 314.34"
 BoundingBox="556.28 309.97 560.39 314.41"
 LabelSize="7.2"
 LabelFace="65535"
 LabelJustification="Left"
><s font="58" size="6" color="0" face="96">O</s></t></n><n
 id="1174505925"
 p="538.73 317.54"
 Z="2595"
 LabelSize="7.2"
 LabelFace="65535"
 MarginWidth="1.20"
 LineWidth="0.45"
 BoldWidth="1.56"
 BondLength="10.20"
 NodeType="ExternalConnectionPoint"
 ExternalConnectionNum="1"
/><b
 id="1174505926"
 Z="2596"
 LabelSize="7.2"
 LabelFace="65535"
 HashSpacing="1.56"
 MarginWidth="1.20"
 LineWidth="0.45"
 BoldWidth="1.56"
 BondLength="10.20"
 B="1174505923"
 E="1174505924"
 Order="2"
/><b
 id="1174505927"
 Z="2597"
 LabelSize="7.2"
 LabelFace="65535"
 HashSpacing="1.56"
 MarginWidth="1.20"
 LineWidth="0.45"
 BoldWidth="1.56"
 BondLength="10.20"
 B="1174505925"
 E="1174505923"
 Order="dative"
/></fragment><t
 p="545.93 317.48"
 BoundingBox="546.29 312.23 556.41 317.56"
 LabelSize="7.2"
 LabelFace="65535"
 LabelJustification="Left"
 LabelAlignment="Left"
><s font="58" size="7.2" color="0" face="96">CO</s></t></n><n
 id="1174505928"
 p="548.78 325.38"
 Z="2625"
 LabelSize="7.2"
 LabelFace="65535"
 MarginWidth="0.95"
 NodeType="Fragment"
 NeedsClean="yes"
 AS="N"
><fragment
 id="1174506699"
><n
 id="1174505930"
 p="548.78 325.38"
 Z="2598"
 LabelSize="7.2"
 LabelFace="65535"
 MarginWidth="1.20"
/><n
 id="1174505931"
 p="558.36 328.79"
 Z="2599"
 LabelSize="7.2"
 LabelFace="65535"
 MarginWidth="1.20"
 Element="8"
 NumHydrogens="0"
 NeedsClean="yes"
><t
 p="556.03 330.97"
 BoundingBox="556.32 326.60 560.42 331.04"
 LabelSize="7.2"
 LabelFace="65535"
 LabelJustification="Left"
><s font="58" size="6" color="0" face="96">O</s></t></n><n
 id="1174505932"
 p="539.20 321.99"
 Z="2600"
 LabelSize="7.2"
 LabelFace="65535"
 MarginWidth="1.20"
 LineWidth="0.45"
 BoldWidth="1.56"
 BondLength="10.20"
 NodeType="ExternalConnectionPoint"
 ExternalConnectionNum="1"
/><b
 id="1174505933"
 Z="2601"
 LabelSize="7.2"
 LabelFace="65535"
 HashSpacing="1.56"
 MarginWidth="1.20"
 LineWidth="0.45"
 BoldWidth="1.56"
 BondLength="10.20"
 B="1174505930"
 E="1174505931"
 Order="2"
/><b
 id="1174505934"
 Z="2602"
 LabelSize="7.2"
 LabelFace="65535"
 HashSpacing="1.56"
 MarginWidth="1.20"
 LineWidth="0.45"
 BoldWidth="1.56"
 BondLength="10.20"
 B="1174505932"
 E="1174505930"
 Order="dative"
/></fragment><t
 p="546.18 328.01"
 BoundingBox="546.54 322.76 556.65 328.09"
 LabelSize="7.2"
 LabelFace="65535"
 LabelJustification="Left"
 LabelAlignment="Left"
><s font="58" size="7.2" color="0" face="96">CO</s></t></n><n
 id="1174505935"
 p="517.67 313.85"
 Z="2627"
 Warning="An atom in this label has an invalid valence."
 LabelSize="7.2"
 LabelFace="65535"
 MarginWidth="0.95"
 Element="7"
 NumHydrogens="1"
 NeedsClean="yes"
 Geometry="Tetrahedral"
 AS="S"
 BondOrdering="1174505963 1174505962 0 1174505966"
><t
 p="515.07 316.42"
 BoundingBox="515.62 311.27 519.69 322.58"
 LabelSize="7.2"
 LabelFace="65535"
 LabelJustification="Left"
 LabelAlignment="Below"
 LineStarts="2 3"
><s font="58" size="7.2" color="0" face="96">NH</s></t></n><n
 id="1174505936"
 p="504 305.43"
 Z="2630"
 LabelSize="7.2"
 LabelFace="65535"
 MarginWidth="0.95"
 AS="N"
/><n
 id="1174505937"
 p="517.67 306.49"
 Z="2632"
 LabelSize="7.2"
 LabelFace="65535"
 MarginWidth="0.95"
 AS="N"
/><n
 id="1174505938"
 p="498.37 320"
 Z="2636"
 LabelSize="7.2"
 LabelFace="65535"
 MarginWidth="0.95"
 LineWidth="0.45"
 NodeType="MultiAttachment"
 AS="N"
 Attachments="1174505940 1174505941 1174505942 1174505943 1174505944"
/><n
 id="1174505939"
 p="498.58 331.05"
 Z="2637"
 LabelSize="7.2"
 LabelFace="65535"
 MarginWidth="0.95"
 Element="26"
 NumHydrogens="0"
 NeedsClean="yes"
 AS="N"
><t
 p="498.58 333.62"
 BoundingBox="494.97 328.47 502.48 333.71"
 LabelSize="7.2"
 LabelFace="65535"
 LabelJustification="Center"
 Justification="Center"
 LabelAlignment="Center"
><s font="58" size="7.2" color="0" face="96">Fe</s></t></n><n
 id="1174505940"
 p="508.27 318.62"
 Z="2638"
 Warning="This atom is very close to another atom or bond."
 LabelSize="7.2"
 LabelFace="65535"
 MarginWidth="0.95"
 AS="N"
/><n
 id="1174505941"
 p="504.70 323.07"
 Z="2639"
 LabelSize="7.2"
 LabelFace="65535"
 MarginWidth="0.95"
 AS="N"
/><n
 id="1174505942"
 p="492.38 323.25"
 Z="2640"
 LabelSize="7.2"
 LabelFace="65535"
 MarginWidth="0.95"
 AS="N"
/><n
 id="1174505943"
 p="488.38 318.93"
 Z="2641"
 LabelSize="7.2"
 LabelFace="65535"
 MarginWidth="0.95"
 AS="N"
/><n
 id="1174505944"
 p="498.14 316.08"
 Z="2642"
 IgnoreWarnings="yes"
 Warning="This atom is very close to another atom or bond."
 LabelSize="7.2"
 LabelFace="65535"
 MarginWidth="0.95"
 AS="N"
/><n
 id="1174505945"
 p="498.55 342.63"
 Z="2649"
 LabelSize="7.2"
 LabelFace="65535"
 MarginWidth="0.95"
 LineWidth="0.45"
 NodeType="MultiAttachment"
 AS="N"
 Attachments="1174505946 1174505947 1174505948 1174505949 1174505950"
/><n
 id="1174505946"
 p="504.51 338.76"
 Z="2650"
 LabelSize="7.2"
 LabelFace="65535"
 MarginWidth="0.95"
 AS="N"
/><n
 id="1174505947"
 p="508.23 344.10"
 Z="2651"
 LabelSize="7.2"
 LabelFace="65535"
 MarginWidth="0.95"
 AS="N"
/><n
 id="1174505948"
 p="498.52 347.33"
 Z="2652"
 IgnoreWarnings="yes"
 Warning="This atom is very close to another atom or bond."
 LabelSize="7.2"
 LabelFace="65535"
 MarginWidth="0.95"
 AS="N"
/><n
 id="1174505949"
 p="488.89 344.07"
 Z="2653"
 LabelSize="7.2"
 LabelFace="65535"
 MarginWidth="0.95"
 AS="N"
/><n
 id="1174505950"
 p="492.57 338.85"
 Z="2654"
 LabelSize="7.2"
 LabelFace="65535"
 MarginWidth="0.95"
 AS="N"
/><b
 id="1174505951"
 Z="2605"
 LabelSize="7.2"
 LabelFace="65535"
 HashSpacing="1.49"
 MarginWidth="0.95"
 LineWidth="0.45"
 BoldWidth="1.21"
 BondLength="10.20"
 B="1174505873"
 E="1174505874"
 BS="N"
/><b
 id="1174505952"
 Z="2611"
 LabelSize="7.2"
 LabelFace="65535"
 HashSpacing="1.49"
 MarginWidth="0.95"
 LineWidth="0.45"
 BoldWidth="1.21"
 BondLength="10.20"
 B="1174505874"
 E="1174505875"
 Order="2"
 BS="N"
 BondCircularOrdering="1174505951 1174505957 1174505953 1174505965"
/><b
 id="1174505953"
 Z="2612"
 LabelSize="7.2"
 LabelFace="65535"
 HashSpacing="1.49"
 MarginWidth="0.95"
 LineWidth="0.45"
 BoldWidth="1.21"
 BondLength="10.20"
 B="1174505875"
 E="1174505876"
 BS="N"
/><b
 id="1174505954"
 Z="2613"
 LabelSize="7.2"
 LabelFace="65535"
 HashSpacing="1.49"
 MarginWidth="0.95"
 LineWidth="0.45"
 BoldWidth="1.21"
 BondLength="10.20"
 B="1174505876"
 E="1174505877"
 Order="2"
 BS="N"
 BondCircularOrdering="0 1174505953 1174505955 0"
/><b
 id="1174505955"
 Z="2614"
 LabelSize="7.2"
 LabelFace="65535"
 HashSpacing="1.49"
 MarginWidth="0.95"
 LineWidth="0.45"
 BoldWidth="1.21"
 BondLength="10.20"
 B="1174505877"
 E="1174505878"
 BS="N"
/><b
 id="1174505956"
 Z="2615"
 LabelSize="7.2"
 LabelFace="65535"
 HashSpacing="1.49"
 MarginWidth="0.95"
 LineWidth="0.45"
 BoldWidth="1.21"
 BondLength="10.20"
 B="1174505878"
 E="1174505879"
 Order="2"
 BS="N"
 BondCircularOrdering="0 1174505955 1174505957 0"
/><b
 id="1174505957"
 Z="2616"
 LabelSize="7.2"
 LabelFace="65535"
 HashSpacing="1.49"
 MarginWidth="0.95"
 LineWidth="0.45"
 BoldWidth="1.21"
 BondLength="10.20"
 B="1174505879"
 E="1174505874"
 BS="N"
/><b
 id="1174505958"
 Z="2619"
 LabelSize="7.2"
 LabelFace="65535"
 HashSpacing="1.49"
 MarginWidth="0.95"
 LineWidth="0.45"
 BoldWidth="1.21"
 BondLength="10.20"
 B="1174505873"
 E="1174505880"
 Display="WedgeBegin"
 BS="N"
 CrossingBonds="1174505963"
 BeginAttach="1"
/><b
 id="1174505959"
 Z="2622"
 LabelSize="7.2"
 LabelFace="65535"
 HashSpacing="1.49"
 MarginWidth="0.95"
 LineWidth="0.45"
 BoldWidth="1.21"
 BondLength="10.20"
 B="1174505873"
 E="1174505914"
 BS="N"
/><b
 id="1174505960"
 Z="2624"
 LabelSize="7.2"
 LabelFace="65535"
 HashSpacing="1.49"
 MarginWidth="0.95"
 LineWidth="0.45"
 BoldWidth="1.21"
 BondLength="10.20"
 B="1174505873"
 E="1174505921"
 Display="WedgedHashBegin"
 BS="N"
 BeginAttach="0"
/><b
 id="1174505961"
 Z="2626"
 LabelSize="7.2"
 LabelFace="65535"
 HashSpacing="1.49"
 MarginWidth="0.95"
 LineWidth="0.45"
 BoldWidth="1.21"
 BondLength="10.20"
 B="1174505873"
 E="1174505928"
 Display="WedgeBegin"
 BS="N"
/><b
 id="1174505962"
 Z="2628"
 LabelSize="7.2"
 LabelFace="65535"
 HashSpacing="1.49"
 MarginWidth="0.95"
 LineWidth="0.45"
 BoldWidth="1.21"
 BondLength="10.20"
 B="1174505913"
 E="1174505935"
 BS="N"
/><b
 id="1174505963"
 Z="2629"
 LabelSize="7.2"
 LabelFace="65535"
 HashSpacing="1.49"
 MarginWidth="0.95"
 LineWidth="0.45"
 BoldWidth="1.21"
 BondLength="10.20"
 B="1174505935"
 E="1174505873"
 Display="WedgedHashEnd"
 BS="N"
 CrossingBonds="1174505958"
/><b
 id="1174505964"
 Z="2631"
 LabelSize="7.2"
 LabelFace="65535"
 HashSpacing="1.49"
 MarginWidth="0.95"
 LineWidth="0.45"
 BoldWidth="1.21"
 BondLength="10.20"
 B="1174505913"
 E="1174505936"
 Display="WedgeBegin"
 BS="N"
 CrossingBonds="1174505968"
/><b
 id="1174505965"
 Z="2633"
 LabelSize="7.2"
 LabelFace="65535"
 HashSpacing="1.49"
 MarginWidth="0.95"
 LineWidth="0.45"
 BoldWidth="1.21"
 BondLength="10.20"
 B="1174505875"
 E="1174505937"
 BS="N"
/><b
 id="1174505966"
 Z="2634"
 LabelSize="7.2"
 LabelFace="65535"
 HashSpacing="1.49"
 MarginWidth="0.95"
 LineWidth="0.45"
 BoldWidth="1.21"
 BondLength="10.20"
 B="1174505937"
 E="1174505935"
 BS="N"
/><b
 id="1174505967"
 Z="2635"
 LabelSize="7.2"
 LabelFace="65535"
 HashSpacing="1.49"
 MarginWidth="0.95"
 LineWidth="0.45"
 BoldWidth="1.21"
 BondLength="10.20"
 B="1174505938"
 E="1174505939"
 Display="Dash"
 BS="N"
 CrossingBonds="1174505969"
/><b
 id="1174505968"
 Z="2643"
 LabelSize="7.2"
 LabelFace="65535"
 HashSpacing="1.49"
 MarginWidth="0.95"
 LineWidth="0.45"
 BoldWidth="1.21"
 BondLength="10.20"
 B="1174505940"
 E="1174505941"
 Order="1.5"
 Display="WedgeBegin"
 BS="N"
 CrossingBonds="1174505964"
/><b
 id="1174505969"
 Z="2644"
 LabelSize="7.2"
 LabelFace="65535"
 HashSpacing="1.49"
 MarginWidth="0.95"
 LineWidth="0.45"
 BoldWidth="1.21"
 BondLength="10.20"
 B="1174505941"
 E="1174505942"
 Order="1.5"
 Display="Bold"
 BS="N"
 CrossingBonds="1174505967"
/><b
 id="1174505970"
 Z="2645"
 LabelSize="7.2"
 LabelFace="65535"
 HashSpacing="1.49"
 MarginWidth="0.95"
 LineWidth="0.45"
 BoldWidth="1.21"
 BondLength="10.20"
 B="1174505942"
 E="1174505943"
 Order="1.5"
 Display="WedgeEnd"
 BS="N"
/><b
 id="1174505971"
 Z="2646"
 LabelSize="7.2"
 LabelFace="65535"
 HashSpacing="1.49"
 MarginWidth="0.95"
 LineWidth="0.45"
 BoldWidth="1.21"
 BondLength="10.20"
 B="1174505943"
 E="1174505944"
 Order="1.5"
 BS="N"
/><b
 id="1174505972"
 Z="2647"
 LabelSize="7.2"
 LabelFace="65535"
 HashSpacing="1.49"
 MarginWidth="0.95"
 LineWidth="0.45"
 BoldWidth="1.21"
 BondLength="10.20"
 B="1174505940"
 E="1174505944"
 Order="1.5"
 BS="N"
/><b
 id="1174505973"
 Z="2655"
 LabelSize="7.2"
 LabelFace="65535"
 HashSpacing="1.49"
 MarginWidth="0.95"
 LineWidth="0.45"
 BoldWidth="1.21"
 BondLength="10.20"
 B="1174505946"
 E="1174505947"
 Order="1.5"
 BS="N"
/><b
 id="1174505974"
 Z="2656"
 LabelSize="7.2"
 LabelFace="65535"
 HashSpacing="1.49"
 MarginWidth="0.95"
 LineWidth="0.45"
 BoldWidth="1.21"
 BondLength="10.20"
 B="1174505947"
 E="1174505948"
 Order="1.5"
 Display="WedgeBegin"
 BS="N"
/><b
 id="1174505975"
 Z="2657"
 LabelSize="7.2"
 LabelFace="65535"
 HashSpacing="1.49"
 MarginWidth="0.95"
 LineWidth="0.45"
 BoldWidth="1.21"
 BondLength="10.20"
 B="1174505948"
 E="1174505949"
 Order="1.5"
 Display="WedgeEnd"
 BS="N"
/><b
 id="1174505976"
 Z="2658"
 LabelSize="7.2"
 LabelFace="65535"
 HashSpacing="1.49"
 MarginWidth="0.95"
 LineWidth="0.45"
 BoldWidth="1.21"
 BondLength="10.20"
 B="1174505949"
 E="1174505950"
 Order="1.5"
 BS="N"
/><b
 id="1174505977"
 Z="2659"
 LabelSize="7.2"
 LabelFace="65535"
 HashSpacing="1.49"
 MarginWidth="0.95"
 LineWidth="0.45"
 BoldWidth="1.21"
 BondLength="10.20"
 B="1174505946"
 E="1174505950"
 BS="N"
 CrossingBonds="1174505978"
/><b
 id="1174505978"
 Z="2661"
 LabelSize="7.2"
 LabelFace="65535"
 HashSpacing="1.49"
 MarginWidth="0.95"
 LineWidth="0.45"
 BoldWidth="1.21"
 BondLength="10.20"
 B="1174505945"
 E="1174505939"
 Display="Dash"
 BS="N"
 CrossingBonds="1174505977"
/><b
 id="1174505979"
 Z="2662"
 LabelSize="7.2"
 LabelFace="65535"
 HashSpacing="1.49"
 MarginWidth="0.95"
 LineWidth="0.45"
 BoldWidth="1.21"
 BondLength="10.20"
 B="1174505913"
 E="1174505940"
 BS="N"
/><b
 id="1174505980"
 Z="2663"
 LabelSize="7.2"
 LabelFace="65535"
 HashSpacing="1.49"
 MarginWidth="0.95"
 LineWidth="0.45"
 BoldWidth="1.21"
 BondLength="10.20"
 B="1174505880"
 E="1174505941"
 BS="N"
/><graphic
 id="1174505981"
 BoundingBox="538.16 313.37 538.16 318.77"
 Z="2780"
 LineWidth="0.45"
 GraphicType="Symbol"
 SymbolType="Plus"
><represent attribute="Charge" object="1174505873"/></graphic><curve
 id="1174505982"
 Z="2648"
 HashSpacing="1.49"
 LineWidth="0.45"
 BoldWidth="1.21"
 CurveType="1"
 ArrowheadType="Solid"
 Closed="yes"
 CurvePoints="501.94 321.74 498.37 321.77 494.80 321.80 491.84 320.85 491.83 319.68 491.82 318.50 494.76 317.50 498.34 317.48 501.91 317.45 504.85 318.39 504.85 319.58 504.86 320.75"
/><curve
 id="1174505983"
 Z="2660"
 HashSpacing="1.49"
 LineWidth="0.45"
 BoldWidth="1.21"
 CurveType="1"
 ArrowheadType="Solid"
 Closed="yes"
 CurvePoints="502.01 344.67 498.52 344.67 495.04 344.67 492.24 343.53 492.24 342.14 492.24 340.75 495.04 339.61 498.52 339.61 502.01 339.61 504.81 340.75 504.81 342.14 504.81 343.53"
/></fragment><fragment
 id="1174505984"
 BoundingBox="550.19 297.75 558.47 305.92"
 Z="2665"
><n
 id="1174505985"
 p="552.07 303.35"
 Z="2664"
 LabelSize="7.2"
 LabelFace="65535"
 MarginWidth="0.95"
 Element="35"
 NumHydrogens="0"
 Charge="-1"
 NeedsClean="yes"
 AS="N"
><t
 p="549.66 305.92"
 BoundingBox="550.19 300.77 556.96 305.92"
 LabelSize="7.2"
 LabelFace="65535"
 LabelJustification="Left"
 LabelAlignment="Left"
><s font="58" size="7.2" color="0" face="96">Br</s></t></n><graphic
 id="1174505986"
 BoundingBox="556.97 298.75 551.57 298.75"
 Z="2783"
 LineWidth="0.45"
 GraphicType="Symbol"
 SymbolType="Minus"
><represent attribute="Charge" object="1174505985"/></graphic></fragment><fragment
 id="1174505987"
 BoundingBox="567.61 275.93 636.26 348.31"
 Z="2707"
><n
 id="1174505988"
 p="611.55 319.42"
 Z="2693"
 LabelSize="7.2"
 LabelFace="65535"
 MarginWidth="0.95"
 Element="25"
 NumHydrogens="0"
 NeedsClean="yes"
 AS="N"
><t
 p="608.55 322"
 BoundingBox="609.09 316.84 618.06 322"
 LabelSize="7.2"
 LabelFace="65535"
 LabelJustification="Left"
 LabelAlignment="Left"
><s font="58" size="7.2" color="0" face="96">Mn</s></t></n><n
 id="1174505989"
 p="611.55 309.18"
 Z="2694"
 LabelSize="7.2"
 LabelFace="65535"
 MarginWidth="0.95"
 Element="7"
 NumHydrogens="0"
 Charge="1"
 NeedsClean="yes"
 AS="N"
><t
 p="608.95 311.76"
 BoundingBox="609.50 306.61 613.56 311.76"
 LabelSize="7.2"
 LabelFace="65535"
 LabelJustification="Left"
><s font="58" size="7.2" color="0" face="96">N</s></t></n><n
 id="1174505990"
 p="602.69 304.07"
 Z="2696"
 LabelSize="7.2"
 LabelFace="65535"
 MarginWidth="0.95"
 AS="N"
/><n
 id="1174505991"
 p="602.69 293.83"
 Z="2697"
 LabelSize="7.2"
 LabelFace="65535"
 MarginWidth="0.95"
 AS="N"
/><n
 id="1174505992"
 p="611.55 288.71"
 Z="2698"
 LabelSize="7.2"
 LabelFace="65535"
 MarginWidth="0.95"
 AS="N"
/><n
 id="1174505993"
 p="620.42 293.83"
 Z="2699"
 LabelSize="7.2"
 LabelFace="65535"
 MarginWidth="0.95"
 AS="N"
/><n
 id="1174505994"
 p="620.42 304.07"
 Z="2700"
 LabelSize="7.2"
 LabelFace="65535"
 MarginWidth="0.95"
 AS="N"
/><n
 id="1174505995"
 p="596.78 326.64"
 Z="2708"
 Warning="An atom in this label has an invalid valence."
 LabelSize="7.2"
 LabelFace="65535"
 MarginWidth="0.95"
 NodeType="Unspecified"
 NeedsClean="yes"
 AS="N"
 BondOrdering="1174506050 1174506072"
><fragment
 id="1174506700"
 ConnectionOrder="1174506000 1174506001"
><n
 id="1174505997"
 p="596.78 326.64"
 Z="2671"
 LabelSize="7.2"
 LabelFace="65535"
 MarginWidth="1.20"
 Element="15"
 NumHydrogens="0"
 NeedsClean="yes"
><t
 p="594.78 328.79"
 BoundingBox="595.24 324.50 598.52 328.79"
 LabelSize="7.2"
 LabelFace="65535"
 LabelJustification="Left"
><s font="58" size="6" color="0" face="96">P</s></t></n><n
 id="1174505998"
 p="602.89 311.78"
 Z="2672"
 LabelSize="7.2"
 LabelFace="65535"
 MarginWidth="1.20"
 Element="18"
 NumHydrogens="0"
 NeedsClean="yes"
><t
 p="600.89 313.93"
 BoundingBox="600.88 309.63 606.97 313.93"
 LabelSize="7.2"
 LabelFace="65535"
 LabelJustification="Left"
 LabelAlignment="Left"
><s font="58" size="6" color="0" face="96">Ar</s></t></n><n
 id="1174505999"
 p="592.75 311.09"
 Z="2673"
 LabelSize="7.2"
 LabelFace="65535"
 MarginWidth="1.20"
 Element="18"
 NumHydrogens="0"
 NeedsClean="yes"
><t
 p="590.75 313.24"
 BoundingBox="590.74 308.94 596.83 313.24"
 LabelSize="7.2"
 LabelFace="65535"
 LabelJustification="Left"
 LabelAlignment="Left"
><s font="58" size="6" color="0" face="96">Ar</s></t></n><n
 id="1174506000"
 p="605.91 322.17"
 Z="2674"
 LabelSize="7.2"
 LabelFace="65535"
 MarginWidth="1.20"
 LineWidth="0.45"
 BoldWidth="1.56"
 BondLength="10.20"
 NodeType="ExternalConnectionPoint"
 ExternalConnectionNum="1"
/><n
 id="1174506001"
 p="588.35 320.97"
 Z="2675"
 LabelSize="7.2"
 LabelFace="65535"
 MarginWidth="1.20"
 LineWidth="0.45"
 BoldWidth="1.56"
 BondLength="10.20"
 NodeType="ExternalConnectionPoint"
 ExternalConnectionNum="2"
/><b
 id="1174506002"
 Z="2676"
 LabelSize="7.2"
 LabelFace="65535"
 HashSpacing="1.56"
 MarginWidth="1.20"
 LineWidth="0.45"
 BoldWidth="1.56"
 BondLength="10.20"
 B="1174506000"
 E="1174505997"
 Display="WedgeBegin"
/><b
 id="1174506003"
 Z="2677"
 LabelSize="7.2"
 LabelFace="65535"
 HashSpacing="1.56"
 MarginWidth="1.20"
 LineWidth="0.45"
 BoldWidth="1.56"
 BondLength="10.20"
 B="1174506001"
 E="1174505997"
/></fragment><t
 p="594.38 329.22"
 BoundingBox="594.37 324.07 604.30 336.90"
 LabelSize="7.2"
 LabelFace="65535"
 LabelJustification="Left"
 LabelAlignment="Below"
 LineStarts="2 5"
><s font="58" size="7.2" color="0" face="96">PAr2</s></t></n><n
 id="1174506004"
 p="591.01 315.36"
 Z="2710"
 Warning="This atom is very close to another atom or bond."
 LabelSize="7.2"
 LabelFace="65535"
 MarginWidth="0.95"
 Geometry="Tetrahedral"
 AS="R"
 BondOrdering="1174506054 1174506056 0 1174506071"
/><n
 id="1174506005"
 p="611.58 331.92"
 Z="2711"
 LabelSize="7.2"
 LabelFace="65535"
 MarginWidth="0.95"
 NodeType="Fragment"
 NeedsClean="yes"
 AS="N"
><fragment
 id="1174506701"
><n
 id="1174506007"
 p="611.58 331.92"
 Z="2678"
 LabelSize="7.2"
 LabelFace="65535"
 MarginWidth="1.20"
/><n
 id="1174506008"
 p="611.60 342.08"
 Z="2679"
 LabelSize="7.2"
 LabelFace="65535"
 MarginWidth="1.20"
 Element="8"
 NumHydrogens="0"
 NeedsClean="yes"
><t
 p="609.27 344.27"
 BoundingBox="609.56 339.90 613.67 344.34"
 LabelSize="7.2"
 LabelFace="65535"
 LabelJustification="Left"
><s font="58" size="6" color="0" face="96">O</s></t></n><n
 id="1174506009"
 p="611.56 321.75"
 Z="2680"
 LabelSize="7.2"
 LabelFace="65535"
 MarginWidth="1.20"
 LineWidth="0.45"
 BoldWidth="1.56"
 BondLength="10.20"
 NodeType="ExternalConnectionPoint"
 ExternalConnectionNum="1"
/><b
 id="1174506010"
 Z="2681"
 LabelSize="7.2"
 LabelFace="65535"
 HashSpacing="1.56"
 MarginWidth="1.20"
 LineWidth="0.45"
 BoldWidth="1.56"
 BondLength="10.20"
 B="1174506007"
 E="1174506008"
 Order="2"
/><b
 id="1174506011"
 Z="2682"
 LabelSize="7.2"
 LabelFace="65535"
 HashSpacing="1.56"
 MarginWidth="1.20"
 LineWidth="0.45"
 BoldWidth="1.56"
 BondLength="10.20"
 B="1174506009"
 E="1174506007"
 Order="dative"
/></fragment><t
 p="608.98 334.54"
 BoundingBox="609.34 329.30 619.46 334.63"
 LabelSize="7.2"
 LabelFace="65535"
 LabelJustification="Left"
 LabelAlignment="Left"
><s font="58" size="7.2" color="0" face="96">CO</s></t></n><n
 id="1174506012"
 p="628.14 314.86"
 Z="2713"
 LabelSize="7.2"
 LabelFace="65535"
 MarginWidth="0.95"
 NodeType="Fragment"
 NeedsClean="yes"
 AS="N"
><fragment
 id="1174506702"
><n
 id="1174506014"
 p="628.14 314.86"
 Z="2683"
 LabelSize="7.2"
 LabelFace="65535"
 MarginWidth="1.20"
/><n
 id="1174506015"
 p="637.93 312.16"
 Z="2684"
 LabelSize="7.2"
 LabelFace="65535"
 MarginWidth="1.20"
 Element="8"
 NumHydrogens="0"
 NeedsClean="yes"
><t
 p="635.60 314.35"
 BoundingBox="635.89 309.97 640 314.42"
 LabelSize="7.2"
 LabelFace="65535"
 LabelJustification="Left"
><s font="58" size="6" color="0" face="96">O</s></t></n><n
 id="1174506016"
 p="618.34 317.55"
 Z="2685"
 LabelSize="7.2"
 LabelFace="65535"
 MarginWidth="1.20"
 LineWidth="0.45"
 BoldWidth="1.56"
 BondLength="10.20"
 NodeType="ExternalConnectionPoint"
 ExternalConnectionNum="1"
/><b
 id="1174506017"
 Z="2686"
 LabelSize="7.2"
 LabelFace="65535"
 HashSpacing="1.56"
 MarginWidth="1.20"
 LineWidth="0.45"
 BoldWidth="1.56"
 BondLength="10.20"
 B="1174506014"
 E="1174506015"
 Order="2"
/><b
 id="1174506018"
 Z="2687"
 LabelSize="7.2"
 LabelFace="65535"
 HashSpacing="1.56"
 MarginWidth="1.20"
 LineWidth="0.45"
 BoldWidth="1.56"
 BondLength="10.20"
 B="1174506016"
 E="1174506014"
 Order="dative"
/></fragment><t
 p="625.54 317.48"
 BoundingBox="625.89 312.24 636.01 317.57"
 LabelSize="7.2"
 LabelFace="65535"
 LabelJustification="Left"
 LabelAlignment="Left"
><s font="58" size="7.2" color="0" face="96">CO</s></t></n><n
 id="1174506019"
 p="628.39 325.39"
 Z="2715"
 LabelSize="7.2"
 LabelFace="65535"
 MarginWidth="0.95"
 NodeType="Fragment"
 NeedsClean="yes"
 AS="N"
><fragment
 id="1174506703"
><n
 id="1174506021"
 p="628.39 325.39"
 Z="2688"
 LabelSize="7.2"
 LabelFace="65535"
 MarginWidth="1.20"
/><n
 id="1174506022"
 p="637.97 328.79"
 Z="2689"
 LabelSize="7.2"
 LabelFace="65535"
 MarginWidth="1.20"
 Element="8"
 NumHydrogens="0"
 NeedsClean="yes"
><t
 p="635.63 330.98"
 BoundingBox="635.92 326.61 640.03 331.05"
 LabelSize="7.2"
 LabelFace="65535"
 LabelJustification="Left"
><s font="58" size="6" color="0" face="96">O</s></t></n><n
 id="1174506023"
 p="618.81 321.99"
 Z="2690"
 LabelSize="7.2"
 LabelFace="65535"
 MarginWidth="1.20"
 LineWidth="0.45"
 BoldWidth="1.56"
 BondLength="10.20"
 NodeType="ExternalConnectionPoint"
 ExternalConnectionNum="1"
/><b
 id="1174506024"
 Z="2691"
 LabelSize="7.2"
 LabelFace="65535"
 HashSpacing="1.56"
 MarginWidth="1.20"
 LineWidth="0.45"
 BoldWidth="1.56"
 BondLength="10.20"
 B="1174506021"
 E="1174506022"
 Order="2"
/><b
 id="1174506025"
 Z="2692"
 LabelSize="7.2"
 LabelFace="65535"
 HashSpacing="1.56"
 MarginWidth="1.20"
 LineWidth="0.45"
 BoldWidth="1.56"
 BondLength="10.20"
 B="1174506023"
 E="1174506021"
 Order="dative"
/></fragment><t
 p="625.79 328.01"
 BoundingBox="626.14 322.77 636.26 328.10"
 LabelSize="7.2"
 LabelFace="65535"
 LabelJustification="Left"
 LabelAlignment="Left"
><s font="58" size="7.2" color="0" face="96">CO</s></t></n><n
 id="1174506026"
 p="597.28 313.85"
 Z="2717"
 Warning="An atom in this label has an invalid valence."
 LabelSize="7.2"
 LabelFace="65535"
 MarginWidth="0.95"
 Element="7"
 NumHydrogens="1"
 NeedsClean="yes"
 Geometry="Tetrahedral"
 AS="S"
 BondOrdering="1174506055 1174506054 0 1174506058"
><t
 p="594.68 316.43"
 BoundingBox="595.23 311.27 599.30 322.58"
 LabelSize="7.2"
 LabelFace="65535"
 LabelJustification="Left"
 LabelAlignment="Below"
 LineStarts="2 3"
><s font="58" size="7.2" color="0" face="96">NH</s></t></n><n
 id="1174506027"
 p="583.61 305.43"
 Z="2720"
 LabelSize="7.2"
 LabelFace="65535"
 MarginWidth="0.95"
 AS="N"
/><n
 id="1174506028"
 p="597.28 306.50"
 Z="2722"
 LabelSize="7.2"
 LabelFace="65535"
 MarginWidth="0.95"
 AS="N"
/><n
 id="1174506029"
 p="577.98 320"
 Z="2726"
 LabelSize="7.2"
 LabelFace="65535"
 MarginWidth="0.95"
 LineWidth="0.45"
 NodeType="MultiAttachment"
 AS="N"
 Attachments="1174506031 1174506032 1174506033 1174506034 1174506035"
/><n
 id="1174506030"
 p="578.19 331.05"
 Z="2727"
 LabelSize="7.2"
 LabelFace="65535"
 MarginWidth="0.95"
 Element="26"
 NumHydrogens="0"
 NeedsClean="yes"
 AS="N"
><t
 p="578.19 333.63"
 BoundingBox="574.58 328.48 582.09 333.72"
 LabelSize="7.2"
 LabelFace="65535"
 LabelJustification="Center"
 Justification="Center"
 LabelAlignment="Center"
><s font="58" size="7.2" color="0" face="96">Fe</s></t></n><n
 id="1174506031"
 p="587.87 318.63"
 Z="2728"
 Warning="This atom is very close to another atom or bond."
 LabelSize="7.2"
 LabelFace="65535"
 MarginWidth="0.95"
 AS="N"
/><n
 id="1174506032"
 p="584.30 323.08"
 Z="2729"
 LabelSize="7.2"
 LabelFace="65535"
 MarginWidth="0.95"
 AS="N"
/><n
 id="1174506033"
 p="571.99 323.26"
 Z="2730"
 LabelSize="7.2"
 LabelFace="65535"
 MarginWidth="0.95"
 AS="N"
/><n
 id="1174506034"
 p="567.98 318.93"
 Z="2731"
 LabelSize="7.2"
 LabelFace="65535"
 MarginWidth="0.95"
 AS="N"
/><n
 id="1174506035"
 p="577.75 316.09"
 Z="2732"
 IgnoreWarnings="yes"
 Warning="This atom is very close to another atom or bond."
 LabelSize="7.2"
 LabelFace="65535"
 MarginWidth="0.95"
 AS="N"
/><n
 id="1174506036"
 p="578.16 342.63"
 Z="2739"
 LabelSize="7.2"
 LabelFace="65535"
 MarginWidth="0.95"
 LineWidth="0.45"
 NodeType="MultiAttachment"
 AS="N"
 Attachments="1174506037 1174506038 1174506039 1174506040 1174506041"
/><n
 id="1174506037"
 p="584.11 338.77"
 Z="2740"
 LabelSize="7.2"
 LabelFace="65535"
 MarginWidth="0.95"
 AS="N"
/><n
 id="1174506038"
 p="587.84 344.10"
 Z="2741"
 LabelSize="7.2"
 LabelFace="65535"
 MarginWidth="0.95"
 AS="N"
/><n
 id="1174506039"
 p="578.13 347.34"
 Z="2742"
 IgnoreWarnings="yes"
 Warning="This atom is very close to another atom or bond."
 LabelSize="7.2"
 LabelFace="65535"
 MarginWidth="0.95"
 AS="N"
/><n
 id="1174506040"
 p="568.50 344.08"
 Z="2743"
 LabelSize="7.2"
 LabelFace="65535"
 MarginWidth="0.95"
 AS="N"
/><n
 id="1174506041"
 p="572.18 338.86"
 Z="2744"
 LabelSize="7.2"
 LabelFace="65535"
 MarginWidth="0.95"
 AS="N"
/><n
 id="1174506042"
 p="611.54 278.51"
 Z="2778"
 LabelSize="7.2"
 LabelFace="65535"
 MarginWidth="0.95"
 NodeType="GenericNickname"
 NumHydrogens="0"
 NeedsClean="yes"
 AS="N"
 GenericNickname="R"
><t
 p="608.94 281.09"
 BoundingBox="609.51 275.93 614.05 281.09"
 LabelSize="7.2"
 LabelFace="65535"
 LabelJustification="Left"
 LabelAlignment="Left"
><s font="58" size="7.2" color="0" face="96">R</s></t></n><b
 id="1174506043"
 Z="2695"
 LabelSize="7.2"
 LabelFace="65535"
 HashSpacing="1.49"
 MarginWidth="0.95"
 LineWidth="0.45"
 BoldWidth="1.21"
 BondLength="10.20"
 B="1174505988"
 E="1174505989"
 BS="N"
/><b
 id="1174506044"
 Z="2701"
 LabelSize="7.2"
 LabelFace="65535"
 HashSpacing="1.49"
 MarginWidth="0.95"
 LineWidth="0.45"
 BoldWidth="1.21"
 BondLength="10.20"
 B="1174505989"
 E="1174505990"
 Order="2"
 BS="N"
 BondCircularOrdering="1174506043 1174506049 1174506045 1174506057"
/><b
 id="1174506045"
 Z="2702"
 LabelSize="7.2"
 LabelFace="65535"
 HashSpacing="1.49"
 MarginWidth="0.95"
 LineWidth="0.45"
 BoldWidth="1.21"
 BondLength="10.20"
 B="1174505990"
 E="1174505991"
 BS="N"
/><b
 id="1174506046"
 Z="2703"
 LabelSize="7.2"
 LabelFace="65535"
 HashSpacing="1.49"
 MarginWidth="0.95"
 LineWidth="0.45"
 BoldWidth="1.21"
 BondLength="10.20"
 B="1174505991"
 E="1174505992"
 Order="2"
 BS="N"
 BondCircularOrdering="0 1174506045 1174506047 1174506073"
/><b
 id="1174506047"
 Z="2704"
 LabelSize="7.2"
 LabelFace="65535"
 HashSpacing="1.49"
 MarginWidth="0.95"
 LineWidth="0.45"
 BoldWidth="1.21"
 BondLength="10.20"
 B="1174505992"
 E="1174505993"
 BS="N"
/><b
 id="1174506048"
 Z="2705"
 LabelSize="7.2"
 LabelFace="65535"
 HashSpacing="1.49"
 MarginWidth="0.95"
 LineWidth="0.45"
 BoldWidth="1.21"
 BondLength="10.20"
 B="1174505993"
 E="1174505994"
 Order="2"
 BS="N"
 BondCircularOrdering="0 1174506047 1174506049 0"
/><b
 id="1174506049"
 Z="2706"
 LabelSize="7.2"
 LabelFace="65535"
 HashSpacing="1.49"
 MarginWidth="0.95"
 LineWidth="0.45"
 BoldWidth="1.21"
 BondLength="10.20"
 B="1174505994"
 E="1174505989"
 BS="N"
/><b
 id="1174506050"
 Z="2709"
 LabelSize="7.2"
 LabelFace="65535"
 HashSpacing="1.49"
 MarginWidth="0.95"
 LineWidth="0.45"
 BoldWidth="1.21"
 BondLength="10.20"
 B="1174505988"
 E="1174505995"
 Display="WedgeBegin"
 BS="N"
 BeginAttach="1"
/><b
 id="1174506051"
 Z="2712"
 LabelSize="7.2"
 LabelFace="65535"
 HashSpacing="1.49"
 MarginWidth="0.95"
 LineWidth="0.45"
 BoldWidth="1.21"
 BondLength="10.20"
 B="1174505988"
 E="1174506005"
 BS="N"
/><b
 id="1174506052"
 Z="2714"
 LabelSize="7.2"
 LabelFace="65535"
 HashSpacing="1.49"
 MarginWidth="0.95"
 LineWidth="0.45"
 BoldWidth="1.21"
 BondLength="10.20"
 B="1174505988"
 E="1174506012"
 Display="WedgedHashBegin"
 BS="N"
 CrossingBonds="1174506053"
 BeginAttach="0"
/><b
 id="1174506053"
 Z="2716"
 LabelSize="7.2"
 LabelFace="65535"
 HashSpacing="1.49"
 MarginWidth="0.95"
 LineWidth="0.45"
 BoldWidth="1.21"
 BondLength="10.20"
 B="1174505988"
 E="1174506019"
 Display="WedgeBegin"
 BS="N"
 CrossingBonds="1174506052"
/><b
 id="1174506054"
 Z="2718"
 LabelSize="7.2"
 LabelFace="65535"
 HashSpacing="1.49"
 MarginWidth="0.95"
 LineWidth="0.45"
 BoldWidth="1.21"
 BondLength="10.20"
 B="1174506004"
 E="1174506026"
 BS="N"
/><b
 id="1174506055"
 Z="2719"
 LabelSize="7.2"
 LabelFace="65535"
 HashSpacing="1.49"
 MarginWidth="0.95"
 LineWidth="0.45"
 BoldWidth="1.21"
 BondLength="10.20"
 B="1174506026"
 E="1174505988"
 Display="WedgedHashEnd"
 BS="N"
/><b
 id="1174506056"
 Z="2721"
 LabelSize="7.2"
 LabelFace="65535"
 HashSpacing="1.49"
 MarginWidth="0.95"
 LineWidth="0.45"
 BoldWidth="1.21"
 BondLength="10.20"
 B="1174506004"
 E="1174506027"
 Display="WedgeBegin"
 BS="N"
 CrossingBonds="1174506060"
/><b
 id="1174506057"
 Z="2723"
 LabelSize="7.2"
 LabelFace="65535"
 HashSpacing="1.49"
 MarginWidth="0.95"
 LineWidth="0.45"
 BoldWidth="1.21"
 BondLength="10.20"
 B="1174505990"
 E="1174506028"
 BS="N"
/><b
 id="1174506058"
 Z="2724"
 LabelSize="7.2"
 LabelFace="65535"
 HashSpacing="1.49"
 MarginWidth="0.95"
 LineWidth="0.45"
 BoldWidth="1.21"
 BondLength="10.20"
 B="1174506028"
 E="1174506026"
 BS="N"
/><b
 id="1174506059"
 Z="2725"
 LabelSize="7.2"
 LabelFace="65535"
 HashSpacing="1.49"
 MarginWidth="0.95"
 LineWidth="0.45"
 BoldWidth="1.21"
 BondLength="10.20"
 B="1174506029"
 E="1174506030"
 Display="Dash"
 BS="N"
 CrossingBonds="1174506061"
/><b
 id="1174506060"
 Z="2733"
 LabelSize="7.2"
 LabelFace="65535"
 HashSpacing="1.49"
 MarginWidth="0.95"
 LineWidth="0.45"
 BoldWidth="1.21"
 BondLength="10.20"
 B="1174506031"
 E="1174506032"
 Order="1.5"
 Display="WedgeBegin"
 BS="N"
 CrossingBonds="1174506056"
/><b
 id="1174506061"
 Z="2734"
 LabelSize="7.2"
 LabelFace="65535"
 HashSpacing="1.49"
 MarginWidth="0.95"
 LineWidth="0.45"
 BoldWidth="1.21"
 BondLength="10.20"
 B="1174506032"
 E="1174506033"
 Order="1.5"
 Display="Bold"
 BS="N"
 CrossingBonds="1174506059"
/><b
 id="1174506062"
 Z="2735"
 LabelSize="7.2"
 LabelFace="65535"
 HashSpacing="1.49"
 MarginWidth="0.95"
 LineWidth="0.45"
 BoldWidth="1.21"
 BondLength="10.20"
 B="1174506033"
 E="1174506034"
 Order="1.5"
 Display="WedgeEnd"
 BS="N"
/><b
 id="1174506063"
 Z="2736"
 LabelSize="7.2"
 LabelFace="65535"
 HashSpacing="1.49"
 MarginWidth="0.95"
 LineWidth="0.45"
 BoldWidth="1.21"
 BondLength="10.20"
 B="1174506034"
 E="1174506035"
 Order="1.5"
 BS="N"
/><b
 id="1174506064"
 Z="2737"
 LabelSize="7.2"
 LabelFace="65535"
 HashSpacing="1.49"
 MarginWidth="0.95"
 LineWidth="0.45"
 BoldWidth="1.21"
 BondLength="10.20"
 B="1174506031"
 E="1174506035"
 Order="1.5"
 BS="N"
/><b
 id="1174506065"
 Z="2745"
 LabelSize="7.2"
 LabelFace="65535"
 HashSpacing="1.49"
 MarginWidth="0.95"
 LineWidth="0.45"
 BoldWidth="1.21"
 BondLength="10.20"
 B="1174506037"
 E="1174506038"
 Order="1.5"
 BS="N"
/><b
 id="1174506066"
 Z="2746"
 LabelSize="7.2"
 LabelFace="65535"
 HashSpacing="1.49"
 MarginWidth="0.95"
 LineWidth="0.45"
 BoldWidth="1.21"
 BondLength="10.20"
 B="1174506038"
 E="1174506039"
 Order="1.5"
 Display="WedgeBegin"
 BS="N"
/><b
 id="1174506067"
 Z="2747"
 LabelSize="7.2"
 LabelFace="65535"
 HashSpacing="1.49"
 MarginWidth="0.95"
 LineWidth="0.45"
 BoldWidth="1.21"
 BondLength="10.20"
 B="1174506039"
 E="1174506040"
 Order="1.5"
 Display="WedgeEnd"
 BS="N"
/><b
 id="1174506068"
 Z="2748"
 LabelSize="7.2"
 LabelFace="65535"
 HashSpacing="1.49"
 MarginWidth="0.95"
 LineWidth="0.45"
 BoldWidth="1.21"
 BondLength="10.20"
 B="1174506040"
 E="1174506041"
 Order="1.5"
 BS="N"
/><b
 id="1174506069"
 Z="2749"
 LabelSize="7.2"
 LabelFace="65535"
 HashSpacing="1.49"
 MarginWidth="0.95"
 LineWidth="0.45"
 BoldWidth="1.21"
 BondLength="10.20"
 B="1174506037"
 E="1174506041"
 BS="N"
 CrossingBonds="1174506070"
/><b
 id="1174506070"
 Z="2751"
 LabelSize="7.2"
 LabelFace="65535"
 HashSpacing="1.49"
 MarginWidth="0.95"
 LineWidth="0.45"
 BoldWidth="1.21"
 BondLength="10.20"
 B="1174506036"
 E="1174506030"
 Display="Dash"
 BS="N"
 CrossingBonds="1174506069"
/><b
 id="1174506071"
 Z="2752"
 LabelSize="7.2"
 LabelFace="65535"
 HashSpacing="1.49"
 MarginWidth="0.95"
 LineWidth="0.45"
 BoldWidth="1.21"
 BondLength="10.20"
 B="1174506004"
 E="1174506031"
 BS="N"
/><b
 id="1174506072"
 Z="2753"
 LabelSize="7.2"
 LabelFace="65535"
 HashSpacing="1.49"
 MarginWidth="0.95"
 LineWidth="0.45"
 BoldWidth="1.21"
 BondLength="10.20"
 B="1174505995"
 E="1174506032"
 BS="N"
/><b
 id="1174506073"
 Z="2779"
 LabelSize="7.2"
 LabelFace="65535"
 HashSpacing="1.56"
 MarginWidth="1.20"
 LineWidth="0.45"
 BoldWidth="1.56"
 BondLength="10.20"
 B="1174505992"
 E="1174506042"
 BS="N"
/><graphic
 id="1174506074"
 BoundingBox="616.67 313.47 611.27 313.47"
 Z="2781"
 LineWidth="0.45"
 GraphicType="Symbol"
 SymbolType="Plus"
><represent attribute="Charge" object="1174505989"/></graphic><curve
 id="1174506075"
 Z="2738"
 HashSpacing="1.49"
 LineWidth="0.45"
 BoldWidth="1.21"
 CurveType="1"
 ArrowheadType="Solid"
 Closed="yes"
 CurvePoints="581.55 321.74 577.98 321.77 574.40 321.81 571.45 320.86 571.44 319.69 571.43 318.50 574.37 317.51 577.94 317.48 581.51 317.45 584.45 318.39 584.46 319.58 584.47 320.75"
/><curve
 id="1174506076"
 Z="2750"
 HashSpacing="1.49"
 LineWidth="0.45"
 BoldWidth="1.21"
 CurveType="1"
 ArrowheadType="Solid"
 Closed="yes"
 CurvePoints="581.62 344.67 578.13 344.67 574.65 344.67 571.85 343.53 571.85 342.14 571.85 340.76 574.65 339.62 578.13 339.62 581.62 339.62 584.41 340.76 584.41 342.14 584.41 343.53"
/></fragment><fragment
 id="1174506077"
 BoundingBox="629.80 298.15 638.89 305.93"
 Z="2755"
><n
 id="1174506078"
 p="631.67 303.35"
 Z="2754"
 LabelSize="7.2"
 LabelFace="65535"
 MarginWidth="0.95"
 Element="35"
 NumHydrogens="0"
 Charge="-1"
 NeedsClean="yes"
 AS="N"
><t
 p="629.27 305.93"
 BoundingBox="629.80 300.77 636.57 305.93"
 LabelSize="7.2"
 LabelFace="65535"
 LabelJustification="Left"
 LabelAlignment="Left"
><s font="58" size="7.2" color="0" face="96">Br</s></t></n><graphic
 id="1174506079"
 BoundingBox="637.39 299.15 631.99 299.15"
 Z="2782"
 LineWidth="0.45"
 GraphicType="Symbol"
 SymbolType="Minus"
><represent attribute="Charge" object="1174506078"/></graphic></fragment><fragment
 id="1174506080"
 BoundingBox="648.99 337.81 696.94 368.67"
 Z="2759"
><n
 id="1174506081"
 p="657.94 343.17"
 Z="2757"
 LabelSize="7.2"
 LabelFace="65535"
 MarginWidth="1.20"
 AS="N"
/><n
 id="1174506082"
 p="657.94 353.37"
 Z="2758"
 LabelSize="7.2"
 LabelFace="65535"
 MarginWidth="1.20"
 AS="N"
/><n
 id="1174506083"
 p="666.77 358.47"
 Z="2760"
 LabelSize="7.2"
 LabelFace="65535"
 MarginWidth="1.20"
 AS="N"
/><n
 id="1174506084"
 p="675.60 353.37"
 Z="2761"
 LabelSize="7.2"
 LabelFace="65535"
 MarginWidth="1.20"
 AS="N"
/><n
 id="1174506085"
 p="675.60 343.17"
 Z="2762"
 LabelSize="7.2"
 LabelFace="65535"
 MarginWidth="1.20"
 AS="N"
/><n
 id="1174506086"
 p="666.77 338.07"
 Z="2763"
 LabelSize="7.2"
 LabelFace="65535"
 MarginWidth="1.20"
 AS="N"
/><n
 id="1174506087"
 p="684.43 338.07"
 Z="2770"
 LabelSize="7.2"
 LabelFace="65535"
 MarginWidth="1.20"
 AS="N"
/><n
 id="1174506088"
 p="666.77 368.67"
 Z="2772"
 LabelSize="7.2"
 LabelFace="65535"
 MarginWidth="1.20"
 AS="N"
/><n
 id="1174506089"
 p="684.43 358.47"
 Z="2774"
 LabelSize="7.2"
 LabelFace="65535"
 MarginWidth="1.20"
 NodeType="Fragment"
 NeedsClean="yes"
 AS="N"
><fragment
 id="1174506704"
><n
 id="1174506091"
 p="684.43 358.47"
 Z="2666"
 LabelSize="7.2"
 LabelFace="65535"
 MarginWidth="1.20"
 Element="8"
 NumHydrogens="0"
 NeedsClean="yes"
><t
 p="681.63 361.09"
 BoundingBox="681.98 355.85 686.91 361.18"
 LabelSize="7.2"
 LabelFace="65535"
 LabelJustification="Left"
><s font="58" size="7.2" color="0" face="96">O</s></t></n><n
 id="1174506092"
 p="693.27 353.37"
 Z="2667"
 LabelSize="7.2"
 LabelFace="65535"
 MarginWidth="1.20"
/><n
 id="1174506093"
 p="675.60 353.37"
 Z="2668"
 LabelSize="7.2"
 LabelFace="65535"
 MarginWidth="1.20"
 LineWidth="0.45"
 BoldWidth="1.56"
 BondLength="10.20"
 NodeType="ExternalConnectionPoint"
 ExternalConnectionNum="1"
/><b
 id="1174506094"
 Z="2669"
 LabelSize="7.2"
 LabelFace="65535"
 HashSpacing="1.56"
 MarginWidth="1.20"
 LineWidth="0.45"
 BoldWidth="1.56"
 BondLength="10.20"
 B="1174506091"
 E="1174506092"
/><b
 id="1174506095"
 Z="2670"
 LabelSize="7.2"
 LabelFace="65535"
 HashSpacing="1.56"
 MarginWidth="1.20"
 LineWidth="0.45"
 BoldWidth="1.56"
 BondLength="10.20"
 B="1174506093"
 E="1174506091"
/></fragment><t
 p="681.63 361.09"
 BoundingBox="681.98 355.85 696.94 361.18"
 LabelSize="7.2"
 LabelFace="65535"
 LabelJustification="Left"
 LabelAlignment="Left"
><s font="58" size="7.2" color="0" face="96">OMe</s></t></n><n
 id="1174506096"
 p="649.10 338.07"
 Z="2776"
 LabelSize="7.2"
 LabelFace="65535"
 MarginWidth="1.20"
 AS="N"
/><b
 id="1174506097"
 Z="2764"
 LabelSize="7.2"
 LabelFace="65535"
 HashSpacing="1.56"
 MarginWidth="1.20"
 LineWidth="0.45"
 BoldWidth="1.56"
 BondLength="10.20"
 B="1174506081"
 E="1174506082"
 Order="2"
 BS="N"
 BondCircularOrdering="1174506102 1174506106 0 1174506098"
/><b
 id="1174506098"
 Z="2765"
 LabelSize="7.2"
 LabelFace="65535"
 HashSpacing="1.56"
 MarginWidth="1.20"
 LineWidth="0.45"
 BoldWidth="1.56"
 BondLength="10.20"
 B="1174506082"
 E="1174506083"
 BS="N"
/><b
 id="1174506099"
 Z="2766"
 LabelSize="7.2"
 LabelFace="65535"
 HashSpacing="1.56"
 MarginWidth="1.20"
 LineWidth="0.45"
 BoldWidth="1.56"
 BondLength="10.20"
 B="1174506083"
 E="1174506084"
 Order="2"
 BS="N"
 BondCircularOrdering="1174506098 1174506104 1174506105 1174506100"
/><b
 id="1174506100"
 Z="2767"
 LabelSize="7.2"
 LabelFace="65535"
 HashSpacing="1.56"
 MarginWidth="1.20"
 LineWidth="0.45"
 BoldWidth="1.56"
 BondLength="10.20"
 B="1174506084"
 E="1174506085"
 BS="N"
/><b
 id="1174506101"
 Z="2768"
 LabelSize="7.2"
 LabelFace="65535"
 HashSpacing="1.56"
 MarginWidth="1.20"
 LineWidth="0.45"
 BoldWidth="1.56"
 BondLength="10.20"
 B="1174506085"
 E="1174506086"
 Order="2"
 BS="N"
 BondCircularOrdering="1174506100 1174506103 0 1174506102"
/><b
 id="1174506102"
 Z="2769"
 LabelSize="7.2"
 LabelFace="65535"
 HashSpacing="1.56"
 MarginWidth="1.20"
 LineWidth="0.45"
 BoldWidth="1.56"
 BondLength="10.20"
 B="1174506086"
 E="1174506081"
 BS="N"
/><b
 id="1174506103"
 Z="2771"
 LabelSize="7.2"
 LabelFace="65535"
 HashSpacing="1.56"
 MarginWidth="1.20"
 LineWidth="0.45"
 BoldWidth="1.56"
 BondLength="10.20"
 B="1174506085"
 E="1174506087"
 BS="N"
/><b
 id="1174506104"
 Z="2773"
 LabelSize="7.2"
 LabelFace="65535"
 HashSpacing="1.56"
 MarginWidth="1.20"
 LineWidth="0.45"
 BoldWidth="1.56"
 BondLength="10.20"
 B="1174506083"
 E="1174506088"
 BS="N"
/><b
 id="1174506105"
 Z="2775"
 LabelSize="7.2"
 LabelFace="65535"
 HashSpacing="1.56"
 MarginWidth="1.20"
 LineWidth="0.45"
 BoldWidth="1.56"
 BondLength="10.20"
 B="1174506084"
 E="1174506089"
 BS="N"
/><b
 id="1174506106"
 Z="2777"
 LabelSize="7.2"
 LabelFace="65535"
 HashSpacing="1.56"
 MarginWidth="1.20"
 LineWidth="0.45"
 BoldWidth="1.56"
 BondLength="10.20"
 B="1174506081"
 E="1174506096"
 Display="Dash"
 BS="N"
/></fragment><fragment
 id="1174506107"
 BoundingBox="485.55 147.73 541.18 192.79"
 Z="2817"
><n
 id="1174506108"
 p="512.95 174.29"
 Z="2811"
 LabelSize="7.2"
 LabelFace="65535"
 MarginWidth="1.20"
 Element="25"
 NumHydrogens="0"
 NeedsClean="yes"
 AS="N"
><t
 p="512.95 176.87"
 BoundingBox="508.48 171.72 517.45 176.87"
 LabelSize="7.2"
 LabelFace="65535"
 LabelJustification="Center"
 LabelLineHeight="auto"
 Justification="Center"
 LineHeight="auto"
 LabelAlignment="Center"
><s font="58" size="7.2" color="0" face="96">Mn</s></t></n><n
 id="1174506109"
 p="495.59 173.50"
 Z="2812"
 LabelSize="7.2"
 LabelFace="65535"
 MarginWidth="1.20"
 NodeType="Fragment"
 NeedsClean="yes"
 AS="u"
 BondOrdering="1174506148 1174506154"
><fragment
 id="1174506705"
 ConnectionOrder="1174506113 1174506114"
><n
 id="1174506111"
 p="495.59 173.50"
 Z="2794"
 LabelSize="7.2"
 LabelFace="65535"
 MarginWidth="1.20"
 Element="15"
 NumHydrogens="0"
 NeedsClean="yes"
><t
 p="493.59 175.65"
 BoundingBox="494.05 171.35 497.33 175.65"
 LabelSize="7.2"
 LabelFace="65535"
 LabelJustification="Left"
><s font="58" size="6" color="0" face="96">P</s></t></n><n
 id="1174506112"
 p="490.11 182.06"
 Z="2795"
 LabelSize="7.2"
 LabelFace="65535"
 MarginWidth="1.20"
 NodeType="GenericNickname"
 NumHydrogens="0"
 NeedsClean="yes"
 GenericNickname="R"
><t
 p="494.78 184.21"
 BoundingBox="488.42 179.91 494.54 185.48"
 LabelSize="7.2"
 LabelFace="65535"
 LabelJustification="Right"
 Justification="Right"
 LabelAlignment="Right"
><s font="58" size="6" color="0" face="96">R2</s></t></n><n
 id="1174506113"
 p="505.75 173.97"
 Z="2796"
 LabelSize="7.2"
 LabelFace="65535"
 MarginWidth="1.20"
 LineWidth="0.45"
 BoldWidth="1.56"
 BondLength="10.20"
 NodeType="ExternalConnectionPoint"
 ExternalConnectionNum="1"
/><n
 id="1174506114"
 p="490.91 164.48"
 Z="2797"
 LabelSize="7.2"
 LabelFace="65535"
 MarginWidth="1.20"
 LineWidth="0.45"
 BoldWidth="1.56"
 BondLength="10.20"
 NodeType="ExternalConnectionPoint"
 ExternalConnectionNum="2"
/><b
 id="1174506115"
 Z="2798"
 LabelSize="7.2"
 LabelFace="65535"
 HashSpacing="1.56"
 MarginWidth="1.20"
 LineWidth="0.45"
 BoldWidth="1.56"
 BondLength="10.20"
 B="1174506111"
 E="1174506112"
/><b
 id="1174506116"
 Z="2799"
 LabelSize="7.2"
 LabelFace="65535"
 HashSpacing="1.56"
 MarginWidth="1.20"
 LineWidth="0.45"
 BoldWidth="1.56"
 BondLength="10.20"
 B="1174506113"
 E="1174506111"
/><b
 id="1174506117"
 Z="2800"
 LabelSize="7.2"
 LabelFace="65535"
 HashSpacing="1.56"
 MarginWidth="1.20"
 LineWidth="0.45"
 BoldWidth="1.56"
 BondLength="10.20"
 B="1174506114"
 E="1174506111"
/></fragment><t
 p="497.99 176.08"
 BoundingBox="485.55 170.92 497.68 177.60"
 LabelSize="7.2"
 LabelFace="65535"
 LabelJustification="Right"
 Justification="Right"
 LabelAlignment="Right"
><s font="58" size="7.2" color="0" face="96">PR2</s></t></n><n
 id="1174506118"
 p="530.86 174.35"
 Z="2814"
 LabelSize="7.2"
 LabelFace="65535"
 MarginWidth="1.20"
 NodeType="Fragment"
 NeedsClean="yes"
 AS="u"
 BondOrdering="1174506149 1174506155"
><fragment
 id="1174506706"
 ConnectionOrder="1174506122 1174506123"
><n
 id="1174506120"
 p="530.86 174.35"
 Z="2787"
 LabelSize="7.2"
 LabelFace="65535"
 MarginWidth="1.20"
 Element="15"
 NumHydrogens="0"
 NeedsClean="yes"
><t
 p="528.86 176.50"
 BoundingBox="529.32 172.20 532.60 176.50"
 LabelSize="7.2"
 LabelFace="65535"
 LabelJustification="Left"
><s font="58" size="6" color="0" face="96">P</s></t></n><n
 id="1174506121"
 p="535.97 165.57"
 Z="2788"
 LabelSize="7.2"
 LabelFace="65535"
 MarginWidth="1.20"
 NodeType="GenericNickname"
 NumHydrogens="0"
 NeedsClean="yes"
 GenericNickname="R"
><t
 p="533.80 167.72"
 BoundingBox="534.27 163.42 540.40 168.99"
 LabelSize="7.2"
 LabelFace="65535"
 LabelJustification="Left"
 LabelAlignment="Left"
><s font="58" size="6" color="0" face="96">R2</s></t></n><n
 id="1174506122"
 p="520.70 174.32"
 Z="2789"
 LabelSize="7.2"
 LabelFace="65535"
 MarginWidth="1.20"
 LineWidth="0.45"
 BoldWidth="1.56"
 BondLength="10.20"
 NodeType="ExternalConnectionPoint"
 ExternalConnectionNum="1"
/><n
 id="1174506123"
 p="535.91 183.17"
 Z="2790"
 LabelSize="7.2"
 LabelFace="65535"
 MarginWidth="1.20"
 LineWidth="0.45"
 BoldWidth="1.56"
 BondLength="10.20"
 NodeType="ExternalConnectionPoint"
 ExternalConnectionNum="2"
/><b
 id="1174506124"
 Z="2791"
 LabelSize="7.2"
 LabelFace="65535"
 HashSpacing="1.56"
 MarginWidth="1.20"
 LineWidth="0.45"
 BoldWidth="1.56"
 BondLength="10.20"
 B="1174506120"
 E="1174506121"
/><b
 id="1174506125"
 Z="2792"
 LabelSize="7.2"
 LabelFace="65535"
 HashSpacing="1.56"
 MarginWidth="1.20"
 LineWidth="0.45"
 BoldWidth="1.56"
 BondLength="10.20"
 B="1174506122"
 E="1174506120"
/><b
 id="1174506126"
 Z="2793"
 LabelSize="7.2"
 LabelFace="65535"
 HashSpacing="1.56"
 MarginWidth="1.20"
 LineWidth="0.45"
 BoldWidth="1.56"
 BondLength="10.20"
 B="1174506123"
 E="1174506120"
/></fragment><t
 p="528.46 176.93"
 BoundingBox="529.02 171.77 541.18 178.45"
 LabelSize="7.2"
 LabelFace="65535"
 LabelJustification="Left"
 LabelAlignment="Left"
><s font="58" size="7.2" color="0" face="96">PR2</s></t></n><n
 id="1174506127"
 p="504.54 155.41"
 Z="2816"
 LabelSize="7.2"
 LabelFace="65535"
 MarginWidth="1.20"
 AS="N"
/><n
 id="1174506128"
 p="513.37 160.51"
 Z="2818"
 Warning="An atom in this label has an invalid valence."
 LabelSize="7.2"
 LabelFace="65535"
 MarginWidth="1.20"
 Element="7"
 NumHydrogens="0"
 NeedsClean="yes"
 AS="u"
><t
 p="510.77 163.09"
 BoundingBox="511.32 157.93 515.38 163.09"
 LabelSize="7.2"
 LabelFace="65535"
 LabelJustification="Left"
><s font="58" size="7.2" color="0" face="96">N</s></t></n><n
 id="1174506129"
 p="522.20 155.41"
 Z="2819"
 LabelSize="7.2"
 LabelFace="65535"
 MarginWidth="1.20"
 AS="N"
/><n
 id="1174506130"
 p="531.04 160.51"
 Z="2822"
 LabelSize="7.2"
 LabelFace="65535"
 MarginWidth="1.20"
 AS="N"
/><n
 id="1174506131"
 p="495.71 160.51"
 Z="2824"
 LabelSize="7.2"
 LabelFace="65535"
 MarginWidth="1.20"
 AS="N"
/><n
 id="1174506132"
 p="497.71 184.13"
 Z="2829"
 LabelSize="7.2"
 LabelFace="65535"
 MarginWidth="1.20"
 NodeType="Fragment"
 NeedsClean="yes"
 AS="N"
><fragment
 id="1174506707"
><n
 id="1174506134"
 p="497.71 184.13"
 Z="2801"
 LabelSize="7.2"
 LabelFace="65535"
 MarginWidth="1.20"
/><n
 id="1174506135"
 p="489.17 189.65"
 Z="2802"
 LabelSize="7.2"
 LabelFace="65535"
 MarginWidth="1.20"
 Element="8"
 NumHydrogens="0"
 NeedsClean="yes"
><t
 p="486.84 191.83"
 BoundingBox="487.13 187.46 491.24 191.90"
 LabelSize="7.2"
 LabelFace="65535"
 LabelJustification="Left"
><s font="58" size="6" color="0" face="96">O</s></t></n><n
 id="1174506136"
 p="506.26 178.61"
 Z="2803"
 LabelSize="7.2"
 LabelFace="65535"
 MarginWidth="1.20"
 LineWidth="0.45"
 BoldWidth="1.56"
 BondLength="10.20"
 NodeType="ExternalConnectionPoint"
 ExternalConnectionNum="1"
/><b
 id="1174506137"
 Z="2804"
 LabelSize="7.2"
 LabelFace="65535"
 HashSpacing="1.56"
 MarginWidth="1.20"
 LineWidth="0.45"
 BoldWidth="1.56"
 BondLength="10.20"
 B="1174506134"
 E="1174506135"
 Order="2"
/><b
 id="1174506138"
 Z="2805"
 LabelSize="7.2"
 LabelFace="65535"
 HashSpacing="1.56"
 MarginWidth="1.20"
 LineWidth="0.45"
 BoldWidth="1.56"
 BondLength="10.20"
 B="1174506136"
 E="1174506134"
 Order="dative"
/></fragment><t
 p="500.31 186.75"
 BoundingBox="489.86 181.50 500.03 186.84"
 LabelSize="7.2"
 LabelFace="65535"
 LabelJustification="Right"
 Justification="Right"
 LabelAlignment="Right"
><s font="58" size="7.2" color="0" face="96">CO</s></t></n><n
 id="1174506139"
 p="523.57 166.83"
 Z="2831"
 LabelSize="7.2"
 LabelFace="65535"
 MarginWidth="1.20"
 Element="35"
 NumHydrogens="0"
 NeedsClean="yes"
 AS="N"
><t
 p="521.17 169.40"
 BoundingBox="521.70 164.25 528.47 169.40"
 LabelSize="7.2"
 LabelFace="65535"
 LabelJustification="Left"
 LabelAlignment="Left"
><s font="58" size="7.2" color="0" face="96">Br</s></t></n><n
 id="1174506140"
 p="513.01 190.08"
 Z="2833"
 LabelSize="7.2"
 LabelFace="65535"
 MarginWidth="1.20"
 NodeType="Fragment"
 NeedsClean="yes"
 AS="N"
><fragment
 id="1174506708"
><n
 id="1174506142"
 p="513.01 190.08"
 Z="2806"
 LabelSize="7.2"
 LabelFace="65535"
 MarginWidth="1.20"
/><n
 id="1174506143"
 p="513.05 200.24"
 Z="2807"
 LabelSize="7.2"
 LabelFace="65535"
 MarginWidth="1.20"
 Element="8"
 NumHydrogens="0"
 NeedsClean="yes"
><t
 p="510.72 202.43"
 BoundingBox="511.01 198.06 515.12 202.50"
 LabelSize="7.2"
 LabelFace="65535"
 LabelJustification="Left"
><s font="58" size="6" color="0" face="96">O</s></t></n><n
 id="1174506144"
 p="512.97 179.91"
 Z="2808"
 LabelSize="7.2"
 LabelFace="65535"
 MarginWidth="1.20"
 LineWidth="0.45"
 BoldWidth="1.56"
 BondLength="10.20"
 NodeType="ExternalConnectionPoint"
 ExternalConnectionNum="1"
/><b
 id="1174506145"
 Z="2809"
 LabelSize="7.2"
 LabelFace="65535"
 HashSpacing="1.56"
 MarginWidth="1.20"
 LineWidth="0.45"
 BoldWidth="1.56"
 BondLength="10.20"
 B="1174506142"
 E="1174506143"
 Order="2"
/><b
 id="1174506146"
 Z="2810"
 LabelSize="7.2"
 LabelFace="65535"
 HashSpacing="1.56"
 MarginWidth="1.20"
 LineWidth="0.45"
 BoldWidth="1.56"
 BondLength="10.20"
 B="1174506144"
 E="1174506142"
 Order="dative"
/></fragment><t
 p="510.41 192.70"
 BoundingBox="510.77 187.46 520.89 192.79"
 LabelSize="7.2"
 LabelFace="65535"
 LabelJustification="Left"
 LabelAlignment="Left"
><s font="58" size="7.2" color="0" face="96">CO</s></t></n><n
 id="1174506147"
 p="513.37 150.31"
 Z="2835"
 LabelSize="7.2"
 LabelFace="65535"
 MarginWidth="1.20"
 Element="1"
 NumHydrogens="0"
 NeedsClean="yes"
 AS="N"
><t
 p="510.77 152.89"
 BoundingBox="511.35 147.73 515.39 152.89"
 LabelSize="7.2"
 LabelFace="65535"
 LabelJustification="Left"
><s font="58" size="7.2" color="0" face="96">H</s></t></n><b
 id="1174506148"
 Z="2813"
 LabelSize="7.2"
 LabelFace="65535"
 HashSpacing="1.56"
 MarginWidth="1.20"
 LineWidth="0.45"
 BoldWidth="1.56"
 BondLength="10.20"
 B="1174506108"
 E="1174506109"
 BS="N"
/><b
 id="1174506149"
 Z="2815"
 LabelSize="7.2"
 LabelFace="65535"
 HashSpacing="1.56"
 MarginWidth="1.20"
 LineWidth="0.45"
 BoldWidth="1.56"
 BondLength="10.20"
 B="1174506108"
 E="1174506118"
 BS="N"
/><b
 id="1174506150"
 Z="2820"
 LabelSize="7.2"
 LabelFace="65535"
 HashSpacing="1.56"
 MarginWidth="1.20"
 LineWidth="0.45"
 BoldWidth="1.56"
 BondLength="10.20"
 B="1174506127"
 E="1174506128"
 BS="N"
/><b
 id="1174506151"
 Z="2821"
 LabelSize="7.2"
 LabelFace="65535"
 HashSpacing="1.56"
 MarginWidth="1.20"
 LineWidth="0.45"
 BoldWidth="1.56"
 BondLength="10.20"
 B="1174506128"
 E="1174506129"
 BS="N"
/><b
 id="1174506152"
 Z="2823"
 LabelSize="7.2"
 LabelFace="65535"
 HashSpacing="1.56"
 MarginWidth="1.20"
 LineWidth="0.45"
 BoldWidth="1.56"
 BondLength="10.20"
 B="1174506129"
 E="1174506130"
 BS="N"
/><b
 id="1174506153"
 Z="2825"
 LabelSize="7.2"
 LabelFace="65535"
 HashSpacing="1.56"
 MarginWidth="1.20"
 LineWidth="0.45"
 BoldWidth="1.56"
 BondLength="10.20"
 B="1174506127"
 E="1174506131"
 BS="N"
/><b
 id="1174506154"
 Z="2826"
 LabelSize="7.2"
 LabelFace="65535"
 HashSpacing="1.56"
 MarginWidth="1.20"
 LineWidth="0.45"
 BoldWidth="1.56"
 BondLength="10.20"
 B="1174506109"
 E="1174506131"
 BS="N"
/><b
 id="1174506155"
 Z="2827"
 LabelSize="7.2"
 LabelFace="65535"
 HashSpacing="1.56"
 MarginWidth="1.20"
 LineWidth="0.45"
 BoldWidth="1.56"
 BondLength="10.20"
 B="1174506118"
 E="1174506130"
 BS="N"
/><b
 id="1174506156"
 Z="2828"
 LabelSize="7.2"
 LabelFace="65535"
 HashSpacing="1.56"
 MarginWidth="1.20"
 LineWidth="0.45"
 BoldWidth="1.56"
 BondLength="10.20"
 B="1174506108"
 E="1174506128"
 BS="N"
/><b
 id="1174506157"
 Z="2830"
 LabelSize="7.2"
 LabelFace="65535"
 HashSpacing="1.56"
 MarginWidth="1.20"
 LineWidth="0.45"
 BoldWidth="1.56"
 BondLength="10.20"
 B="1174506108"
 E="1174506132"
 Display="WedgeBegin"
 BS="N"
/><b
 id="1174506158"
 Z="2832"
 LabelSize="7.2"
 LabelFace="65535"
 HashSpacing="1.56"
 MarginWidth="1.20"
 LineWidth="0.45"
 BoldWidth="1.56"
 BondLength="10.20"
 B="1174506108"
 E="1174506139"
 Display="WedgedHashBegin"
 BS="N"
/><b
 id="1174506159"
 Z="2834"
 LabelSize="7.2"
 LabelFace="65535"
 HashSpacing="1.56"
 MarginWidth="1.20"
 LineWidth="0.45"
 BoldWidth="1.56"
 BondLength="10.20"
 B="1174506108"
 E="1174506140"
 BS="N"
/><b
 id="1174506160"
 Z="2836"
 LabelSize="7.2"
 LabelFace="65535"
 HashSpacing="1.56"
 MarginWidth="1.20"
 LineWidth="0.45"
 BoldWidth="1.56"
 BondLength="10.20"
 B="1174506128"
 E="1174506147"
 BS="N"
/></fragment><fragment
 id="1174506161"
 BoundingBox="531.67 201.55 549.69 238.19"
 Z="2839"
><n
 id="1174506162"
 p="531.90 214.77"
 Z="2837"
 LabelSize="7.2"
 LabelFace="65535"
 MarginWidth="1.20"
 AS="N"
/><n
 id="1174506163"
 p="531.90 224.97"
 Z="2838"
 LabelSize="7.2"
 LabelFace="65535"
 MarginWidth="1.20"
 AS="N"
/><n
 id="1174506164"
 p="541.61 228.12"
 Z="2840"
 LabelSize="7.2"
 LabelFace="65535"
 MarginWidth="1.20"
 Geometry="Tetrahedral"
 AS="R"
 BondOrdering="1174506170 1174506171 0 1174506175"
/><n
 id="1174506165"
 p="547.60 219.87"
 Z="2841"
 Warning="An atom in this label has an invalid valence."
 LabelSize="7.2"
 LabelFace="65535"
 MarginWidth="1.20"
 Element="15"
 NumHydrogens="0"
 NeedsClean="yes"
 AS="N"
><t
 p="545.20 222.45"
 BoundingBox="545.76 217.30 549.69 222.45"
 LabelSize="7.2"
 LabelFace="65535"
 LabelJustification="Left"
 LabelAlignment="Left"
><s font="58" size="7.2" color="0" face="96">P</s></t></n><n
 id="1174506166"
 p="541.61 211.62"
 Z="2842"
 LabelSize="7.2"
 LabelFace="65535"
 MarginWidth="1.20"
 Geometry="Tetrahedral"
 AS="R"
 BondOrdering="1174506173 1174506172 0 1174506174"
/><n
 id="1174506167"
 p="544.76 201.92"
 Z="2848"
 LabelSize="7.2"
 LabelFace="65535"
 MarginWidth="1.20"
 AS="N"
/><n
 id="1174506168"
 p="544.76 237.83"
 Z="2850"
 LabelSize="7.2"
 LabelFace="65535"
 MarginWidth="1.20"
 AS="N"
/><b
 id="1174506169"
 Z="2843"
 LabelSize="7.2"
 LabelFace="65535"
 HashSpacing="1.56"
 MarginWidth="1.20"
 LineWidth="0.45"
 BoldWidth="1.56"
 BondLength="10.20"
 B="1174506162"
 E="1174506163"
 BS="N"
/><b
 id="1174506170"
 Z="2844"
 LabelSize="7.2"
 LabelFace="65535"
 HashSpacing="1.56"
 MarginWidth="1.20"
 LineWidth="0.45"
 BoldWidth="1.56"
 BondLength="10.20"
 B="1174506163"
 E="1174506164"
 BS="N"
/><b
 id="1174506171"
 Z="2845"
 LabelSize="7.2"
 LabelFace="65535"
 HashSpacing="1.56"
 MarginWidth="1.20"
 LineWidth="0.45"
 BoldWidth="1.56"
 BondLength="10.20"
 B="1174506164"
 E="1174506165"
 BS="N"
/><b
 id="1174506172"
 Z="2846"
 LabelSize="7.2"
 LabelFace="65535"
 HashSpacing="1.56"
 MarginWidth="1.20"
 LineWidth="0.45"
 BoldWidth="1.56"
 BondLength="10.20"
 B="1174506165"
 E="1174506166"
 BS="N"
/><b
 id="1174506173"
 Z="2847"
 LabelSize="7.2"
 LabelFace="65535"
 HashSpacing="1.56"
 MarginWidth="1.20"
 LineWidth="0.45"
 BoldWidth="1.56"
 BondLength="10.20"
 B="1174506166"
 E="1174506162"
 BS="N"
/><b
 id="1174506174"
 Z="2849"
 LabelSize="7.2"
 LabelFace="65535"
 HashSpacing="1.56"
 MarginWidth="1.20"
 LineWidth="0.45"
 BoldWidth="1.56"
 BondLength="10.20"
 B="1174506166"
 E="1174506167"
 Display="WedgeBegin"
 BS="N"
/><b
 id="1174506175"
 Z="2851"
 LabelSize="7.2"
 LabelFace="65535"
 HashSpacing="1.56"
 MarginWidth="1.20"
 LineWidth="0.45"
 BoldWidth="1.56"
 BondLength="10.20"
 B="1174506164"
 E="1174506168"
 Display="WedgedHashBegin"
 BS="N"
/></fragment><fragment
 id="1174506176"
 BoundingBox="558.10 124.37 620.13 194.04"
 Z="2921"
><n
 id="1174506177"
 p="586.30 173.29"
 Z="2915"
 LabelSize="7.2"
 LabelFace="65535"
 MarginWidth="1.20"
 Element="25"
 NumHydrogens="0"
 NeedsClean="yes"
 AS="N"
><t
 p="586.30 175.87"
 BoundingBox="581.83 170.71 590.80 175.87"
 LabelSize="7.2"
 LabelFace="65535"
 LabelJustification="Center"
 LabelLineHeight="auto"
 Justification="Center"
 LineHeight="auto"
 LabelAlignment="Center"
><s font="58" size="7.2" color="0" face="96">Mn</s></t></n><n
 id="1174506178"
 p="568.94 172.50"
 Z="2916"
 Warning="An atom in this label has an invalid valence."
 LabelSize="7.2"
 LabelFace="65535"
 MarginWidth="1.20"
 NodeType="Unspecified"
 NeedsClean="yes"
 AS="u"
 BondOrdering="1174506265 1174506269 1174506289"
><fragment
 id="1174506709"
 ConnectionOrder="1174506184 1174506185 1174506186"
><n
 id="1174506180"
 p="568.94 172.50"
 Z="2855"
 LabelSize="7.2"
 LabelFace="65535"
 MarginWidth="1.20"
 Element="7"
 NumHydrogens="0"
 NeedsClean="yes"
><t
 p="566.77 174.65"
 BoundingBox="567.23 170.35 570.61 174.65"
 LabelSize="7.2"
 LabelFace="65535"
 LabelJustification="Left"
><s font="58" size="6" color="0" face="96">N</s></t></n><n
 id="1174506181"
 p="564.26 163.47"
 Z="2856"
 LabelSize="7.2"
 LabelFace="65535"
 MarginWidth="1.20"
/><n
 id="1174506182"
 p="554.11 163.02"
 Z="2857"
 LabelSize="7.2"
 LabelFace="65535"
 MarginWidth="1.20"
/><n
 id="1174506183"
 p="569.74 154.91"
 Z="2858"
 LabelSize="7.2"
 LabelFace="65535"
 MarginWidth="1.20"
/><n
 id="1174506184"
 p="579.10 172.97"
 Z="2859"
 LabelSize="7.2"
 LabelFace="65535"
 MarginWidth="1.20"
 LineWidth="0.45"
 BoldWidth="1.56"
 BondLength="10.20"
 NodeType="ExternalConnectionPoint"
 ExternalConnectionNum="1"
/><n
 id="1174506185"
 p="563.46 181.07"
 Z="2860"
 LabelSize="7.2"
 LabelFace="65535"
 MarginWidth="1.20"
 LineWidth="0.45"
 BoldWidth="1.56"
 BondLength="10.20"
 NodeType="ExternalConnectionPoint"
 ExternalConnectionNum="2"
/><n
 id="1174506186"
 p="573.61 181.52"
 Z="2861"
 LabelSize="7.2"
 LabelFace="65535"
 MarginWidth="1.20"
 LineWidth="0.45"
 BoldWidth="1.56"
 BondLength="10.20"
 NodeType="ExternalConnectionPoint"
 ExternalConnectionNum="3"
/><b
 id="1174506187"
 Z="2862"
 LabelSize="7.2"
 LabelFace="65535"
 HashSpacing="1.56"
 MarginWidth="1.20"
 LineWidth="0.45"
 BoldWidth="1.56"
 BondLength="10.20"
 B="1174506181"
 E="1174506182"
/><b
 id="1174506188"
 Z="2863"
 LabelSize="7.2"
 LabelFace="65535"
 HashSpacing="1.56"
 MarginWidth="1.20"
 LineWidth="0.45"
 BoldWidth="1.56"
 BondLength="10.20"
 B="1174506181"
 E="1174506183"
/><b
 id="1174506189"
 Z="2864"
 LabelSize="7.2"
 LabelFace="65535"
 HashSpacing="1.56"
 MarginWidth="1.20"
 LineWidth="0.45"
 BoldWidth="1.56"
 BondLength="10.20"
 B="1174506180"
 E="1174506181"
/><b
 id="1174506190"
 Z="2865"
 LabelSize="7.2"
 LabelFace="65535"
 HashSpacing="1.56"
 MarginWidth="1.20"
 LineWidth="0.45"
 BoldWidth="1.56"
 BondLength="10.20"
 B="1174506184"
 E="1174506180"
/><b
 id="1174506191"
 Z="2866"
 LabelSize="7.2"
 LabelFace="65535"
 HashSpacing="1.56"
 MarginWidth="1.20"
 LineWidth="0.45"
 BoldWidth="1.56"
 BondLength="10.20"
 B="1174506185"
 E="1174506180"
/><b
 id="1174506192"
 Z="2867"
 LabelSize="7.2"
 LabelFace="65535"
 HashSpacing="1.56"
 MarginWidth="1.20"
 LineWidth="0.45"
 BoldWidth="1.56"
 BondLength="10.20"
 B="1174506186"
 E="1174506180"
/></fragment><t
 p="571.54 175.72"
 BoundingBox="558.10 167.99 570.95 175.72"
 LabelSize="7.2"
 LabelFace="65535"
 LabelJustification="Right"
 Justification="Right"
 LabelAlignment="Right"
><s font="58" size="7.2" color="0" face="96">N</s><s font="58" size="7.2" color="0" face="66">i</s><s font="58" size="7.2" color="0" face="96">Pr</s></t></n><n
 id="1174506193"
 p="604.21 173.35"
 Z="2918"
 Warning="An atom in this label has an invalid valence."
 LabelSize="7.2"
 LabelFace="65535"
 MarginWidth="1.20"
 Element="15"
 NumHydrogens="0"
 NeedsClean="yes"
 AS="N"
><t
 p="601.81 175.93"
 BoundingBox="602.37 170.77 606.30 175.93"
 LabelSize="7.2"
 LabelFace="65535"
 LabelJustification="Left"
 LabelAlignment="Right"
><s font="58" size="7.2" color="0" face="96">P</s></t></n><n
 id="1174506194"
 p="577.89 154.40"
 Z="2920"
 LabelSize="7.2"
 LabelFace="65535"
 MarginWidth="1.20"
 AS="N"
/><n
 id="1174506195"
 p="586.72 159.50"
 Z="2922"
 Warning="An atom in this label has an invalid valence."
 LabelSize="7.2"
 LabelFace="65535"
 MarginWidth="1.20"
 Element="7"
 NumHydrogens="0"
 NeedsClean="yes"
 AS="N"
><t
 p="584.12 162.08"
 BoundingBox="584.67 156.92 588.73 162.08"
 LabelSize="7.2"
 LabelFace="65535"
 LabelJustification="Left"
 LabelAlignment="Above"
><s font="58" size="7.2" color="0" face="96">N</s></t></n><n
 id="1174506196"
 p="569.06 159.50"
 Z="2924"
 LabelSize="7.2"
 LabelFace="65535"
 MarginWidth="1.20"
 AS="N"
/><n
 id="1174506197"
 p="571.06 183.12"
 Z="2928"
 LabelSize="7.2"
 LabelFace="65535"
 MarginWidth="1.20"
 NodeType="Fragment"
 NeedsClean="yes"
 AS="N"
><fragment
 id="1174506710"
><n
 id="1174506199"
 p="571.06 183.12"
 Z="2905"
 LabelSize="7.2"
 LabelFace="65535"
 MarginWidth="1.20"
/><n
 id="1174506200"
 p="562.52 188.64"
 Z="2906"
 LabelSize="7.2"
 LabelFace="65535"
 MarginWidth="1.20"
 Element="8"
 NumHydrogens="0"
 NeedsClean="yes"
><t
 p="560.19 190.82"
 BoundingBox="560.48 186.45 564.59 190.90"
 LabelSize="7.2"
 LabelFace="65535"
 LabelJustification="Left"
><s font="58" size="6" color="0" face="96">O</s></t></n><n
 id="1174506201"
 p="579.61 177.62"
 Z="2907"
 LabelSize="7.2"
 LabelFace="65535"
 MarginWidth="1.20"
 LineWidth="0.45"
 BoldWidth="1.56"
 BondLength="10.20"
 NodeType="ExternalConnectionPoint"
 ExternalConnectionNum="1"
/><b
 id="1174506202"
 Z="2908"
 LabelSize="7.2"
 LabelFace="65535"
 HashSpacing="1.56"
 MarginWidth="1.20"
 LineWidth="0.45"
 BoldWidth="1.56"
 BondLength="10.20"
 B="1174506199"
 E="1174506200"
 Order="2"
/><b
 id="1174506203"
 Z="2909"
 LabelSize="7.2"
 LabelFace="65535"
 HashSpacing="1.56"
 MarginWidth="1.20"
 LineWidth="0.45"
 BoldWidth="1.56"
 BondLength="10.20"
 B="1174506201"
 E="1174506199"
 Order="dative"
/></fragment><t
 p="573.66 185.75"
 BoundingBox="563.21 180.50 573.38 185.83"
 LabelSize="7.2"
 LabelFace="65535"
 LabelJustification="Right"
 Justification="Right"
 LabelAlignment="Right"
><s font="58" size="7.2" color="0" face="96">CO</s></t></n><n
 id="1174506204"
 p="596.92 165.83"
 Z="2930"
 LabelSize="7.2"
 LabelFace="65535"
 MarginWidth="1.20"
 Element="35"
 NumHydrogens="0"
 NeedsClean="yes"
 AS="N"
><t
 p="594.52 168.40"
 BoundingBox="595.05 163.25 601.82 168.40"
 LabelSize="7.2"
 LabelFace="65535"
 LabelJustification="Left"
 LabelAlignment="Left"
><s font="58" size="7.2" color="0" face="96">Br</s></t></n><n
 id="1174506205"
 p="586.36 189.08"
 Z="2932"
 LabelSize="7.2"
 LabelFace="65535"
 MarginWidth="1.20"
 NodeType="Fragment"
 NeedsClean="yes"
 AS="N"
><fragment
 id="1174506711"
><n
 id="1174506207"
 p="586.36 189.08"
 Z="2910"
 LabelSize="7.2"
 LabelFace="65535"
 MarginWidth="1.20"
/><n
 id="1174506208"
 p="586.40 199.24"
 Z="2911"
 LabelSize="7.2"
 LabelFace="65535"
 MarginWidth="1.20"
 Element="8"
 NumHydrogens="0"
 NeedsClean="yes"
><t
 p="584.07 201.43"
 BoundingBox="584.36 197.05 588.47 201.50"
 LabelSize="7.2"
 LabelFace="65535"
 LabelJustification="Left"
><s font="58" size="6" color="0" face="96">O</s></t></n><n
 id="1174506209"
 p="586.32 178.91"
 Z="2912"
 LabelSize="7.2"
 LabelFace="65535"
 MarginWidth="1.20"
 LineWidth="0.45"
 BoldWidth="1.56"
 BondLength="10.20"
 NodeType="ExternalConnectionPoint"
 ExternalConnectionNum="1"
/><b
 id="1174506210"
 Z="2913"
 LabelSize="7.2"
 LabelFace="65535"
 HashSpacing="1.56"
 MarginWidth="1.20"
 LineWidth="0.45"
 BoldWidth="1.56"
 BondLength="10.20"
 B="1174506207"
 E="1174506208"
 Order="2"
/><b
 id="1174506211"
 Z="2914"
 LabelSize="7.2"
 LabelFace="65535"
 HashSpacing="1.56"
 MarginWidth="1.20"
 LineWidth="0.45"
 BoldWidth="1.56"
 BondLength="10.20"
 B="1174506209"
 E="1174506207"
 Order="dative"
/></fragment><t
 p="583.76 191.70"
 BoundingBox="584.12 186.45 594.24 191.79"
 LabelSize="7.2"
 LabelFace="65535"
 LabelJustification="Left"
 LabelAlignment="Left"
><s font="58" size="7.2" color="0" face="96">CO</s></t></n><n
 id="1174506212"
 p="595.63 154.55"
 Z="2934"
 LabelSize="7.2"
 LabelFace="65535"
 MarginWidth="1.20"
 AS="N"
/><n
 id="1174506213"
 p="595.79 144.35"
 Z="2936"
 LabelSize="7.2"
 LabelFace="65535"
 MarginWidth="1.20"
 AS="N"
/><n
 id="1174506214"
 p="587.03 139.11"
 Z="2938"
 LabelSize="7.2"
 LabelFace="65535"
 MarginWidth="1.20"
 AS="N"
/><n
 id="1174506215"
 p="577.89 144.20"
 Z="2940"
 LabelSize="7.2"
 LabelFace="65535"
 MarginWidth="1.20"
 AS="N"
/><n
 id="1174506216"
 p="610.21 181.61"
 Z="2943"
 LabelSize="7.2"
 LabelFace="65535"
 MarginWidth="1.20"
 Geometry="Tetrahedral"
 AS="S"
 BondOrdering="1174506279 1174506280 1174506287 0"
/><n
 id="1174506217"
 p="619.91 178.46"
 Z="2944"
 LabelSize="7.2"
 LabelFace="65535"
 MarginWidth="1.20"
 AS="N"
/><n
 id="1174506218"
 p="619.91 168.26"
 Z="2945"
 LabelSize="7.2"
 LabelFace="65535"
 MarginWidth="1.20"
 AS="N"
/><n
 id="1174506219"
 p="610.21 165.11"
 Z="2946"
 LabelSize="7.2"
 LabelFace="65535"
 MarginWidth="1.20"
 Geometry="Tetrahedral"
 AS="S"
 BondOrdering="1174506283 1174506282 1174506286 0"
/><n
 id="1174506220"
 p="604.39 159.78"
 Z="2952"
 LabelSize="7.2"
 LabelFace="65535"
 MarginWidth="1.20"
 AS="N"
/><n
 id="1174506221"
 p="610.21 154.91"
 Z="2955"
 LabelSize="7.2"
 LabelFace="65535"
 MarginWidth="1.20"
 NodeType="Nickname"
 NeedsClean="yes"
 AS="N"
><fragment
 id="1174506712"
><n
 id="1174506223"
 p="610.21 154.91"
 Z="2868"
 LabelSize="7.2"
 LabelFace="65535"
 MarginWidth="1.20"
/><n
 id="1174506224"
 p="619.01 149.82"
 Z="2869"
 LabelSize="7.2"
 LabelFace="65535"
 MarginWidth="1.20"
/><n
 id="1174506225"
 p="619.01 139.65"
 Z="2870"
 LabelSize="7.2"
 LabelFace="65535"
 MarginWidth="1.20"
/><n
 id="1174506226"
 p="610.21 134.58"
 Z="2871"
 LabelSize="7.2"
 LabelFace="65535"
 MarginWidth="1.20"
/><n
 id="1174506227"
 p="601.40 139.65"
 Z="2872"
 LabelSize="7.2"
 LabelFace="65535"
 MarginWidth="1.20"
/><n
 id="1174506228"
 p="601.40 149.82"
 Z="2873"
 LabelSize="7.2"
 LabelFace="65535"
 MarginWidth="1.20"
/><n
 id="1174506229"
 p="610.21 165.07"
 Z="2874"
 LabelSize="7.2"
 LabelFace="65535"
 MarginWidth="1.20"
 LineWidth="0.45"
 BoldWidth="1.56"
 BondLength="10.20"
 NodeType="ExternalConnectionPoint"
 ExternalConnectionNum="1"
/><b
 id="1174506230"
 Z="2875"
 LabelSize="7.2"
 LabelFace="65535"
 HashSpacing="1.56"
 MarginWidth="1.20"
 LineWidth="0.45"
 BoldWidth="1.56"
 BondLength="10.20"
 B="1174506227"
 E="1174506228"
 Order="2"
 BondCircularOrdering="1174506231 0 0 1174506235"
/><b
 id="1174506231"
 Z="2876"
 LabelSize="7.2"
 LabelFace="65535"
 HashSpacing="1.56"
 MarginWidth="1.20"
 LineWidth="0.45"
 BoldWidth="1.56"
 BondLength="10.20"
 B="1174506226"
 E="1174506227"
/><b
 id="1174506232"
 Z="2877"
 LabelSize="7.2"
 LabelFace="65535"
 HashSpacing="1.56"
 MarginWidth="1.20"
 LineWidth="0.45"
 BoldWidth="1.56"
 BondLength="10.20"
 B="1174506225"
 E="1174506226"
 Order="2"
 BondCircularOrdering="1174506233 0 0 1174506231"
/><b
 id="1174506233"
 Z="2878"
 LabelSize="7.2"
 LabelFace="65535"
 HashSpacing="1.56"
 MarginWidth="1.20"
 LineWidth="0.45"
 BoldWidth="1.56"
 BondLength="10.20"
 B="1174506224"
 E="1174506225"
/><b
 id="1174506234"
 Z="2879"
 LabelSize="7.2"
 LabelFace="65535"
 HashSpacing="1.56"
 MarginWidth="1.20"
 LineWidth="0.45"
 BoldWidth="1.56"
 BondLength="10.20"
 B="1174506223"
 E="1174506224"
 Order="2"
 BondCircularOrdering="1174506235 1174506236 0 1174506233"
/><b
 id="1174506235"
 Z="2880"
 LabelSize="7.2"
 LabelFace="65535"
 HashSpacing="1.56"
 MarginWidth="1.20"
 LineWidth="0.45"
 BoldWidth="1.56"
 BondLength="10.20"
 B="1174506223"
 E="1174506228"
/><b
 id="1174506236"
 Z="2881"
 LabelSize="7.2"
 LabelFace="65535"
 HashSpacing="1.56"
 MarginWidth="1.20"
 LineWidth="0.45"
 BoldWidth="1.56"
 BondLength="10.20"
 B="1174506229"
 E="1174506223"
 Display="WedgedHashBegin"
/></fragment><t
 p="607.80 157.48"
 BoundingBox="608.36 152.33 616.12 157.48"
 LabelSize="7.2"
 LabelFace="65535"
 LabelJustification="Left"
 LabelAlignment="Left"
><s font="58" size="7.2" color="0" face="96">Ph</s></t></n><n
 id="1174506237"
 p="607.56 191.46"
 Z="2957"
 LabelSize="7.2"
 LabelFace="65535"
 MarginWidth="1.20"
 NodeType="Nickname"
 NeedsClean="yes"
 AS="N"
><fragment
 id="1174506713"
><n
 id="1174506239"
 p="607.56 191.46"
 Z="2882"
 LabelSize="7.2"
 LabelFace="65535"
 MarginWidth="1.20"
/><n
 id="1174506240"
 p="597.74 194.09"
 Z="2883"
 LabelSize="7.2"
 LabelFace="65535"
 MarginWidth="1.20"
/><n
 id="1174506241"
 p="595.12 203.91"
 Z="2884"
 LabelSize="7.2"
 LabelFace="65535"
 MarginWidth="1.20"
/><n
 id="1174506242"
 p="602.30 211.10"
 Z="2885"
 LabelSize="7.2"
 LabelFace="65535"
 MarginWidth="1.20"
/><n
 id="1174506243"
 p="612.12 208.46"
 Z="2886"
 LabelSize="7.2"
 LabelFace="65535"
 MarginWidth="1.20"
/><n
 id="1174506244"
 p="614.75 198.65"
 Z="2887"
 LabelSize="7.2"
 LabelFace="65535"
 MarginWidth="1.20"
/><n
 id="1174506245"
 p="610.19 181.64"
 Z="2888"
 LabelSize="7.2"
 LabelFace="65535"
 MarginWidth="1.20"
 LineWidth="0.45"
 BoldWidth="1.56"
 BondLength="10.20"
 NodeType="ExternalConnectionPoint"
 ExternalConnectionNum="1"
/><b
 id="1174506246"
 Z="2889"
 LabelSize="7.2"
 LabelFace="65535"
 HashSpacing="1.56"
 MarginWidth="1.20"
 LineWidth="0.45"
 BoldWidth="1.56"
 BondLength="10.20"
 B="1174506243"
 E="1174506244"
 Order="2"
 BondCircularOrdering="1174506247 0 0 1174506251"
/><b
 id="1174506247"
 Z="2890"
 LabelSize="7.2"
 LabelFace="65535"
 HashSpacing="1.56"
 MarginWidth="1.20"
 LineWidth="0.45"
 BoldWidth="1.56"
 BondLength="10.20"
 B="1174506242"
 E="1174506243"
/><b
 id="1174506248"
 Z="2891"
 LabelSize="7.2"
 LabelFace="65535"
 HashSpacing="1.56"
 MarginWidth="1.20"
 LineWidth="0.45"
 BoldWidth="1.56"
 BondLength="10.20"
 B="1174506241"
 E="1174506242"
 Order="2"
 BondCircularOrdering="1174506249 0 0 1174506247"
/><b
 id="1174506249"
 Z="2892"
 LabelSize="7.2"
 LabelFace="65535"
 HashSpacing="1.56"
 MarginWidth="1.20"
 LineWidth="0.45"
 BoldWidth="1.56"
 BondLength="10.20"
 B="1174506240"
 E="1174506241"
/><b
 id="1174506250"
 Z="2893"
 LabelSize="7.2"
 LabelFace="65535"
 HashSpacing="1.56"
 MarginWidth="1.20"
 LineWidth="0.45"
 BoldWidth="1.56"
 BondLength="10.20"
 B="1174506239"
 E="1174506240"
 Order="2"
 BondCircularOrdering="1174506251 1174506252 0 1174506249"
/><b
 id="1174506251"
 Z="2894"
 LabelSize="7.2"
 LabelFace="65535"
 HashSpacing="1.56"
 MarginWidth="1.20"
 LineWidth="0.45"
 BoldWidth="1.56"
 BondLength="10.20"
 B="1174506239"
 E="1174506244"
/><b
 id="1174506252"
 Z="2895"
 LabelSize="7.2"
 LabelFace="65535"
 HashSpacing="1.56"
 MarginWidth="1.20"
 LineWidth="0.45"
 BoldWidth="1.56"
 BondLength="10.20"
 B="1174506245"
 E="1174506239"
 Display="WedgeBegin"
/></fragment><t
 p="609.56 194.04"
 BoundingBox="601.31 188.89 609.07 194.04"
 LabelSize="7.2"
 LabelFace="65535"
 LabelJustification="Right"
 Justification="Right"
 LabelAlignment="Right"
><s font="58" size="7.2" color="0" face="96">Ph</s></t></n><n
 id="1174506253"
 p="587.19 128.91"
 Z="2959"
 LabelSize="7.2"
 LabelFace="65535"
 MarginWidth="1.20"
 NodeType="Nickname"
 NeedsClean="yes"
 AS="N"
><fragment
 id="1174506714"
><n
 id="1174506255"
 p="587.19 128.91"
 Z="2896"
 LabelSize="7.2"
 LabelFace="65535"
 MarginWidth="1.20"
/><n
 id="1174506256"
 p="577.03 128.75"
 Z="2897"
 LabelSize="7.2"
 LabelFace="65535"
 MarginWidth="1.20"
/><n
 id="1174506257"
 p="587.35 118.74"
 Z="2898"
 LabelSize="7.2"
 LabelFace="65535"
 MarginWidth="1.20"
/><n
 id="1174506258"
 p="597.35 129.06"
 Z="2899"
 LabelSize="7.2"
 LabelFace="65535"
 MarginWidth="1.20"
/><n
 id="1174506259"
 p="587.03 139.07"
 Z="2900"
 LabelSize="7.2"
 LabelFace="65535"
 MarginWidth="1.20"
 LineWidth="0.45"
 BoldWidth="1.56"
 BondLength="10.20"
 NodeType="ExternalConnectionPoint"
 ExternalConnectionNum="1"
/><b
 id="1174506260"
 Z="2901"
 LabelSize="7.2"
 LabelFace="65535"
 HashSpacing="1.56"
 MarginWidth="1.20"
 LineWidth="0.45"
 BoldWidth="1.56"
 BondLength="10.20"
 B="1174506255"
 E="1174506256"
/><b
 id="1174506261"
 Z="2902"
 LabelSize="7.2"
 LabelFace="65535"
 HashSpacing="1.56"
 MarginWidth="1.20"
 LineWidth="0.45"
 BoldWidth="1.56"
 BondLength="10.20"
 B="1174506255"
 E="1174506257"
/><b
 id="1174506262"
 Z="2903"
 LabelSize="7.2"
 LabelFace="65535"
 HashSpacing="1.56"
 MarginWidth="1.20"
 LineWidth="0.45"
 BoldWidth="1.56"
 BondLength="10.20"
 B="1174506255"
 E="1174506258"
/><b
 id="1174506263"
 Z="2904"
 LabelSize="7.2"
 LabelFace="65535"
 HashSpacing="1.56"
 MarginWidth="1.20"
 LineWidth="0.45"
 BoldWidth="1.56"
 BondLength="10.20"
 B="1174506259"
 E="1174506255"
/></fragment><t
 p="586.44 132.11"
 BoundingBox="586.74 124.37 596.23 132.19"
 LabelSize="7.2"
 LabelFace="65535"
 LabelJustification="Left"
 LabelAlignment="Left"
><s font="58" size="7.2" color="0" face="66">t</s><s font="58" size="7.2" color="0">Bu</s></t></n><n
 id="1174506264"
 p="563.84 163.67"
 Z="2961"
 LabelSize="7.2"
 LabelFace="65535"
 MarginWidth="1.20"
 Element="1"
 NumHydrogens="0"
 NeedsClean="yes"
 AS="N"
><t
 p="561.24 166.24"
 BoundingBox="561.81 161.09 565.86 166.24"
 LabelSize="7.2"
 LabelFace="65535"
 LabelJustification="Left"
><s font="58" size="7.2" color="0" face="96">H</s></t></n><b
 id="1174506265"
 Z="2917"
 LabelSize="7.2"
 LabelFace="65535"
 HashSpacing="1.56"
 MarginWidth="1.20"
 LineWidth="0.45"
 BoldWidth="1.56"
 BondLength="10.20"
 B="1174506177"
 E="1174506178"
 BS="N"
/><b
 id="1174506266"
 Z="2919"
 LabelSize="7.2"
 LabelFace="65535"
 HashSpacing="1.56"
 MarginWidth="1.20"
 LineWidth="0.45"
 BoldWidth="1.56"
 BondLength="10.20"
 B="1174506177"
 E="1174506193"
 BS="N"
/><b
 id="1174506267"
 Z="2923"
 LabelSize="7.2"
 LabelFace="65535"
 HashSpacing="1.56"
 MarginWidth="1.20"
 LineWidth="0.45"
 BoldWidth="1.56"
 BondLength="10.20"
 B="1174506194"
 E="1174506195"
 BS="N"
/><b
 id="1174506268"
 Z="2925"
 LabelSize="7.2"
 LabelFace="65535"
 HashSpacing="1.56"
 MarginWidth="1.20"
 LineWidth="0.45"
 BoldWidth="1.56"
 BondLength="10.20"
 B="1174506194"
 E="1174506196"
 BS="N"
/><b
 id="1174506269"
 Z="2926"
 LabelSize="7.2"
 LabelFace="65535"
 HashSpacing="1.56"
 MarginWidth="1.20"
 LineWidth="0.45"
 BoldWidth="1.56"
 BondLength="10.20"
 B="1174506178"
 E="1174506196"
 BS="N"
/><b
 id="1174506270"
 Z="2927"
 LabelSize="7.2"
 LabelFace="65535"
 HashSpacing="1.56"
 MarginWidth="1.20"
 LineWidth="0.45"
 BoldWidth="1.56"
 BondLength="10.20"
 B="1174506177"
 E="1174506195"
 BS="N"
/><b
 id="1174506271"
 Z="2929"
 LabelSize="7.2"
 LabelFace="65535"
 HashSpacing="1.56"
 MarginWidth="1.20"
 LineWidth="0.45"
 BoldWidth="1.56"
 BondLength="10.20"
 B="1174506177"
 E="1174506197"
 Display="WedgeBegin"
 BS="N"
/><b
 id="1174506272"
 Z="2931"
 LabelSize="7.2"
 LabelFace="65535"
 HashSpacing="1.56"
 MarginWidth="1.20"
 LineWidth="0.45"
 BoldWidth="1.56"
 BondLength="10.20"
 B="1174506177"
 E="1174506204"
 Display="WedgedHashBegin"
 BS="N"
/><b
 id="1174506273"
 Z="2933"
 LabelSize="7.2"
 LabelFace="65535"
 HashSpacing="1.56"
 MarginWidth="1.20"
 LineWidth="0.45"
 BoldWidth="1.56"
 BondLength="10.20"
 B="1174506177"
 E="1174506205"
 BS="N"
/><b
 id="1174506274"
 Z="2935"
 LabelSize="7.2"
 LabelFace="65535"
 HashSpacing="1.56"
 MarginWidth="1.20"
 LineWidth="0.45"
 BoldWidth="1.56"
 BondLength="10.20"
 B="1174506195"
 E="1174506212"
 Order="2"
 BS="N"
 BondCircularOrdering="1174506267 1174506270 1174506284 1174506275"
/><b
 id="1174506275"
 Z="2937"
 LabelSize="7.2"
 LabelFace="65535"
 HashSpacing="1.56"
 MarginWidth="1.20"
 LineWidth="0.45"
 BoldWidth="1.56"
 BondLength="10.20"
 B="1174506212"
 E="1174506213"
 BS="N"
/><b
 id="1174506276"
 Z="2939"
 LabelSize="7.2"
 LabelFace="65535"
 HashSpacing="1.56"
 MarginWidth="1.20"
 LineWidth="0.45"
 BoldWidth="1.56"
 BondLength="10.20"
 B="1174506213"
 E="1174506214"
 Order="2"
 BS="N"
 BondCircularOrdering="1174506275 0 1174506288 1174506278"
/><b
 id="1174506277"
 Z="2941"
 LabelSize="7.2"
 LabelFace="65535"
 HashSpacing="1.56"
 MarginWidth="1.20"
 LineWidth="0.45"
 BoldWidth="1.56"
 BondLength="10.20"
 B="1174506194"
 E="1174506215"
 Order="2"
 BS="N"
 BondCircularOrdering="1174506268 1174506267 1174506278 0"
/><b
 id="1174506278"
 Z="2942"
 LabelSize="7.2"
 LabelFace="65535"
 HashSpacing="1.56"
 MarginWidth="1.20"
 LineWidth="0.45"
 BoldWidth="1.56"
 BondLength="10.20"
 B="1174506215"
 E="1174506214"
 BS="N"
/><b
 id="1174506279"
 Z="2947"
 LabelSize="7.2"
 LabelFace="65535"
 HashSpacing="1.56"
 MarginWidth="1.20"
 LineWidth="0.45"
 BoldWidth="1.56"
 BondLength="10.20"
 B="1174506193"
 E="1174506216"
 BS="N"
/><b
 id="1174506280"
 Z="2948"
 LabelSize="7.2"
 LabelFace="65535"
 HashSpacing="1.56"
 MarginWidth="1.20"
 LineWidth="0.45"
 BoldWidth="1.56"
 BondLength="10.20"
 B="1174506216"
 E="1174506217"
 BS="N"
/><b
 id="1174506281"
 Z="2949"
 LabelSize="7.2"
 LabelFace="65535"
 HashSpacing="1.56"
 MarginWidth="1.20"
 LineWidth="0.45"
 BoldWidth="1.56"
 BondLength="10.20"
 B="1174506217"
 E="1174506218"
 BS="N"
/><b
 id="1174506282"
 Z="2950"
 LabelSize="7.2"
 LabelFace="65535"
 HashSpacing="1.56"
 MarginWidth="1.20"
 LineWidth="0.45"
 BoldWidth="1.56"
 BondLength="10.20"
 B="1174506218"
 E="1174506219"
 BS="N"
/><b
 id="1174506283"
 Z="2951"
 LabelSize="7.2"
 LabelFace="65535"
 HashSpacing="1.56"
 MarginWidth="1.20"
 LineWidth="0.45"
 BoldWidth="1.56"
 BondLength="10.20"
 B="1174506219"
 E="1174506193"
 BS="N"
/><b
 id="1174506284"
 Z="2953"
 LabelSize="7.2"
 LabelFace="65535"
 HashSpacing="1.56"
 MarginWidth="1.20"
 LineWidth="0.45"
 BoldWidth="1.56"
 BondLength="10.20"
 B="1174506212"
 E="1174506220"
 BS="N"
/><b
 id="1174506285"
 Z="2954"
 LabelSize="7.2"
 LabelFace="65535"
 HashSpacing="1.56"
 MarginWidth="1.20"
 LineWidth="0.45"
 BoldWidth="1.56"
 BondLength="10.20"
 B="1174506220"
 E="1174506193"
 BS="N"
/><b
 id="1174506286"
 Z="2956"
 LabelSize="7.2"
 LabelFace="65535"
 HashSpacing="1.56"
 MarginWidth="1.20"
 LineWidth="0.45"
 BoldWidth="1.56"
 BondLength="10.20"
 B="1174506219"
 E="1174506221"
 Display="WedgedHashBegin"
 BS="N"
/><b
 id="1174506287"
 Z="2958"
 LabelSize="7.2"
 LabelFace="65535"
 HashSpacing="1.56"
 MarginWidth="1.20"
 LineWidth="0.45"
 BoldWidth="1.56"
 BondLength="10.20"
 B="1174506216"
 E="1174506237"
 Display="WedgeBegin"
 BS="N"
/><b
 id="1174506288"
 Z="2960"
 LabelSize="7.2"
 LabelFace="65535"
 HashSpacing="1.56"
 MarginWidth="1.20"
 LineWidth="0.45"
 BoldWidth="1.56"
 BondLength="10.20"
 B="1174506214"
 E="1174506253"
 BS="N"
/><b
 id="1174506289"
 Z="2962"
 LabelSize="7.2"
 LabelFace="65535"
 HashSpacing="1.56"
 MarginWidth="1.20"
 LineWidth="0.45"
 BoldWidth="1.56"
 BondLength="10.20"
 B="1174506178"
 E="1174506264"
 BS="N"
/></fragment><fragment
 id="1174506290"
 BoundingBox="628.05 141.92 708.90 222.14"
 Z="3014"
><n
 id="1174506291"
 p="667.97 179.59"
 Z="3010"
 LabelSize="7.2"
 LabelFace="65535"
 MarginWidth="0.95"
 Element="25"
 NumHydrogens="0"
 NeedsClean="yes"
 AS="N"
><t
 p="664.97 182.16"
 BoundingBox="665.51 177.01 674.48 182.16"
 LabelSize="7.2"
 LabelFace="65535"
 LabelJustification="Left"
 LabelAlignment="Left"
><s font="58" size="7.2" color="0" face="96">Mn</s></t></n><n
 id="1174506292"
 p="658.73 168.72"
 Z="3011"
 Warning="An atom in this label has an invalid valence."
 LabelSize="7.2"
 LabelFace="65535"
 MarginWidth="0.95"
 Element="7"
 NumHydrogens="0"
 NeedsClean="yes"
 AS="N"
><t
 p="656.13 171.29"
 BoundingBox="656.67 166.14 660.74 171.29"
 LabelSize="7.2"
 LabelFace="65535"
 LabelJustification="Left"
 LabelAlignment="Left"
><s font="58" size="7.2" color="0" face="96">N</s></t></n><n
 id="1174506293"
 p="661.05 158.78"
 Z="3013"
 LabelSize="7.2"
 LabelFace="65535"
 MarginWidth="0.95"
 AS="N"
/><n
 id="1174506294"
 p="668.57 194.97"
 Z="3015"
 Warning="An atom in this label has an invalid valence."
 LabelSize="7.2"
 LabelFace="65535"
 MarginWidth="0.95"
 NodeType="Fragment"
 NeedsClean="yes"
 AS="N"
 BondOrdering="1174506394 1174506406"
><fragment
 id="1174506715"
 ConnectionOrder="1174506309 1174506310"
><n
 id="1174506296"
 p="668.57 194.97"
 Z="2964"
 LabelSize="7.2"
 LabelFace="65535"
 MarginWidth="1.20"
 Element="15"
 NumHydrogens="0"
 NeedsClean="yes"
><t
 p="666.57 197.12"
 BoundingBox="667.03 192.82 670.31 197.12"
 LabelSize="7.2"
 LabelFace="65535"
 LabelJustification="Left"
><s font="58" size="6" color="0" face="96">P</s></t></n><n
 id="1174506297"
 p="669.19 184.83"
 Z="2965"
 LabelSize="7.2"
 LabelFace="65535"
 MarginWidth="1.20"
/><n
 id="1174506298"
 p="678.28 180.29"
 Z="2966"
 LabelSize="7.2"
 LabelFace="65535"
 MarginWidth="1.20"
/><n
 id="1174506299"
 p="678.91 170.14"
 Z="2967"
 LabelSize="7.2"
 LabelFace="65535"
 MarginWidth="1.20"
/><n
 id="1174506300"
 p="670.43 164.53"
 Z="2968"
 LabelSize="7.2"
 LabelFace="65535"
 MarginWidth="1.20"
/><n
 id="1174506301"
 p="661.33 169.08"
 Z="2969"
 LabelSize="7.2"
 LabelFace="65535"
 MarginWidth="1.20"
/><n
 id="1174506302"
 p="660.71 179.22"
 Z="2970"
 LabelSize="7.2"
 LabelFace="65535"
 MarginWidth="1.20"
/><n
 id="1174506303"
 p="667.96 205.12"
 Z="2971"
 LabelSize="7.2"
 LabelFace="65535"
 MarginWidth="1.20"
/><n
 id="1174506304"
 p="658.86 209.66"
 Z="2972"
 LabelSize="7.2"
 LabelFace="65535"
 MarginWidth="1.20"
/><n
 id="1174506305"
 p="658.24 219.80"
 Z="2973"
 LabelSize="7.2"
 LabelFace="65535"
 MarginWidth="1.20"
/><n
 id="1174506306"
 p="666.72 225.41"
 Z="2974"
 LabelSize="7.2"
 LabelFace="65535"
 MarginWidth="1.20"
/><n
 id="1174506307"
 p="675.81 220.87"
 Z="2975"
 LabelSize="7.2"
 LabelFace="65535"
 MarginWidth="1.20"
/><n
 id="1174506308"
 p="676.43 210.73"
 Z="2976"
 LabelSize="7.2"
 LabelFace="65535"
 MarginWidth="1.20"
/><n
 id="1174506309"
 p="678.72 195.59"
 Z="2977"
 LabelSize="7.2"
 LabelFace="65535"
 MarginWidth="1.20"
 LineWidth="0.45"
 BoldWidth="1.56"
 BondLength="10.20"
 NodeType="ExternalConnectionPoint"
 ExternalConnectionNum="1"
/><n
 id="1174506310"
 p="658.43 194.36"
 Z="2978"
 LabelSize="7.2"
 LabelFace="65535"
 MarginWidth="1.20"
 LineWidth="0.45"
 BoldWidth="1.56"
 BondLength="10.20"
 NodeType="ExternalConnectionPoint"
 ExternalConnectionNum="2"
/><b
 id="1174506311"
 Z="2979"
 LabelSize="7.2"
 LabelFace="65535"
 HashSpacing="1.56"
 MarginWidth="1.20"
 LineWidth="0.45"
 BoldWidth="1.56"
 BondLength="10.20"
 B="1174506307"
 E="1174506308"
 Order="2"
 BondCircularOrdering="1174506312 0 0 1174506316"
/><b
 id="1174506312"
 Z="2980"
 LabelSize="7.2"
 LabelFace="65535"
 HashSpacing="1.56"
 MarginWidth="1.20"
 LineWidth="0.45"
 BoldWidth="1.56"
 BondLength="10.20"
 B="1174506306"
 E="1174506307"
/><b
 id="1174506313"
 Z="2981"
 LabelSize="7.2"
 LabelFace="65535"
 HashSpacing="1.56"
 MarginWidth="1.20"
 LineWidth="0.45"
 BoldWidth="1.56"
 BondLength="10.20"
 B="1174506305"
 E="1174506306"
 Order="2"
 BondCircularOrdering="1174506314 0 0 1174506312"
/><b
 id="1174506314"
 Z="2982"
 LabelSize="7.2"
 LabelFace="65535"
 HashSpacing="1.56"
 MarginWidth="1.20"
 LineWidth="0.45"
 BoldWidth="1.56"
 BondLength="10.20"
 B="1174506304"
 E="1174506305"
/><b
 id="1174506315"
 Z="2983"
 LabelSize="7.2"
 LabelFace="65535"
 HashSpacing="1.56"
 MarginWidth="1.20"
 LineWidth="0.45"
 BoldWidth="1.56"
 BondLength="10.20"
 B="1174506303"
 E="1174506304"
 Order="2"
 BondCircularOrdering="1174506316 1174506324 0 1174506314"
/><b
 id="1174506316"
 Z="2984"
 LabelSize="7.2"
 LabelFace="65535"
 HashSpacing="1.56"
 MarginWidth="1.20"
 LineWidth="0.45"
 BoldWidth="1.56"
 BondLength="10.20"
 B="1174506303"
 E="1174506308"
/><b
 id="1174506317"
 Z="2985"
 LabelSize="7.2"
 LabelFace="65535"
 HashSpacing="1.56"
 MarginWidth="1.20"
 LineWidth="0.45"
 BoldWidth="1.56"
 BondLength="10.20"
 B="1174506301"
 E="1174506302"
 Order="2"
 BondCircularOrdering="1174506318 0 0 1174506322"
/><b
 id="1174506318"
 Z="2986"
 LabelSize="7.2"
 LabelFace="65535"
 HashSpacing="1.56"
 MarginWidth="1.20"
 LineWidth="0.45"
 BoldWidth="1.56"
 BondLength="10.20"
 B="1174506300"
 E="1174506301"
/><b
 id="1174506319"
 Z="2987"
 LabelSize="7.2"
 LabelFace="65535"
 HashSpacing="1.56"
 MarginWidth="1.20"
 LineWidth="0.45"
 BoldWidth="1.56"
 BondLength="10.20"
 B="1174506299"
 E="1174506300"
 Order="2"
 BondCircularOrdering="1174506320 0 0 1174506318"
/><b
 id="1174506320"
 Z="2988"
 LabelSize="7.2"
 LabelFace="65535"
 HashSpacing="1.56"
 MarginWidth="1.20"
 LineWidth="0.45"
 BoldWidth="1.56"
 BondLength="10.20"
 B="1174506298"
 E="1174506299"
/><b
 id="1174506321"
 Z="2989"
 LabelSize="7.2"
 LabelFace="65535"
 HashSpacing="1.56"
 MarginWidth="1.20"
 LineWidth="0.45"
 BoldWidth="1.56"
 BondLength="10.20"
 B="1174506297"
 E="1174506298"
 Order="2"
 BondCircularOrdering="1174506322 1174506323 0 1174506320"
/><b
 id="1174506322"
 Z="2990"
 LabelSize="7.2"
 LabelFace="65535"
 HashSpacing="1.56"
 MarginWidth="1.20"
 LineWidth="0.45"
 BoldWidth="1.56"
 BondLength="10.20"
 B="1174506297"
 E="1174506302"
/><b
 id="1174506323"
 Z="2991"
 LabelSize="7.2"
 LabelFace="65535"
 HashSpacing="1.56"
 MarginWidth="1.20"
 LineWidth="0.45"
 BoldWidth="1.56"
 BondLength="10.20"
 B="1174506296"
 E="1174506297"
/><b
 id="1174506324"
 Z="2992"
 LabelSize="7.2"
 LabelFace="65535"
 HashSpacing="1.56"
 MarginWidth="1.20"
 LineWidth="0.45"
 BoldWidth="1.56"
 BondLength="10.20"
 B="1174506296"
 E="1174506303"
/><b
 id="1174506325"
 Z="2993"
 LabelSize="7.2"
 LabelFace="65535"
 HashSpacing="1.56"
 MarginWidth="1.20"
 LineWidth="0.45"
 BoldWidth="1.56"
 BondLength="10.20"
 B="1174506309"
 E="1174506296"
/><b
 id="1174506326"
 Z="2994"
 LabelSize="7.2"
 LabelFace="65535"
 HashSpacing="1.56"
 MarginWidth="1.20"
 LineWidth="0.45"
 BoldWidth="1.56"
 BondLength="10.20"
 B="1174506310"
 E="1174506296"
/></fragment><t
 p="670.97 197.55"
 BoundingBox="654.92 192.39 670.66 199.07"
 LabelSize="7.2"
 LabelFace="65535"
 LabelJustification="Right"
 Justification="Right"
 LabelAlignment="Right"
><s font="58" size="7.2" color="0" face="96">PPh2</s></t></n><n
 id="1174506327"
 p="698.82 182.35"
 Z="3016"
 LabelSize="7.2"
 LabelFace="65535"
 MarginWidth="0.95"
 Geometry="Tetrahedral"
 AS="S"
 BondOrdering="1174506376 1174506378 1174506393 0"
/><n
 id="1174506328"
 p="667.97 166.99"
 Z="3017"
 LabelSize="7.2"
 LabelFace="65535"
 MarginWidth="0.95"
 NodeType="Fragment"
 NeedsClean="yes"
 AS="N"
><fragment
 id="1174506716"
><n
 id="1174506717"
 p="667.97 166.99"
 NumHydrogens="0"
/><n
 id="1174506718"
 p="667.97 156.79"
 Element="8"
 NumHydrogens="0"
/><n
 id="1174506719"
 p="667.97 177.19"
 NodeType="ExternalConnectionPoint"
/><b
 id="1174506720"
 B="1174506717"
 E="1174506718"
 Order="2"
/><b
 id="1174506721"
 B="1174506719"
 E="1174506717"
 Order="dative"
/></fragment><t
 p="665.37 169.61"
 BoundingBox="665.73 164.36 675.85 169.70"
 LabelSize="7.2"
 LabelFace="65535"
 LabelJustification="Left"
 LabelAlignment="Left"
><s font="58" size="7.2" color="0" face="96">CO</s></t></n><n
 id="1174506335"
 p="652.72 185.89"
 Z="3019"
 LabelSize="7.2"
 LabelFace="65535"
 MarginWidth="0.95"
 NodeType="Fragment"
 NeedsClean="yes"
 AS="N"
><fragment
 id="1174506723"
><n
 id="1174506337"
 p="652.72 185.89"
 Z="3005"
 LabelSize="7.2"
 LabelFace="65535"
 MarginWidth="1.20"
/><n
 id="1174506338"
 p="642.98 188.80"
 Z="3006"
 LabelSize="7.2"
 LabelFace="65535"
 MarginWidth="1.20"
 Element="8"
 NumHydrogens="0"
 NeedsClean="yes"
><t
 p="640.65 190.98"
 BoundingBox="640.94 186.61 645.04 191.06"
 LabelSize="7.2"
 LabelFace="65535"
 LabelJustification="Left"
><s font="58" size="6" color="0" face="96">O</s></t></n><n
 id="1174506339"
 p="662.46 182.97"
 Z="3007"
 LabelSize="7.2"
 LabelFace="65535"
 MarginWidth="1.20"
 LineWidth="0.45"
 BoldWidth="1.56"
 BondLength="10.20"
 NodeType="ExternalConnectionPoint"
 ExternalConnectionNum="1"
/><b
 id="1174506340"
 Z="3008"
 LabelSize="7.2"
 LabelFace="65535"
 HashSpacing="1.56"
 MarginWidth="1.20"
 LineWidth="0.45"
 BoldWidth="1.56"
 BondLength="10.20"
 B="1174506337"
 E="1174506338"
 Order="2"
/><b
 id="1174506341"
 Z="3009"
 LabelSize="7.2"
 LabelFace="65535"
 HashSpacing="1.56"
 MarginWidth="1.20"
 LineWidth="0.45"
 BoldWidth="1.56"
 BondLength="10.20"
 B="1174506339"
 E="1174506337"
 Order="dative"
/></fragment><t
 p="655.32 188.51"
 BoundingBox="644.87 183.26 655.04 188.60"
 LabelSize="7.2"
 LabelFace="65535"
 LabelJustification="Right"
 Justification="Right"
 LabelAlignment="Right"
><s font="58" size="7.2" color="0" face="96">CO</s></t></n><n
 id="1174506342"
 p="684.42 167.95"
 Z="3021"
 Warning="An atom in this label has an invalid valence."
 LabelSize="7.2"
 LabelFace="65535"
 MarginWidth="0.95"
 Element="7"
 NumHydrogens="1"
 NeedsClean="yes"
 Geometry="Tetrahedral"
 AS="R"
 BondOrdering="1174506377 1174506376 1174506380 0"
><t
 p="681.82 170.53"
 BoundingBox="682.37 165.37 691.64 170.53"
 LabelSize="7.2"
 LabelFace="65535"
 LabelJustification="Left"
 LabelAlignment="Left"
><s font="58" size="7.2" color="0" face="96">NH</s></t></n><n
 id="1174506343"
 p="708.86 180.52"
 Z="3024"
 LabelSize="7.2"
 LabelFace="65535"
 MarginWidth="0.95"
 AS="N"
/><n
 id="1174506344"
 p="676.62 158.95"
 Z="3026"
 LabelSize="7.2"
 LabelFace="65535"
 MarginWidth="0.95"
 AS="N"
/><n
 id="1174506345"
 p="693.59 202.67"
 Z="3030"
 LabelSize="7.2"
 LabelFace="65535"
 MarginWidth="0.95"
 LineWidth="0.45"
 NodeType="MultiAttachment"
 AS="N"
 Attachments="1174506347 1174506348 1174506349 1174506350 1174506351"
/><n
 id="1174506346"
 p="683.63 207.38"
 Z="3031"
 LabelSize="7.2"
 LabelFace="65535"
 MarginWidth="0.95"
 Element="26"
 NumHydrogens="0"
 NeedsClean="yes"
 AS="N"
><t
 p="683.63 209.95"
 BoundingBox="680.02 204.80 687.54 210.04"
 LabelSize="7.2"
 LabelFace="65535"
 LabelJustification="Center"
 Justification="Center"
 LabelAlignment="Center"
><s font="58" size="7.2" color="0" face="96">Fe</s></t></n><n
 id="1174506347"
 p="694.51 193.23"
 Z="3032"
 LabelSize="7.2"
 LabelFace="65535"
 MarginWidth="0.95"
 AS="N"
/><n
 id="1174506348"
 p="692.11 198.39"
 Z="3033"
 Warning="This atom is very close to another atom or bond."
 LabelSize="7.2"
 LabelFace="65535"
 MarginWidth="0.95"
 AS="N"
/><n
 id="1174506349"
 p="697.40 209.46"
 Z="3034"
 LabelSize="7.2"
 LabelFace="65535"
 MarginWidth="0.95"
 AS="N"
/><n
 id="1174506350"
 p="703.04 211.13"
 Z="3035"
 LabelSize="7.2"
 LabelFace="65535"
 MarginWidth="0.95"
 AS="N"
/><n
 id="1174506351"
 p="701.26 201.16"
 Z="3036"
 IgnoreWarnings="yes"
 LabelSize="7.2"
 LabelFace="65535"
 MarginWidth="0.95"
 AS="N"
/><n
 id="1174506352"
 p="673.31 212.53"
 Z="3043"
 LabelSize="7.2"
 LabelFace="65535"
 MarginWidth="0.95"
 LineWidth="0.45"
 NodeType="MultiAttachment"
 AS="N"
 Attachments="1174506355 1174506356 1174506357 1174506353 1174506354"
/><n
 id="1174506353"
 p="674.11 205.49"
 Z="3044"
 LabelSize="7.2"
 LabelFace="65535"
 MarginWidth="0.95"
 AS="N"
/><n
 id="1174506354"
 p="667.70 204.52"
 Z="3045"
 LabelSize="7.2"
 LabelFace="65535"
 MarginWidth="0.95"
 AS="N"
/><n
 id="1174506355"
 p="669.11 214.63"
 Z="3046"
 IgnoreWarnings="yes"
 Warning="This atom is very close to another atom or bond."
 LabelSize="7.2"
 LabelFace="65535"
 MarginWidth="0.95"
 AS="N"
/><n
 id="1174506356"
 p="676.27 221.78"
 Z="3047"
 LabelSize="7.2"
 LabelFace="65535"
 MarginWidth="0.95"
 AS="N"
/><n
 id="1174506357"
 p="679.32 216.19"
 Z="3048"
 LabelSize="7.2"
 LabelFace="65535"
 MarginWidth="0.95"
 AS="N"
/><n
 id="1174506358"
 p="650.76 154.26"
 Z="3060"
 LabelSize="7.2"
 LabelFace="65535"
 MarginWidth="1.20"
 Element="7"
 NumHydrogens="0"
 NeedsClean="yes"
 AS="N"
><t
 p="648.16 156.84"
 BoundingBox="648.71 151.68 652.77 156.84"
 LabelSize="7.2"
 LabelFace="65535"
 LabelJustification="Left"
 LabelAlignment="Above"
><s font="58" size="7.2" color="0" face="96">N</s></t></n><n
 id="1174506359"
 p="643.79 161.70"
 Z="3061"
 LabelSize="7.2"
 LabelFace="65535"
 MarginWidth="1.20"
 AS="N"
/><n
 id="1174506360"
 p="648.71 170.63"
 Z="3062"
 LabelSize="7.2"
 LabelFace="65535"
 MarginWidth="1.20"
 AS="N"
/><n
 id="1174506361"
 p="647.81 144.50"
 Z="3068"
 LabelSize="7.2"
 LabelFace="65535"
 MarginWidth="1.20"
 NodeType="GenericNickname"
 NumHydrogens="0"
 NeedsClean="yes"
 AS="N"
 GenericNickname="R"
><t
 p="645.21 147.07"
 BoundingBox="645.78 141.92 650.32 147.07"
 LabelSize="7.2"
 LabelFace="65535"
 LabelJustification="Left"
><s font="58" size="7.2" color="0" face="96">R</s></t></n><n
 id="1174506362"
 p="633.43 161.33"
 Z="3070"
 LabelSize="7.2"
 LabelFace="65535"
 MarginWidth="1.20"
 AS="N"
/><n
 id="1174506363"
 p="628.31 170.22"
 Z="3071"
 LabelSize="7.2"
 LabelFace="65535"
 MarginWidth="1.20"
 AS="N"
/><n
 id="1174506364"
 p="633.23 179.15"
 Z="3072"
 LabelSize="7.2"
 LabelFace="65535"
 MarginWidth="1.20"
 AS="N"
/><n
 id="1174506365"
 p="643.43 179.36"
 Z="3073"
 LabelSize="7.2"
 LabelFace="65535"
 MarginWidth="1.20"
 AS="N"
/><n
 id="1174506366"
 p="682.77 186.47"
 Z="3080"
 LabelSize="7.2"
 LabelFace="65535"
 MarginWidth="0.95"
 NodeType="Fragment"
 NeedsClean="yes"
 AS="N"
><fragment
 id="1174506724"
><n
 id="1174506368"
 p="682.77 186.47"
 Z="2995"
 LabelSize="7.2"
 LabelFace="65535"
 MarginWidth="1.20"
/><n
 id="1174506369"
 p="692.32 189.96"
 Z="2996"
 LabelSize="7.2"
 LabelFace="65535"
 MarginWidth="1.20"
 Element="8"
 NumHydrogens="0"
 NeedsClean="yes"
><t
 p="689.98 192.14"
 BoundingBox="690.27 187.77 694.38 192.22"
 LabelSize="7.2"
 LabelFace="65535"
 LabelJustification="Left"
><s font="58" size="6" color="0" face="96">O</s></t></n><n
 id="1174506370"
 p="673.22 182.99"
 Z="2997"
 LabelSize="7.2"
 LabelFace="65535"
 MarginWidth="1.20"
 LineWidth="0.45"
 BoldWidth="1.56"
 BondLength="10.20"
 NodeType="ExternalConnectionPoint"
 ExternalConnectionNum="1"
/><b
 id="1174506371"
 Z="2998"
 LabelSize="7.2"
 LabelFace="65535"
 HashSpacing="1.56"
 MarginWidth="1.20"
 LineWidth="0.45"
 BoldWidth="1.56"
 BondLength="10.20"
 B="1174506368"
 E="1174506369"
 Order="2"
/><b
 id="1174506372"
 Z="2999"
 LabelSize="7.2"
 LabelFace="65535"
 HashSpacing="1.56"
 MarginWidth="1.20"
 LineWidth="0.45"
 BoldWidth="1.56"
 BondLength="10.20"
 B="1174506370"
 E="1174506368"
 Order="dative"
/></fragment><t
 p="680.17 189.09"
 BoundingBox="680.53 183.85 690.65 189.18"
 LabelSize="7.2"
 LabelFace="65535"
 LabelJustification="Left"
 LabelAlignment="Left"
><s font="58" size="7.2" color="0" face="96">CO</s></t></n><b
 id="1174506373"
 Z="3012"
 LabelSize="7.2"
 LabelFace="65535"
 HashSpacing="1.49"
 MarginWidth="0.95"
 LineWidth="0.45"
 BoldWidth="1.21"
 BondLength="10.20"
 B="1174506291"
 E="1174506292"
 Display="WedgedHashBegin"
 BS="N"
 CrossingBonds="1174506374"
/><b
 id="1174506374"
 Z="3018"
 LabelSize="7.2"
 LabelFace="65535"
 HashSpacing="1.49"
 MarginWidth="0.95"
 LineWidth="0.45"
 BoldWidth="1.21"
 BondLength="10.20"
 B="1174506291"
 E="1174506328"
 Display="WedgedHashBegin"
 BS="N"
 CrossingBonds="1174506373 1174506377"
 BeginAttach="0"
/><b
 id="1174506375"
 Z="3020"
 LabelSize="7.2"
 LabelFace="65535"
 HashSpacing="1.49"
 MarginWidth="0.95"
 LineWidth="0.45"
 BoldWidth="1.21"
 BondLength="10.20"
 B="1174506291"
 E="1174506335"
 Display="WedgeBegin"
 BS="N"
/><b
 id="1174506376"
 Z="3022"
 Warning="This stereobond connects two stereocenters."
 LabelSize="7.2"
 LabelFace="65535"
 HashSpacing="1.49"
 MarginWidth="0.95"
 LineWidth="0.45"
 BoldWidth="1.21"
 BondLength="10.20"
 B="1174506327"
 E="1174506342"
 Display="WedgeBegin"
 BS="N"
/><b
 id="1174506377"
 Z="3023"
 LabelSize="7.2"
 LabelFace="65535"
 HashSpacing="1.49"
 MarginWidth="0.95"
 LineWidth="0.45"
 BoldWidth="1.21"
 BondLength="10.20"
 B="1174506342"
 E="1174506291"
 Display="WedgedHashEnd"
 BS="N"
 CrossingBonds="1174506374"
/><b
 id="1174506378"
 Z="3025"
 LabelSize="7.2"
 LabelFace="65535"
 HashSpacing="1.49"
 MarginWidth="0.95"
 LineWidth="0.45"
 BoldWidth="1.21"
 BondLength="10.20"
 B="1174506327"
 E="1174506343"
 BS="N"
/><b
 id="1174506379"
 Z="3027"
 LabelSize="7.2"
 LabelFace="65535"
 HashSpacing="1.49"
 MarginWidth="0.95"
 LineWidth="0.45"
 BoldWidth="1.21"
 BondLength="10.20"
 B="1174506293"
 E="1174506344"
 BS="N"
/><b
 id="1174506380"
 Z="3028"
 LabelSize="7.2"
 LabelFace="65535"
 HashSpacing="1.49"
 MarginWidth="0.95"
 LineWidth="0.45"
 BoldWidth="1.21"
 BondLength="10.20"
 B="1174506344"
 E="1174506342"
 BS="N"
/><b
 id="1174506381"
 Z="3029"
 LabelSize="7.2"
 LabelFace="65535"
 HashSpacing="1.49"
 MarginWidth="0.95"
 LineWidth="0.45"
 BoldWidth="1.21"
 BondLength="10.20"
 B="1174506345"
 E="1174506346"
 Display="Dash"
 BS="N"
 CrossingBonds="1174506383"
/><b
 id="1174506382"
 Z="3037"
 LabelSize="7.2"
 LabelFace="65535"
 HashSpacing="1.49"
 MarginWidth="0.95"
 LineWidth="0.45"
 BoldWidth="1.21"
 BondLength="12"
 B="1174506347"
 E="1174506348"
 Order="1.5"
 Display="WedgeBegin"
 BS="N"
/><b
 id="1174506383"
 Z="3038"
 LabelSize="7.2"
 LabelFace="65535"
 HashSpacing="1.49"
 MarginWidth="0.95"
 LineWidth="0.45"
 BoldWidth="1.21"
 BondLength="12"
 B="1174506348"
 E="1174506349"
 Order="1.5"
 Display="Bold"
 BS="N"
 CrossingBonds="1174506381"
/><b
 id="1174506384"
 Z="3039"
 LabelSize="7.2"
 LabelFace="65535"
 HashSpacing="1.49"
 MarginWidth="0.95"
 LineWidth="0.45"
 BoldWidth="1.21"
 BondLength="12"
 B="1174506349"
 E="1174506350"
 Order="1.5"
 Display="WedgeEnd"
 BS="N"
/><b
 id="1174506385"
 Z="3040"
 LabelSize="7.2"
 LabelFace="65535"
 HashSpacing="1.49"
 MarginWidth="0.95"
 LineWidth="0.45"
 BoldWidth="1.21"
 BondLength="12"
 B="1174506350"
 E="1174506351"
 Order="1.5"
 BS="N"
/><b
 id="1174506386"
 Z="3041"
 LabelSize="7.2"
 LabelFace="65535"
 HashSpacing="1.49"
 MarginWidth="0.95"
 LineWidth="0.45"
 BoldWidth="1.21"
 BondLength="12"
 B="1174506347"
 E="1174506351"
 Order="1.5"
 BS="N"
/><b
 id="1174506387"
 Z="3049"
 LabelSize="7.2"
 LabelFace="65535"
 HashSpacing="1.49"
 MarginWidth="0.95"
 LineWidth="0.45"
 BoldWidth="1.21"
 BondLength="12"
 B="1174506353"
 E="1174506354"
 Order="1.5"
 BS="N"
/><b
 id="1174506388"
 Z="3050"
 LabelSize="7.2"
 LabelFace="65535"
 HashSpacing="1.49"
 MarginWidth="0.95"
 LineWidth="0.45"
 BoldWidth="1.21"
 BondLength="12"
 B="1174506354"
 E="1174506355"
 Order="1.5"
 Display="WedgeBegin"
 BS="N"
/><b
 id="1174506389"
 Z="3051"
 LabelSize="7.2"
 LabelFace="65535"
 HashSpacing="1.49"
 MarginWidth="0.95"
 LineWidth="0.45"
 BoldWidth="1.21"
 BondLength="12"
 B="1174506355"
 E="1174506356"
 Order="1.5"
 Display="WedgeEnd"
 BS="N"
/><b
 id="1174506390"
 Z="3052"
 LabelSize="7.2"
 LabelFace="65535"
 HashSpacing="1.49"
 MarginWidth="0.95"
 LineWidth="0.45"
 BoldWidth="1.21"
 BondLength="12"
 B="1174506356"
 E="1174506357"
 Order="1.5"
 BS="N"
/><b
 id="1174506391"
 Z="3053"
 LabelSize="7.2"
 LabelFace="65535"
 HashSpacing="1.49"
 MarginWidth="0.95"
 LineWidth="0.45"
 BoldWidth="1.21"
 BondLength="12"
 B="1174506353"
 E="1174506357"
 Order="1.5"
 BS="N"
 CrossingBonds="1174506392"
/><b
 id="1174506392"
 Z="3055"
 LabelSize="7.2"
 LabelFace="65535"
 HashSpacing="1.49"
 MarginWidth="0.95"
 LineWidth="0.45"
 BoldWidth="1.21"
 BondLength="10.20"
 B="1174506352"
 E="1174506346"
 Display="Dash"
 BS="N"
 CrossingBonds="1174506391"
/><b
 id="1174506393"
 Z="3056"
 LabelSize="7.2"
 LabelFace="65535"
 HashSpacing="1.49"
 MarginWidth="0.95"
 LineWidth="0.45"
 BoldWidth="1.21"
 BondLength="10.20"
 B="1174506327"
 E="1174506347"
 BS="N"
/><b
 id="1174506394"
 Z="3057"
 LabelSize="7.2"
 LabelFace="65535"
 HashSpacing="1.49"
 MarginWidth="0.95"
 LineWidth="0.45"
 BoldWidth="1.21"
 BondLength="10.20"
 B="1174506294"
 E="1174506348"
 BS="N"
/><b
 id="1174506395"
 Z="3063"
 LabelSize="7.2"
 LabelFace="65535"
 HashSpacing="1.56"
 MarginWidth="1.20"
 LineWidth="0.45"
 BoldWidth="1.56"
 BondLength="10.20"
 B="1174506292"
 E="1174506293"
 Order="2"
 BS="N"
 BondCircularOrdering="1174506399 1174506373 1174506379 1174506396"
 BeginAttach="0"
/><b
 id="1174506396"
 Z="3064"
 LabelSize="7.2"
 LabelFace="65535"
 HashSpacing="1.56"
 MarginWidth="1.20"
 LineWidth="0.45"
 BoldWidth="1.56"
 BondLength="10.20"
 B="1174506293"
 E="1174506358"
 BS="N"
/><b
 id="1174506397"
 Z="3065"
 LabelSize="7.2"
 LabelFace="65535"
 HashSpacing="1.56"
 MarginWidth="1.20"
 LineWidth="0.45"
 BoldWidth="1.56"
 BondLength="10.20"
 B="1174506358"
 E="1174506359"
 BS="N"
/><b
 id="1174506398"
 Z="3066"
 LabelSize="7.2"
 LabelFace="65535"
 HashSpacing="1.56"
 MarginWidth="1.20"
 LineWidth="0.45"
 BoldWidth="1.56"
 BondLength="10.20"
 B="1174506359"
 E="1174506360"
 Order="2"
 BS="N"
 BondCircularOrdering="1174506397 1174506401 1174506405 1174506399"
/><b
 id="1174506399"
 Z="3067"
 LabelSize="7.2"
 LabelFace="65535"
 HashSpacing="1.56"
 MarginWidth="1.20"
 LineWidth="0.45"
 BoldWidth="1.56"
 BondLength="10.20"
 B="1174506360"
 E="1174506292"
 BS="N"
 EndAttach="0"
/><b
 id="1174506400"
 Z="3069"
 LabelSize="7.2"
 LabelFace="65535"
 HashSpacing="1.56"
 MarginWidth="1.20"
 LineWidth="0.45"
 BoldWidth="1.56"
 BondLength="10.20"
 B="1174506358"
 E="1174506361"
 BS="N"
/><b
 id="1174506401"
 Z="3074"
 LabelSize="7.2"
 LabelFace="65535"
 HashSpacing="1.56"
 MarginWidth="1.20"
 LineWidth="0.45"
 BoldWidth="1.56"
 BondLength="10.20"
 B="1174506359"
 E="1174506362"
 BS="N"
/><b
 id="1174506402"
 Z="3075"
 LabelSize="7.2"
 LabelFace="65535"
 HashSpacing="1.56"
 MarginWidth="1.20"
 LineWidth="0.45"
 BoldWidth="1.56"
 BondLength="10.20"
 B="1174506362"
 E="1174506363"
 Order="2"
 BS="N"
 BondCircularOrdering="1174506401 0 0 1174506403"
/><b
 id="1174506403"
 Z="3076"
 LabelSize="7.2"
 LabelFace="65535"
 HashSpacing="1.56"
 MarginWidth="1.20"
 LineWidth="0.45"
 BoldWidth="1.56"
 BondLength="10.20"
 B="1174506363"
 E="1174506364"
 BS="N"
/><b
 id="1174506404"
 Z="3077"
 LabelSize="7.2"
 LabelFace="65535"
 HashSpacing="1.56"
 MarginWidth="1.20"
 LineWidth="0.45"
 BoldWidth="1.56"
 BondLength="10.20"
 B="1174506364"
 E="1174506365"
 Order="2"
 BS="N"
 BondCircularOrdering="1174506403 0 0 1174506405"
/><b
 id="1174506405"
 Z="3078"
 LabelSize="7.2"
 LabelFace="65535"
 HashSpacing="1.56"
 MarginWidth="1.20"
 LineWidth="0.45"
 BoldWidth="1.56"
 BondLength="10.20"
 B="1174506365"
 E="1174506360"
 BS="N"
/><b
 id="1174506406"
 Z="3079"
 LabelSize="7.2"
 LabelFace="65535"
 HashSpacing="1.56"
 MarginWidth="1.20"
 LineWidth="0.45"
 BoldWidth="1.56"
 BondLength="10.20"
 B="1174506291"
 E="1174506294"
 BS="N"
/><b
 id="1174506407"
 Z="3081"
 LabelSize="7.2"
 LabelFace="65535"
 HashSpacing="1.56"
 MarginWidth="1.20"
 LineWidth="0.45"
 BoldWidth="1.56"
 BondLength="10.20"
 B="1174506291"
 E="1174506366"
 Display="WedgeBegin"
 BS="N"
 BeginAttach="1"
/><graphic
 id="1174506408"
 BoundingBox="675.06 178.82 669.66 178.82"
 Z="3082"
 LineWidth="0.45"
 GraphicType="Symbol"
 SymbolType="Plus"
><represent attribute="Charge" object="1174506291"/></graphic><curve
 id="1174506409"
 Z="3042"
 HashSpacing="1.49"
 LineWidth="0.45"
 BoldWidth="1.21"
 CurveType="1"
 ArrowheadType="Solid"
 Closed="yes"
 CurvePoints="694.53 200.26 696.08 203.46 697.63 206.67 699.78 208.88 700.83 208.37 701.90 207.86 701.48 204.80 699.93 201.60 698.38 198.39 696.24 196.18 695.17 196.70 694.13 197.21"
/><curve
 id="1174506410"
 Z="3054"
 HashSpacing="1.49"
 LineWidth="0.45"
 BoldWidth="1.21"
 CurveType="1"
 ArrowheadType="Solid"
 Closed="yes"
 CurvePoints="669.95 210.34 671.49 213.45 673.03 216.56 675.29 218.55 676.52 217.94 677.76 217.33 677.54 214.32 676.01 211.21 674.47 208.10 672.21 206.11 670.97 206.72 669.73 207.33"
/></fragment><fragment
 id="1174506411"
 BoundingBox="696.09 165.32 704.39 173.06"
 Z="3059"
><n
 id="1174506412"
 p="697.96 170.48"
 Z="3058"
 LabelSize="7.2"
 LabelFace="65535"
 MarginWidth="1.20"
 Element="35"
 NumHydrogens="0"
 Charge="-1"
 NeedsClean="yes"
 AS="N"
><t
 p="695.56 173.06"
 BoundingBox="696.09 165.32 704.39 173.06"
 LabelSize="7.2"
 LabelFace="65535"
 LabelJustification="Left"
 LabelAlignment="Left"
><s font="58" size="7.2" color="0">Br</s><s font="58" size="7.2" color="0" face="64">-</s></t></n></fragment><fragment
 id="1174506413"
 BoundingBox="555.21 215.96 631.15 262.76"
 Z="3097"
><n
 id="1174506414"
 p="599.14 231.81"
 Z="3094"
 LabelSize="7.2"
 LabelFace="65535"
 MarginWidth="0.95"
 Element="25"
 NumHydrogens="0"
 Charge="1"
 NeedsClean="yes"
 AS="N"
><t
 p="596.14 234.39"
 BoundingBox="596.68 229.24 605.65 234.39"
 LabelSize="7.2"
 LabelFace="65535"
 LabelJustification="Left"
 LabelAlignment="Left"
><s font="58" size="7.2" color="0" face="96">Mn</s></t></n><n
 id="1174506415"
 p="599.14 218.58"
 Z="3095"
 LabelSize="7.2"
 LabelFace="65535"
 MarginWidth="0.95"
 NodeType="Fragment"
 NeedsClean="yes"
 AS="N"
><fragment
 id="1174506725"
><n
 id="1174506726"
 p="599.14 218.58"
 NumHydrogens="0"
/><n
 id="1174506727"
 p="599.14 208.38"
 Element="8"
 NumHydrogens="0"
/><n
 id="1174506728"
 p="599.14 228.78"
 NodeType="ExternalConnectionPoint"
/><b
 id="1174506729"
 B="1174506726"
 E="1174506727"
 Order="2"
/><b
 id="1174506730"
 B="1174506728"
 E="1174506726"
 Order="dative"
/></fragment><t
 p="596.54 221.20"
 BoundingBox="596.90 215.96 607.02 221.29"
 LabelSize="7.2"
 LabelFace="65535"
 LabelJustification="Left"
 LabelAlignment="Left"
><s font="58" size="7.2" color="0" face="96">CO</s></t></n><n
 id="1174506422"
 p="584.37 239.04"
 Z="3098"
 Warning="An atom in this label has an invalid valence."
 LabelSize="7.2"
 LabelFace="65535"
 MarginWidth="0.95"
 Element="7"
 NumHydrogens="0"
 NeedsClean="yes"
 Geometry="Tetrahedral"
 AS="S"
 BondOrdering="1174506538 1174506558 1174506559 1174506560"
><t
 p="581.77 241.61"
 BoundingBox="582.32 236.46 586.38 241.61"
 LabelSize="7.2"
 LabelFace="65535"
 LabelJustification="Left"
 LabelAlignment="Below"
><s font="58" size="7.2" color="0" face="96">N</s></t></n><n
 id="1174506423"
 p="578.60 227.76"
 Z="3100"
 Warning="This atom is very close to another atom or bond."
 LabelSize="7.2"
 LabelFace="65535"
 MarginWidth="0.95"
 Geometry="Tetrahedral"
 AS="R"
 BondOrdering="1174506542 1174506544 0 1174506557"
/><n
 id="1174506424"
 p="599.17 244.31"
 Z="3101"
 LabelSize="7.2"
 LabelFace="65535"
 MarginWidth="0.95"
 NodeType="Fragment"
 NeedsClean="yes"
 AS="N"
><fragment
 id="1174506732"
><n
 id="1174506426"
 p="599.17 244.31"
 Z="3084"
 LabelSize="7.2"
 LabelFace="65535"
 MarginWidth="1.20"
/><n
 id="1174506427"
 p="599.20 254.48"
 Z="3085"
 LabelSize="7.2"
 LabelFace="65535"
 MarginWidth="1.20"
 Element="8"
 NumHydrogens="0"
 NeedsClean="yes"
><t
 p="596.86 256.66"
 BoundingBox="597.15 252.29 601.26 256.73"
 LabelSize="7.2"
 LabelFace="65535"
 LabelJustification="Left"
><s font="58" size="6" color="0" face="96">O</s></t></n><n
 id="1174506428"
 p="599.15 234.15"
 Z="3086"
 LabelSize="7.2"
 LabelFace="65535"
 MarginWidth="1.20"
 LineWidth="0.45"
 BoldWidth="1.56"
 BondLength="10.20"
 NodeType="ExternalConnectionPoint"
 ExternalConnectionNum="1"
/><b
 id="1174506429"
 Z="3087"
 LabelSize="7.2"
 LabelFace="65535"
 HashSpacing="1.56"
 MarginWidth="1.20"
 LineWidth="0.45"
 BoldWidth="1.56"
 BondLength="10.20"
 B="1174506426"
 E="1174506427"
 Order="2"
/><b
 id="1174506430"
 Z="3088"
 LabelSize="7.2"
 LabelFace="65535"
 HashSpacing="1.56"
 MarginWidth="1.20"
 LineWidth="0.45"
 BoldWidth="1.56"
 BondLength="10.20"
 B="1174506428"
 E="1174506426"
 Order="dative"
/></fragment><t
 p="596.57 246.93"
 BoundingBox="596.93 241.69 607.05 247.02"
 LabelSize="7.2"
 LabelFace="65535"
 LabelJustification="Left"
 LabelAlignment="Left"
><s font="58" size="7.2" color="0" face="96">CO</s></t></n><n
 id="1174506431"
 p="615.73 227.25"
 Z="3103"
 LabelSize="7.2"
 LabelFace="65535"
 MarginWidth="0.95"
 NodeType="Fragment"
 NeedsClean="yes"
 AS="N"
><fragment
 id="1174506733"
><n
 id="1174506433"
 p="615.73 227.25"
 Z="3089"
 LabelSize="7.2"
 LabelFace="65535"
 MarginWidth="1.20"
/><n
 id="1174506434"
 p="625.53 224.55"
 Z="3090"
 LabelSize="7.2"
 LabelFace="65535"
 MarginWidth="1.20"
 Element="8"
 NumHydrogens="0"
 NeedsClean="yes"
><t
 p="623.19 226.74"
 BoundingBox="623.48 222.37 627.59 226.81"
 LabelSize="7.2"
 LabelFace="65535"
 LabelJustification="Left"
><s font="58" size="6" color="0" face="96">O</s></t></n><n
 id="1174506435"
 p="605.93 229.94"
 Z="3091"
 LabelSize="7.2"
 LabelFace="65535"
 MarginWidth="1.20"
 LineWidth="0.45"
 BoldWidth="1.56"
 BondLength="10.20"
 NodeType="ExternalConnectionPoint"
 ExternalConnectionNum="1"
/><b
 id="1174506436"
 Z="3092"
 LabelSize="7.2"
 LabelFace="65535"
 HashSpacing="1.56"
 MarginWidth="1.20"
 LineWidth="0.45"
 BoldWidth="1.56"
 BondLength="10.20"
 B="1174506433"
 E="1174506434"
 Order="2"
/><b
 id="1174506437"
 Z="3093"
 LabelSize="7.2"
 LabelFace="65535"
 HashSpacing="1.56"
 MarginWidth="1.20"
 LineWidth="0.45"
 BoldWidth="1.56"
 BondLength="10.20"
 B="1174506435"
 E="1174506433"
 Order="dative"
/></fragment><t
 p="613.13 229.88"
 BoundingBox="613.49 224.63 623.60 229.96"
 LabelSize="7.2"
 LabelFace="65535"
 LabelJustification="Left"
 LabelAlignment="Left"
><s font="58" size="7.2" color="0" face="96">CO</s></t></n><n
 id="1174506438"
 p="617.22 239.95"
 Z="3105"
 Warning="An atom in this label has an invalid valence."
 LabelSize="7.2"
 LabelFace="65535"
 MarginWidth="0.95"
 NodeType="Unspecified"
 NeedsClean="yes"
 AS="N"
 BondOrdering="1174506541 1174506562"
><fragment
 id="1174506734"
 ConnectionOrder="1174506453 1174506454"
><n
 id="1174506440"
 p="617.22 239.95"
 Z="2417"
 LabelSize="7.2"
 LabelFace="65535"
 MarginWidth="1.20"
 Element="15"
 NumHydrogens="0"
 NeedsClean="yes"
><t
 p="614.82 242.53"
 BoundingBox="615.37 237.37 619.31 242.53"
 LabelSize="7.2"
 LabelFace="65535"
 Justification="Auto"
><s font="58" size="7.2" color="0" face="96">P</s></t></n><n
 id="1174506441"
 p="613.03 249.25"
 Z="2418"
 LabelSize="7.2"
 LabelFace="65535"
 MarginWidth="1.20"
/><n
 id="1174506442"
 p="602.89 250.28"
 Z="2419"
 LabelSize="7.2"
 LabelFace="65535"
 MarginWidth="1.20"
/><n
 id="1174506443"
 p="598.70 259.58"
 Z="2420"
 LabelSize="7.2"
 LabelFace="65535"
 MarginWidth="1.20"
/><n
 id="1174506444"
 p="604.66 267.85"
 Z="2421"
 LabelSize="7.2"
 LabelFace="65535"
 MarginWidth="1.20"
/><n
 id="1174506445"
 p="614.81 266.83"
 Z="2422"
 LabelSize="7.2"
 LabelFace="65535"
 MarginWidth="1.20"
/><n
 id="1174506446"
 p="619 257.53"
 Z="2423"
 LabelSize="7.2"
 LabelFace="65535"
 MarginWidth="1.20"
/><n
 id="1174506447"
 p="627.37 238.92"
 Z="2424"
 LabelSize="7.2"
 LabelFace="65535"
 MarginWidth="1.20"
/><n
 id="1174506448"
 p="633.33 247.20"
 Z="2425"
 LabelSize="7.2"
 LabelFace="65535"
 MarginWidth="1.20"
/><n
 id="1174506449"
 p="643.48 246.17"
 Z="2426"
 LabelSize="7.2"
 LabelFace="65535"
 MarginWidth="1.20"
/><n
 id="1174506450"
 p="647.66 236.87"
 Z="2427"
 LabelSize="7.2"
 LabelFace="65535"
 MarginWidth="1.20"
/><n
 id="1174506451"
 p="641.70 228.60"
 Z="2428"
 LabelSize="7.2"
 LabelFace="65535"
 MarginWidth="1.20"
/><n
 id="1174506452"
 p="631.55 229.62"
 Z="2429"
 LabelSize="7.2"
 LabelFace="65535"
 MarginWidth="1.20"
/><n
 id="1174506453"
 p="607.92 235.76"
 Z="2430"
 LabelSize="7.2"
 LabelFace="65535"
 MarginWidth="1.20"
 LineWidth="0.45"
 BoldWidth="1.56"
 BondLength="10.20"
 NodeType="ExternalConnectionPoint"
/><n
 id="1174506454"
 p="616.19 229.80"
 Z="2431"
 LabelSize="7.2"
 LabelFace="65535"
 MarginWidth="1.20"
 LineWidth="0.45"
 BoldWidth="1.56"
 BondLength="10.20"
 NodeType="ExternalConnectionPoint"
/><b
 id="1174506455"
 Z="2432"
 LabelSize="7.2"
 LabelFace="65535"
 HashSpacing="1.56"
 MarginWidth="1.20"
 LineWidth="0.45"
 BoldWidth="1.56"
 BondLength="10.20"
 B="1174506451"
 E="1174506452"
 Order="2"
 BondCircularOrdering="1174506456 0 0 1174506459"
/><b
 id="1174506456"
 Z="2433"
 LabelSize="7.2"
 LabelFace="65535"
 HashSpacing="1.56"
 MarginWidth="1.20"
 LineWidth="0.45"
 BoldWidth="1.56"
 BondLength="10.20"
 B="1174506450"
 E="1174506451"
/><b
 id="1174506457"
 Z="2434"
 LabelSize="7.2"
 LabelFace="65535"
 HashSpacing="1.56"
 MarginWidth="1.20"
 LineWidth="0.45"
 BoldWidth="1.56"
 BondLength="10.20"
 B="1174506449"
 E="1174506450"
 Order="2"
 BondCircularOrdering="1174506458 0 0 1174506456"
/><b
 id="1174506458"
 Z="2435"
 LabelSize="7.2"
 LabelFace="65535"
 HashSpacing="1.56"
 MarginWidth="1.20"
 LineWidth="0.45"
 BoldWidth="1.56"
 BondLength="10.20"
 B="1174506448"
 E="1174506449"
/><b
 id="1174506459"
 Z="2436"
 LabelSize="7.2"
 LabelFace="65535"
 HashSpacing="1.56"
 MarginWidth="1.20"
 LineWidth="0.45"
 BoldWidth="1.56"
 BondLength="10.20"
 B="1174506447"
 E="1174506452"
/><b
 id="1174506460"
 Z="2437"
 LabelSize="7.2"
 LabelFace="65535"
 HashSpacing="1.56"
 MarginWidth="1.20"
 LineWidth="0.45"
 BoldWidth="1.56"
 BondLength="10.20"
 B="1174506447"
 E="1174506448"
 Order="2"
 BondCircularOrdering="1174506459 1174506467 0 1174506458"
/><b
 id="1174506461"
 Z="2438"
 LabelSize="7.2"
 LabelFace="65535"
 HashSpacing="1.56"
 MarginWidth="1.20"
 LineWidth="0.45"
 BoldWidth="1.56"
 BondLength="10.20"
 B="1174506445"
 E="1174506446"
 Order="2"
 BondCircularOrdering="1174506462 0 0 1174506465"
/><b
 id="1174506462"
 Z="2439"
 LabelSize="7.2"
 LabelFace="65535"
 HashSpacing="1.56"
 MarginWidth="1.20"
 LineWidth="0.45"
 BoldWidth="1.56"
 BondLength="10.20"
 B="1174506444"
 E="1174506445"
/><b
 id="1174506463"
 Z="2440"
 LabelSize="7.2"
 LabelFace="65535"
 HashSpacing="1.56"
 MarginWidth="1.20"
 LineWidth="0.45"
 BoldWidth="1.56"
 BondLength="10.20"
 B="1174506443"
 E="1174506444"
 Order="2"
 BondCircularOrdering="1174506464 0 0 1174506462"
/><b
 id="1174506464"
 Z="2441"
 LabelSize="7.2"
 LabelFace="65535"
 HashSpacing="1.56"
 MarginWidth="1.20"
 LineWidth="0.45"
 BoldWidth="1.56"
 BondLength="10.20"
 B="1174506442"
 E="1174506443"
/><b
 id="1174506465"
 Z="2442"
 LabelSize="7.2"
 LabelFace="65535"
 HashSpacing="1.56"
 MarginWidth="1.20"
 LineWidth="0.45"
 BoldWidth="1.56"
 BondLength="10.20"
 B="1174506441"
 E="1174506446"
/><b
 id="1174506466"
 Z="2443"
 LabelSize="7.2"
 LabelFace="65535"
 HashSpacing="1.56"
 MarginWidth="1.20"
 LineWidth="0.45"
 BoldWidth="1.56"
 BondLength="10.20"
 B="1174506441"
 E="1174506442"
 Order="2"
 BondCircularOrdering="1174506465 1174506468 0 1174506464"
/><b
 id="1174506467"
 Z="2444"
 LabelSize="7.2"
 LabelFace="65535"
 HashSpacing="1.56"
 MarginWidth="1.20"
 LineWidth="0.45"
 BoldWidth="1.56"
 BondLength="10.20"
 B="1174506440"
 E="1174506447"
/><b
 id="1174506468"
 Z="2445"
 LabelSize="7.2"
 LabelFace="65535"
 HashSpacing="1.56"
 MarginWidth="1.20"
 LineWidth="0.45"
 BoldWidth="1.56"
 BondLength="10.20"
 B="1174506440"
 E="1174506441"
/><b
 id="1174506469"
 Z="2446"
 LabelSize="7.2"
 LabelFace="65535"
 HashSpacing="1.56"
 MarginWidth="1.20"
 LineWidth="0.45"
 BoldWidth="1.56"
 BondLength="10.20"
 B="1174506453"
 E="1174506440"
 Display="WedgeBegin"
/><b
 id="1174506470"
 Z="2447"
 LabelSize="7.2"
 LabelFace="65535"
 HashSpacing="1.56"
 MarginWidth="1.20"
 LineWidth="0.45"
 BoldWidth="1.56"
 BondLength="10.20"
 B="1174506454"
 E="1174506440"
/></fragment><t
 p="614.82 242.53"
 BoundingBox="615.37 237.37 631.15 244.05"
 LabelSize="7.2"
 LabelFace="65535"
 LabelJustification="Left"
 LabelAlignment="Left"
><s font="58" size="7.2" color="0" face="96">PPh2</s></t></n><n
 id="1174506471"
 p="584.87 226.25"
 Z="3107"
 Warning="An atom in this label has an invalid valence."
 LabelSize="7.2"
 LabelFace="65535"
 MarginWidth="0.95"
 NodeType="Unspecified"
 NeedsClean="yes"
 AS="N"
 BondOrdering="1174506542 1174506543"
><fragment
 id="1174506735"
 ConnectionOrder="1174506486 1174506487"
><n
 id="1174506473"
 p="584.87 226.25"
 Z="2450"
 LabelSize="7.2"
 LabelFace="65535"
 MarginWidth="1.20"
 Element="15"
 NumHydrogens="0"
 NeedsClean="yes"
><t
 p="582.47 228.82"
 BoundingBox="583.03 223.67 586.96 228.82"
 LabelSize="7.2"
 LabelFace="65535"
 Justification="Auto"
><s font="58" size="7.2" color="0" face="96">P</s></t></n><n
 id="1174506474"
 p="587.27 236.16"
 Z="2451"
 LabelSize="7.2"
 LabelFace="65535"
 MarginWidth="1.20"
/><n
 id="1174506475"
 p="579.87 243.19"
 Z="2452"
 LabelSize="7.2"
 LabelFace="65535"
 MarginWidth="1.20"
/><n
 id="1174506476"
 p="582.26 253.11"
 Z="2453"
 LabelSize="7.2"
 LabelFace="65535"
 MarginWidth="1.20"
/><n
 id="1174506477"
 p="592.05 255.99"
 Z="2454"
 LabelSize="7.2"
 LabelFace="65535"
 MarginWidth="1.20"
/><n
 id="1174506478"
 p="599.44 248.96"
 Z="2455"
 LabelSize="7.2"
 LabelFace="65535"
 MarginWidth="1.20"
/><n
 id="1174506479"
 p="597.05 239.05"
 Z="2456"
 LabelSize="7.2"
 LabelFace="65535"
 MarginWidth="1.20"
/><n
 id="1174506480"
 p="592.27 219.22"
 Z="2457"
 LabelSize="7.2"
 LabelFace="65535"
 MarginWidth="1.20"
/><n
 id="1174506481"
 p="602.05 222.10"
 Z="2458"
 LabelSize="7.2"
 LabelFace="65535"
 MarginWidth="1.20"
/><n
 id="1174506482"
 p="609.44 215.08"
 Z="2459"
 LabelSize="7.2"
 LabelFace="65535"
 MarginWidth="1.20"
/><n
 id="1174506483"
 p="607.05 205.16"
 Z="2460"
 LabelSize="7.2"
 LabelFace="65535"
 MarginWidth="1.20"
/><n
 id="1174506484"
 p="597.27 202.27"
 Z="2461"
 LabelSize="7.2"
 LabelFace="65535"
 MarginWidth="1.20"
/><n
 id="1174506485"
 p="589.87 209.30"
 Z="2462"
 LabelSize="7.2"
 LabelFace="65535"
 MarginWidth="1.20"
/><n
 id="1174506486"
 p="574.96 228.64"
 Z="2463"
 LabelSize="7.2"
 LabelFace="65535"
 MarginWidth="1.20"
 LineWidth="0.45"
 BoldWidth="1.56"
 BondLength="10.20"
 NodeType="ExternalConnectionPoint"
/><n
 id="1174506487"
 p="577.85 218.85"
 Z="2464"
 LabelSize="7.2"
 LabelFace="65535"
 MarginWidth="1.20"
 LineWidth="0.45"
 BoldWidth="1.56"
 BondLength="10.20"
 NodeType="ExternalConnectionPoint"
/><b
 id="1174506488"
 Z="2465"
 LabelSize="7.2"
 LabelFace="65535"
 HashSpacing="1.56"
 MarginWidth="1.20"
 LineWidth="0.45"
 BoldWidth="1.56"
 BondLength="10.20"
 B="1174506484"
 E="1174506485"
 Order="2"
 BondCircularOrdering="1174506489 0 0 1174506492"
/><b
 id="1174506489"
 Z="2466"
 LabelSize="7.2"
 LabelFace="65535"
 HashSpacing="1.56"
 MarginWidth="1.20"
 LineWidth="0.45"
 BoldWidth="1.56"
 BondLength="10.20"
 B="1174506483"
 E="1174506484"
/><b
 id="1174506490"
 Z="2467"
 LabelSize="7.2"
 LabelFace="65535"
 HashSpacing="1.56"
 MarginWidth="1.20"
 LineWidth="0.45"
 BoldWidth="1.56"
 BondLength="10.20"
 B="1174506482"
 E="1174506483"
 Order="2"
 BondCircularOrdering="1174506491 0 0 1174506489"
/><b
 id="1174506491"
 Z="2468"
 LabelSize="7.2"
 LabelFace="65535"
 HashSpacing="1.56"
 MarginWidth="1.20"
 LineWidth="0.45"
 BoldWidth="1.56"
 BondLength="10.20"
 B="1174506481"
 E="1174506482"
/><b
 id="1174506492"
 Z="2469"
 LabelSize="7.2"
 LabelFace="65535"
 HashSpacing="1.56"
 MarginWidth="1.20"
 LineWidth="0.45"
 BoldWidth="1.56"
 BondLength="10.20"
 B="1174506480"
 E="1174506485"
/><b
 id="1174506493"
 Z="2470"
 LabelSize="7.2"
 LabelFace="65535"
 HashSpacing="1.56"
 MarginWidth="1.20"
 LineWidth="0.45"
 BoldWidth="1.56"
 BondLength="10.20"
 B="1174506480"
 E="1174506481"
 Order="2"
 BondCircularOrdering="1174506492 1174506500 0 1174506491"
/><b
 id="1174506494"
 Z="2471"
 LabelSize="7.2"
 LabelFace="65535"
 HashSpacing="1.56"
 MarginWidth="1.20"
 LineWidth="0.45"
 BoldWidth="1.56"
 BondLength="10.20"
 B="1174506478"
 E="1174506479"
 Order="2"
 BondCircularOrdering="1174506495 0 0 1174506498"
/><b
 id="1174506495"
 Z="2472"
 LabelSize="7.2"
 LabelFace="65535"
 HashSpacing="1.56"
 MarginWidth="1.20"
 LineWidth="0.45"
 BoldWidth="1.56"
 BondLength="10.20"
 B="1174506477"
 E="1174506478"
/><b
 id="1174506496"
 Z="2473"
 LabelSize="7.2"
 LabelFace="65535"
 HashSpacing="1.56"
 MarginWidth="1.20"
 LineWidth="0.45"
 BoldWidth="1.56"
 BondLength="10.20"
 B="1174506476"
 E="1174506477"
 Order="2"
 BondCircularOrdering="1174506497 0 0 1174506495"
/><b
 id="1174506497"
 Z="2474"
 LabelSize="7.2"
 LabelFace="65535"
 HashSpacing="1.56"
 MarginWidth="1.20"
 LineWidth="0.45"
 BoldWidth="1.56"
 BondLength="10.20"
 B="1174506475"
 E="1174506476"
/><b
 id="1174506498"
 Z="2475"
 LabelSize="7.2"
 LabelFace="65535"
 HashSpacing="1.56"
 MarginWidth="1.20"
 LineWidth="0.45"
 BoldWidth="1.56"
 BondLength="10.20"
 B="1174506474"
 E="1174506479"
/><b
 id="1174506499"
 Z="2476"
 LabelSize="7.2"
 LabelFace="65535"
 HashSpacing="1.56"
 MarginWidth="1.20"
 LineWidth="0.45"
 BoldWidth="1.56"
 BondLength="10.20"
 B="1174506474"
 E="1174506475"
 Order="2"
 BondCircularOrdering="1174506498 1174506501 0 1174506497"
/><b
 id="1174506500"
 Z="2477"
 LabelSize="7.2"
 LabelFace="65535"
 HashSpacing="1.56"
 MarginWidth="1.20"
 LineWidth="0.45"
 BoldWidth="1.56"
 BondLength="10.20"
 B="1174506473"
 E="1174506480"
/><b
 id="1174506501"
 Z="2478"
 LabelSize="7.2"
 LabelFace="65535"
 HashSpacing="1.56"
 MarginWidth="1.20"
 LineWidth="0.45"
 BoldWidth="1.56"
 BondLength="10.20"
 B="1174506473"
 E="1174506474"
/><b
 id="1174506502"
 Z="2479"
 LabelSize="7.2"
 LabelFace="65535"
 HashSpacing="1.56"
 MarginWidth="1.20"
 LineWidth="0.45"
 BoldWidth="1.56"
 BondLength="10.20"
 B="1174506486"
 E="1174506473"
/><b
 id="1174506503"
 Z="2480"
 LabelSize="7.2"
 LabelFace="65535"
 HashSpacing="1.56"
 MarginWidth="1.20"
 LineWidth="0.45"
 BoldWidth="1.56"
 BondLength="10.20"
 B="1174506487"
 E="1174506473"
 Display="WedgedHashEnd"
/></fragment><t
 p="582.47 221.14"
 BoundingBox="583.03 215.99 594 228.82"
 LabelSize="7.2"
 LabelFace="65535"
 LabelJustification="Left"
 LabelAlignment="Above"
 LineStarts="4 6"
><s font="58" size="7.2" color="0" face="96">PPh2</s></t></n><n
 id="1174506504"
 p="571.20 217.83"
 Z="3110"
 LabelSize="7.2"
 LabelFace="65535"
 MarginWidth="0.95"
 AS="N"
/><n
 id="1174506505"
 p="565.57 232.40"
 Z="3113"
 LabelSize="7.2"
 LabelFace="65535"
 MarginWidth="0.95"
 LineWidth="0.45"
 NodeType="MultiAttachment"
 AS="N"
 Attachments="1174506507 1174506508 1174506509 1174506510 1174506511"
/><n
 id="1174506506"
 p="565.78 243.45"
 Z="3114"
 LabelSize="7.2"
 LabelFace="65535"
 MarginWidth="0.95"
 Element="26"
 NumHydrogens="0"
 NeedsClean="yes"
 AS="N"
><t
 p="565.78 246.02"
 BoundingBox="562.17 240.87 569.68 246.11"
 LabelSize="7.2"
 LabelFace="65535"
 LabelJustification="Center"
 Justification="Center"
 LabelAlignment="Center"
><s font="58" size="7.2" color="0" face="96">Fe</s></t></n><n
 id="1174506507"
 p="575.47 231.02"
 Z="3115"
 Warning="This atom is very close to another atom or bond."
 LabelSize="7.2"
 LabelFace="65535"
 MarginWidth="0.95"
 AS="N"
/><n
 id="1174506508"
 p="571.90 235.47"
 Z="3116"
 LabelSize="7.2"
 LabelFace="65535"
 MarginWidth="0.95"
 AS="N"
/><n
 id="1174506509"
 p="559.58 235.65"
 Z="3117"
 LabelSize="7.2"
 LabelFace="65535"
 MarginWidth="0.95"
 AS="N"
/><n
 id="1174506510"
 p="555.58 231.33"
 Z="3118"
 LabelSize="7.2"
 LabelFace="65535"
 MarginWidth="0.95"
 AS="N"
/><n
 id="1174506511"
 p="565.34 228.48"
 Z="3119"
 IgnoreWarnings="yes"
 Warning="This atom is very close to another atom or bond."
 LabelSize="7.2"
 LabelFace="65535"
 MarginWidth="0.95"
 AS="N"
/><n
 id="1174506512"
 p="565.75 255.03"
 Z="3126"
 LabelSize="7.2"
 LabelFace="65535"
 MarginWidth="0.95"
 LineWidth="0.45"
 NodeType="MultiAttachment"
 AS="N"
 Attachments="1174506513 1174506514 1174506515 1174506516 1174506517"
/><n
 id="1174506513"
 p="571.71 251.16"
 Z="3127"
 LabelSize="7.2"
 LabelFace="65535"
 MarginWidth="0.95"
 AS="N"
/><n
 id="1174506514"
 p="575.43 256.50"
 Z="3128"
 LabelSize="7.2"
 LabelFace="65535"
 MarginWidth="0.95"
 AS="N"
/><n
 id="1174506515"
 p="565.72 259.73"
 Z="3129"
 IgnoreWarnings="yes"
 Warning="This atom is very close to another atom or bond."
 LabelSize="7.2"
 LabelFace="65535"
 MarginWidth="0.95"
 AS="N"
/><n
 id="1174506516"
 p="556.09 256.47"
 Z="3130"
 LabelSize="7.2"
 LabelFace="65535"
 MarginWidth="0.95"
 AS="N"
/><n
 id="1174506517"
 p="559.77 251.25"
 Z="3131"
 LabelSize="7.2"
 LabelFace="65535"
 MarginWidth="0.95"
 AS="N"
/><n
 id="1174506518"
 p="579.27 247.87"
 Z="3145"
 LabelSize="7.2"
 LabelFace="65535"
 MarginWidth="0.95"
 Element="1"
 NumHydrogens="0"
 NeedsClean="yes"
 AS="N"
><t
 p="576.67 250.45"
 BoundingBox="577.25 245.29 581.29 250.45"
 LabelSize="7.2"
 LabelFace="65535"
 LabelJustification="Left"
><s font="58" size="7.2" color="0" face="96">H</s></t></n><n
 id="1174506519"
 p="590.82 251.35"
 Z="3147"
 LabelSize="7.2"
 LabelFace="65535"
 MarginWidth="0.95"
 Geometry="Tetrahedral"
 AS="S"
 BondOrdering="1174506560 1174506561 0 1174506563"
/><n
 id="1174506520"
 p="608.22 251.35"
 Z="3149"
 LabelSize="7.2"
 LabelFace="65535"
 MarginWidth="0.95"
 AS="N"
/><n
 id="1174506521"
 p="585.72 260.18"
 Z="3152"
 LabelSize="7.2"
 LabelFace="65535"
 MarginWidth="0.95"
 NodeType="Nickname"
 NeedsClean="yes"
 AS="N"
><fragment
 id="1174506736"
><n
 id="1174506523"
 p="585.72 260.18"
 Z="2500"
 LabelSize="7.2"
 LabelFace="65535"
 MarginWidth="1.20"
/><n
 id="1174506524"
 p="575.52 260.18"
 Z="2501"
 LabelSize="7.2"
 LabelFace="65535"
 MarginWidth="1.20"
/><n
 id="1174506525"
 p="570.42 269.02"
 Z="2502"
 LabelSize="7.2"
 LabelFace="65535"
 MarginWidth="1.20"
/><n
 id="1174506526"
 p="575.52 277.85"
 Z="2503"
 LabelSize="7.2"
 LabelFace="65535"
 MarginWidth="1.20"
/><n
 id="1174506527"
 p="585.72 277.85"
 Z="2504"
 LabelSize="7.2"
 LabelFace="65535"
 MarginWidth="1.20"
/><n
 id="1174506528"
 p="590.82 269.02"
 Z="2505"
 LabelSize="7.2"
 LabelFace="65535"
 MarginWidth="1.20"
/><n
 id="1174506529"
 p="590.82 251.35"
 Z="2506"
 LabelSize="7.2"
 LabelFace="65535"
 MarginWidth="1.20"
 LineWidth="0.45"
 BoldWidth="1.56"
 BondLength="10.20"
 NodeType="ExternalConnectionPoint"
/><b
 id="1174506530"
 Z="2507"
 LabelSize="7.2"
 LabelFace="65535"
 HashSpacing="1.56"
 MarginWidth="1.20"
 LineWidth="0.45"
 BoldWidth="1.56"
 BondLength="10.20"
 B="1174506527"
 E="1174506528"
 Order="2"
 BondCircularOrdering="1174506531 0 0 1174506535"
/><b
 id="1174506531"
 Z="2508"
 LabelSize="7.2"
 LabelFace="65535"
 HashSpacing="1.56"
 MarginWidth="1.20"
 LineWidth="0.45"
 BoldWidth="1.56"
 BondLength="10.20"
 B="1174506526"
 E="1174506527"
/><b
 id="1174506532"
 Z="2509"
 LabelSize="7.2"
 LabelFace="65535"
 HashSpacing="1.56"
 MarginWidth="1.20"
 LineWidth="0.45"
 BoldWidth="1.56"
 BondLength="10.20"
 B="1174506525"
 E="1174506526"
 Order="2"
 BondCircularOrdering="1174506533 0 0 1174506531"
/><b
 id="1174506533"
 Z="2510"
 LabelSize="7.2"
 LabelFace="65535"
 HashSpacing="1.56"
 MarginWidth="1.20"
 LineWidth="0.45"
 BoldWidth="1.56"
 BondLength="10.20"
 B="1174506524"
 E="1174506525"
/><b
 id="1174506534"
 Z="2511"
 LabelSize="7.2"
 LabelFace="65535"
 HashSpacing="1.56"
 MarginWidth="1.20"
 LineWidth="0.45"
 BoldWidth="1.56"
 BondLength="10.20"
 B="1174506523"
 E="1174506524"
 Order="2"
 BondCircularOrdering="1174506535 1174506536 0 1174506533"
/><b
 id="1174506535"
 Z="2512"
 LabelSize="7.2"
 LabelFace="65535"
 HashSpacing="1.56"
 MarginWidth="1.20"
 LineWidth="0.45"
 BoldWidth="1.56"
 BondLength="10.20"
 B="1174506523"
 E="1174506528"
/><b
 id="1174506536"
 Z="2513"
 LabelSize="7.2"
 LabelFace="65535"
 HashSpacing="1.56"
 MarginWidth="1.20"
 LineWidth="0.45"
 BoldWidth="1.56"
 BondLength="10.20"
 B="1174506529"
 E="1174506523"
 Display="WedgedHashBegin"
/></fragment><t
 p="587.72 262.76"
 BoundingBox="579.47 257.61 587.23 262.76"
 LabelSize="7.2"
 LabelFace="65535"
 LabelJustification="Right"
 Justification="Right"
 LabelAlignment="Right"
><s font="58" size="7.2" color="0" face="96">Ph</s></t></n><b
 id="1174506537"
 Z="3096"
 LabelSize="7.2"
 LabelFace="65535"
 HashSpacing="1.49"
 MarginWidth="0.95"
 LineWidth="0.45"
 BoldWidth="1.21"
 BondLength="10.20"
 B="1174506414"
 E="1174506415"
 BS="N"
/><b
 id="1174506538"
 Z="3099"
 LabelSize="7.2"
 LabelFace="65535"
 HashSpacing="1.49"
 MarginWidth="0.95"
 LineWidth="0.45"
 BoldWidth="1.21"
 BondLength="10.20"
 B="1174506414"
 E="1174506422"
 Display="WedgeBegin"
 BS="N"
 CrossingBonds="1174506539 1174506543"
 BeginAttach="1"
/><b
 id="1174506539"
 Z="3102"
 LabelSize="7.2"
 LabelFace="65535"
 HashSpacing="1.49"
 MarginWidth="0.95"
 LineWidth="0.45"
 BoldWidth="1.21"
 BondLength="10.20"
 B="1174506414"
 E="1174506424"
 BS="N"
 CrossingBonds="1174506538"
/><b
 id="1174506540"
 Z="3104"
 LabelSize="7.2"
 LabelFace="65535"
 HashSpacing="1.49"
 MarginWidth="0.95"
 LineWidth="0.45"
 BoldWidth="1.21"
 BondLength="10.20"
 B="1174506414"
 E="1174506431"
 Display="WedgedHashBegin"
 BS="N"
 BeginAttach="0"
/><b
 id="1174506541"
 Z="3106"
 LabelSize="7.2"
 LabelFace="65535"
 HashSpacing="1.49"
 MarginWidth="0.95"
 LineWidth="0.45"
 BoldWidth="1.21"
 BondLength="10.20"
 B="1174506414"
 E="1174506438"
 Display="WedgeBegin"
 BS="N"
/><b
 id="1174506542"
 Z="3108"
 LabelSize="7.2"
 LabelFace="65535"
 HashSpacing="1.49"
 MarginWidth="0.95"
 LineWidth="0.45"
 BoldWidth="1.21"
 BondLength="10.20"
 B="1174506423"
 E="1174506471"
 BS="N"
/><b
 id="1174506543"
 Z="3109"
 LabelSize="7.2"
 LabelFace="65535"
 HashSpacing="1.49"
 MarginWidth="0.95"
 LineWidth="0.45"
 BoldWidth="1.21"
 BondLength="10.20"
 B="1174506471"
 E="1174506414"
 Display="WedgedHashEnd"
 BS="N"
 CrossingBonds="1174506538"
/><b
 id="1174506544"
 Z="3111"
 LabelSize="7.2"
 LabelFace="65535"
 HashSpacing="1.49"
 MarginWidth="0.95"
 LineWidth="0.45"
 BoldWidth="1.21"
 BondLength="10.20"
 B="1174506423"
 E="1174506504"
 Display="WedgeBegin"
 BS="N"
 CrossingBonds="1174506546"
/><b
 id="1174506545"
 Z="3112"
 LabelSize="7.2"
 LabelFace="65535"
 HashSpacing="1.49"
 MarginWidth="0.95"
 LineWidth="0.45"
 BoldWidth="1.21"
 BondLength="10.20"
 B="1174506505"
 E="1174506506"
 Display="Dash"
 BS="N"
 CrossingBonds="1174506547"
/><b
 id="1174506546"
 Z="3120"
 LabelSize="7.2"
 LabelFace="65535"
 HashSpacing="1.49"
 MarginWidth="0.95"
 LineWidth="0.45"
 BoldWidth="1.21"
 BondLength="10.20"
 B="1174506507"
 E="1174506508"
 Order="1.5"
 Display="WedgeBegin"
 BS="N"
 CrossingBonds="1174506544"
/><b
 id="1174506547"
 Z="3121"
 LabelSize="7.2"
 LabelFace="65535"
 HashSpacing="1.49"
 MarginWidth="0.95"
 LineWidth="0.45"
 BoldWidth="1.21"
 BondLength="10.20"
 B="1174506508"
 E="1174506509"
 Order="1.5"
 Display="Bold"
 BS="N"
 CrossingBonds="1174506545"
/><b
 id="1174506548"
 Z="3122"
 LabelSize="7.2"
 LabelFace="65535"
 HashSpacing="1.49"
 MarginWidth="0.95"
 LineWidth="0.45"
 BoldWidth="1.21"
 BondLength="10.20"
 B="1174506509"
 E="1174506510"
 Order="1.5"
 Display="WedgeEnd"
 BS="N"
/><b
 id="1174506549"
 Z="3123"
 LabelSize="7.2"
 LabelFace="65535"
 HashSpacing="1.49"
 MarginWidth="0.95"
 LineWidth="0.45"
 BoldWidth="1.21"
 BondLength="10.20"
 B="1174506510"
 E="1174506511"
 Order="1.5"
 BS="N"
/><b
 id="1174506550"
 Z="3124"
 LabelSize="7.2"
 LabelFace="65535"
 HashSpacing="1.49"
 MarginWidth="0.95"
 LineWidth="0.45"
 BoldWidth="1.21"
 BondLength="10.20"
 B="1174506507"
 E="1174506511"
 Order="1.5"
 BS="N"
/><b
 id="1174506551"
 Z="3132"
 LabelSize="7.2"
 LabelFace="65535"
 HashSpacing="1.49"
 MarginWidth="0.95"
 LineWidth="0.45"
 BoldWidth="1.21"
 BondLength="10.20"
 B="1174506513"
 E="1174506514"
 Order="1.5"
 BS="N"
/><b
 id="1174506552"
 Z="3133"
 LabelSize="7.2"
 LabelFace="65535"
 HashSpacing="1.49"
 MarginWidth="0.95"
 LineWidth="0.45"
 BoldWidth="1.21"
 BondLength="10.20"
 B="1174506514"
 E="1174506515"
 Order="1.5"
 Display="WedgeBegin"
 BS="N"
/><b
 id="1174506553"
 Z="3134"
 LabelSize="7.2"
 LabelFace="65535"
 HashSpacing="1.49"
 MarginWidth="0.95"
 LineWidth="0.45"
 BoldWidth="1.21"
 BondLength="10.20"
 B="1174506515"
 E="1174506516"
 Order="1.5"
 Display="WedgeEnd"
 BS="N"
/><b
 id="1174506554"
 Z="3135"
 LabelSize="7.2"
 LabelFace="65535"
 HashSpacing="1.49"
 MarginWidth="0.95"
 LineWidth="0.45"
 BoldWidth="1.21"
 BondLength="10.20"
 B="1174506516"
 E="1174506517"
 Order="1.5"
 BS="N"
/><b
 id="1174506555"
 Z="3136"
 LabelSize="7.2"
 LabelFace="65535"
 HashSpacing="1.49"
 MarginWidth="0.95"
 LineWidth="0.45"
 BoldWidth="1.21"
 BondLength="10.20"
 B="1174506513"
 E="1174506517"
 BS="N"
 CrossingBonds="1174506556"
/><b
 id="1174506556"
 Z="3138"
 LabelSize="7.2"
 LabelFace="65535"
 HashSpacing="1.49"
 MarginWidth="0.95"
 LineWidth="0.45"
 BoldWidth="1.21"
 BondLength="10.20"
 B="1174506512"
 E="1174506506"
 Display="Dash"
 BS="N"
 CrossingBonds="1174506555"
/><b
 id="1174506557"
 Z="3139"
 LabelSize="7.2"
 LabelFace="65535"
 HashSpacing="1.49"
 MarginWidth="0.95"
 LineWidth="0.45"
 BoldWidth="1.21"
 BondLength="10.20"
 B="1174506423"
 E="1174506507"
 BS="N"
/><b
 id="1174506558"
 Z="3140"
 LabelSize="7.2"
 LabelFace="65535"
 HashSpacing="1.49"
 MarginWidth="0.95"
 LineWidth="0.45"
 BoldWidth="1.21"
 BondLength="10.20"
 B="1174506422"
 E="1174506508"
 BS="N"
/><b
 id="1174506559"
 Z="3146"
 LabelSize="7.2"
 LabelFace="65535"
 HashSpacing="1.56"
 MarginWidth="1.20"
 LineWidth="0.45"
 BoldWidth="1.56"
 BondLength="10.20"
 B="1174506422"
 E="1174506518"
 BS="N"
/><b
 id="1174506560"
 Z="3148"
 LabelSize="7.2"
 LabelFace="65535"
 HashSpacing="1.56"
 MarginWidth="1.20"
 LineWidth="0.45"
 BoldWidth="1.56"
 BondLength="10.20"
 B="1174506422"
 E="1174506519"
 BS="N"
/><b
 id="1174506561"
 Z="3150"
 LabelSize="7.2"
 LabelFace="65535"
 HashSpacing="1.56"
 MarginWidth="1.20"
 LineWidth="0.45"
 BoldWidth="1.56"
 BondLength="10.20"
 B="1174506519"
 E="1174506520"
 BS="N"
/><b
 id="1174506562"
 Z="3151"
 LabelSize="7.2"
 LabelFace="65535"
 HashSpacing="1.56"
 MarginWidth="1.20"
 LineWidth="0.45"
 BoldWidth="1.56"
 BondLength="10.20"
 B="1174506438"
 E="1174506520"
 BS="N"
/><b
 id="1174506563"
 Z="3153"
 LabelSize="7.2"
 LabelFace="65535"
 HashSpacing="1.56"
 MarginWidth="1.20"
 LineWidth="0.45"
 BoldWidth="1.56"
 BondLength="10.20"
 B="1174506519"
 E="1174506521"
 Display="WedgedHashBegin"
 BS="N"
/><graphic
 id="1174506564"
 BoundingBox="604.15 226.37 604.15 231.77"
 Z="3143"
 LineWidth="0.45"
 GraphicType="Symbol"
 SymbolType="Plus"
><represent attribute="Charge" object="1174506414"/></graphic><curve
 id="1174506565"
 Z="3125"
 HashSpacing="1.49"
 LineWidth="0.45"
 BoldWidth="1.21"
 CurveType="1"
 ArrowheadType="Solid"
 Closed="yes"
 CurvePoints="569.14 234.14 565.57 234.17 562 234.20 559.04 233.25 559.03 232.08 559.02 230.90 561.96 229.90 565.54 229.88 569.11 229.85 572.05 230.79 572.05 231.98 572.06 233.15"
/><curve
 id="1174506566"
 Z="3137"
 HashSpacing="1.49"
 LineWidth="0.45"
 BoldWidth="1.21"
 CurveType="1"
 ArrowheadType="Solid"
 Closed="yes"
 CurvePoints="569.21 257.07 565.72 257.07 562.24 257.07 559.44 255.93 559.44 254.54 559.44 253.15 562.24 252.01 565.72 252.01 569.21 252.01 572.01 253.15 572.01 254.54 572.01 255.93"
/></fragment><fragment
 id="1174506567"
 BoundingBox="617.39 210.15 625.67 218.32"
 Z="3142"
><n
 id="1174506568"
 p="619.27 215.75"
 Z="3141"
 LabelSize="7.2"
 LabelFace="65535"
 MarginWidth="0.95"
 Element="35"
 NumHydrogens="0"
 Charge="-1"
 NeedsClean="yes"
 AS="N"
><t
 p="616.86 218.32"
 BoundingBox="617.39 213.17 624.16 218.32"
 LabelSize="7.2"
 LabelFace="65535"
 LabelJustification="Left"
 LabelAlignment="Left"
><s font="58" size="7.2" color="0" face="96">Br</s></t></n><graphic
 id="1174506569"
 BoundingBox="624.17 211.15 618.77 211.15"
 Z="3144"
 LineWidth="0.45"
 GraphicType="Symbol"
 SymbolType="Minus"
><represent attribute="Charge" object="1174506568"/></graphic></fragment><t
 id="1174505152"
 p="130.61 448.25"
 BoundingBox="131.34 435.22 285.51 450.91"
 Z="865"
 Warning="Chemical Interpretation is not possible for this label"
 LineHeight="auto"
><s font="58" size="12" color="0" face="96">(2019)</s><s font="58" size="12" color="0" face="64">4c</s><s font="60" size="12" color="0" face="97"> (</s><s font="61" size="12" color="0" face="99">R</s><s font="61" size="12" color="0" face="35">C</s><s font="61" size="12" color="0" face="3">S</s><s font="61" size="12" color="0" face="35">P</s><s font="60" size="12" color="0" face="97">)</s><s font="60" size="12" color="0" face="1">-3: </s><s font="58" size="12" color="0">R = NMe</s><s font="58" size="12" color="0" face="96">2</s></t><t
 id="1174505157"
 p="182.13 430.63"
 BoundingBox="182.76 421.89 267.34 433.29"
 Z="893"
 Warning="Chemical Interpretation is not possible for this label"
 LineHeight="auto"
><s font="60" size="12" color="0" face="97">(</s><s font="61" size="12" color="0" face="99">R</s><s font="61" size="12" color="0" face="35">C</s><s font="61" size="12" color="0" face="3">S</s><s font="61" size="12" color="0" face="35">P</s><s font="60" size="12" color="0" face="97">)</s><s font="60" size="12" color="0" face="1">-2: </s><s font="58" size="12" color="0">R = H</s></t><t
 id="1174505158"
 p="258.34 404.71"
 BoundingBox="258.32 396.12 280.01 404.71"
 Z="894"
 Warning="Chemical Interpretation is not possible for this label"
 LineHeight="auto"
><s font="58" size="12" color="0">Ar =</s></t><t
 id="1174505470"
 p="26.27 439.62"
 BoundingBox="27 426.59 120.19 442.28"
 Z="895"
 Warning="Chemical Interpretation is not possible for this label"
 LineHeight="auto"
><s font="58" size="12" color="0" face="96">(2017)</s><s font="58" size="12" color="0" face="64">4a</s><s font="58" size="12" color="0" face="96"> (</s><s font="61" size="12" color="0" face="99">R</s><s font="61" size="12" color="0" face="35">C</s><s font="61" size="12" color="0" face="3">S</s><s font="61" size="12" color="0" face="35">P</s><s font="60" size="12" color="0" face="97">)</s><s font="60" size="12" color="0" face="1">-1</s></t><t
 id="1174505720"
 p="59 204"
 BoundingBox="59.94 195.41 77.34 204"
 Z="1191"
 Warning="Chemical Interpretation is not possible for this label"
 LineHeight="auto"
><s font="58" size="12" color="0">R =</s></t><t
 id="1174505721"
 p="13.27 203"
 BoundingBox="14 189.97 54.35 205.53"
 Z="1192"
 Warning="Chemical Interpretation is not possible for this label"
 LineHeight="auto"
><s font="58" size="12" color="0">(2017)</s><s font="58" size="12" color="0" face="64">3i</s></t><t
 id="1174505722"
 p="14 178"
 BoundingBox="14.73 164.97 103.20 180.53"
 Z="1193"
 Warning="Chemical Interpretation is not possible for this label"
 LineHeight="auto"
><s font="58" size="12" color="0">(2016)</s><s font="58" size="12" color="0" face="64">3a</s><s font="58" size="12" color="0"> R = </s><s font="59" size="12" color="0" face="2">i-</s><s font="58" size="12" color="0">Pr</s></t><t
 id="1174505727"
 p="141 169"
 BoundingBox="141.73 155.97 185.10 171.53"
 Z="1302"
 Warning="Chemical Interpretation is not possible for this label"
 LineHeight="auto"
><s font="58" size="12" color="0">(2019)</s><s font="58" size="12" color="0" face="64">3g</s></t><t
 id="1174505734"
 p="290 222"
 BoundingBox="290.73 208.97 368.66 239.58"
 Z="1600"
 Warning="Chemical Interpretation is not possible for this label"
 LineHeight="auto"
 LineStarts="15 29"
><s font="58" size="12" color="0">(2019 R= Ar)</s><s font="58" size="12" color="0" face="64">5d</s><s font="58" size="12" color="0">
(2021 R = H)</s><s font="58" size="12" color="0" face="64">5a</s></t><t
 id="1174505865"
 p="152 294"
 BoundingBox="152.73 280.97 193.07 296.53"
 Z="1842"
 Warning="Chemical Interpretation is not possible for this label"
 LineHeight="auto"
><s font="58" size="12" color="0">(2020)</s><s font="58" size="12" color="0" face="64">3j</s></t><t
 id="1174506570"
 p="556.39 366.70"
 BoundingBox="556.82 358.88 649.33 368.29"
 Z="2756"
 Warning="Chemical Interpretation is not possible for this label"
 LabelSize="7.2"
 LabelFace="65535"
 CaptionSize="7.2"
 CaptionFace="65535"
 LineHeight="auto"
><s font="58" size="7.2" color="0" face="96">(2019)</s><s font="58" size="7.2" color="0" face="64">4c</s><s font="60" size="7.2" color="0" face="97"> (</s><s font="61" size="7.2" color="0" face="99">R</s><s font="61" size="7.2" color="0" face="35">C</s><s font="61" size="7.2" color="0" face="3">S</s><s font="61" size="7.2" color="0" face="35">P</s><s font="60" size="7.2" color="0" face="97">)</s><s font="60" size="7.2" color="0" face="1">-3: </s><s font="58" size="7.2" color="0">R = NMe</s><s font="58" size="7.2" color="0" face="96">2</s></t><t
 id="1174506571"
 p="587.30 356.13"
 BoundingBox="587.67 350.89 638.42 357.72"
 Z="2784"
 Warning="Chemical Interpretation is not possible for this label"
 LabelSize="7.2"
 LabelFace="65535"
 CaptionSize="7.2"
 CaptionFace="65535"
 LineHeight="auto"
><s font="60" size="7.2" color="0" face="97">(</s><s font="61" size="7.2" color="0" face="99">R</s><s font="61" size="7.2" color="0" face="35">C</s><s font="61" size="7.2" color="0" face="3">S</s><s font="61" size="7.2" color="0" face="35">P</s><s font="60" size="7.2" color="0" face="97">)</s><s font="60" size="7.2" color="0" face="1">-2: </s><s font="58" size="7.2" color="0">R = H</s></t><t
 id="1174506572"
 p="633.02 340.58"
 BoundingBox="633.01 335.42 646.03 340.58"
 Z="2785"
 Warning="Chemical Interpretation is not possible for this label"
 LabelSize="7.2"
 LabelFace="65535"
 CaptionSize="7.2"
 CaptionFace="65535"
 LineHeight="auto"
><s font="58" size="7.2" color="0">Ar =</s></t><t
 id="1174506573"
 p="493.78 361.52"
 BoundingBox="494.22 353.70 550.13 363.12"
 Z="2786"
 Warning="Chemical Interpretation is not possible for this label"
 LabelSize="7.2"
 LabelFace="65535"
 CaptionSize="7.2"
 CaptionFace="65535"
 LineHeight="auto"
><s font="58" size="7.2" color="0" face="96">(2017)</s><s font="58" size="7.2" color="0" face="64">4a</s><s font="58" size="7.2" color="0" face="96"> (</s><s font="61" size="7.2" color="0" face="99">R</s><s font="61" size="7.2" color="0" face="35">C</s><s font="61" size="7.2" color="0" face="3">S</s><s font="61" size="7.2" color="0" face="35">P</s><s font="60" size="7.2" color="0" face="97">)</s><s font="60" size="7.2" color="0" face="1">-1</s></t><t
 id="1174506574"
 p="513.42 220.15"
 BoundingBox="513.99 215 524.42 220.15"
 Z="2852"
 Warning="Chemical Interpretation is not possible for this label"
 LabelSize="7.2"
 LabelFace="65535"
 CaptionSize="7.2"
 CaptionFace="65535"
 LineHeight="auto"
><s font="58" size="7.2" color="0">R =</s></t><t
 id="1174506575"
 p="485.98 219.55"
 BoundingBox="486.42 211.73 510.63 221.06"
 Z="2853"
 Warning="Chemical Interpretation is not possible for this label"
 LabelSize="7.2"
 LabelFace="65535"
 CaptionSize="7.2"
 CaptionFace="65535"
 LineHeight="auto"
><s font="58" size="7.2" color="0">(2017)</s><s font="58" size="7.2" color="0" face="64">3i</s></t><t
 id="1174506576"
 p="486.42 204.55"
 BoundingBox="486.86 196.73 539.94 206.06"
 Z="2854"
 Warning="Chemical Interpretation is not possible for this label"
 LabelSize="7.2"
 LabelFace="65535"
 CaptionSize="7.2"
 CaptionFace="65535"
 LineHeight="auto"
><s font="58" size="7.2" color="0">(2016)</s><s font="58" size="7.2" color="0" face="64">3a</s><s font="58" size="7.2" color="0"> R = </s><s font="59" size="7.2" color="0" face="2">i-</s><s font="58" size="7.2" color="0">Pr</s></t><t
 id="1174506577"
 p="562.62 199.15"
 BoundingBox="563.06 191.33 589.08 200.66"
 Z="2963"
 Warning="Chemical Interpretation is not possible for this label"
 LabelSize="7.2"
 LabelFace="65535"
 CaptionSize="7.2"
 CaptionFace="65535"
 LineHeight="auto"
><s font="58" size="7.2" color="0">(2019)</s><s font="58" size="7.2" color="0" face="64">3g</s></t><t
 id="1174506578"
 p="652.02 230.95"
 BoundingBox="652.46 223.13 699.21 241.50"
 Z="3083"
 Warning="Chemical Interpretation is not possible for this label"
 LabelSize="7.2"
 LabelFace="65535"
 CaptionSize="7.2"
 CaptionFace="65535"
 LineHeight="auto"
 LineStarts="15 29"
><s font="58" size="7.2" color="0">(2019 R= Ar)</s><s font="58" size="7.2" color="0" face="64">5d</s><s font="58" size="7.2" color="0">
(2021 R = H)</s><s font="58" size="7.2" color="0" face="64">5a</s></t><t
 id="1174506579"
 p="569.22 274.15"
 BoundingBox="569.66 266.33 593.86 275.66"
 Z="3154"
 Warning="Chemical Interpretation is not possible for this label"
 LabelSize="7.2"
 LabelFace="65535"
 CaptionSize="7.2"
 CaptionFace="65535"
 LineHeight="auto"
><s font="58" size="7.2" color="0">(2020)</s><s font="58" size="7.2" color="0" face="64">3j</s></t></page></CDXML>
