# Supplementary material for: Rational Design of a Facially Coordinating P,N,N Ligand for Manganese‐Catalysed Enantioselective Hydrogenation of Cyclic Ketones
Source: Angew Chem Int Ed Engl. 2022 Dec 8;62(3):e202212479. doi: 10.1002/anie.202212479 (PMC10107995; doi:10.1002/anie.202212479)
Supplement: Supplementary file 3 — Supporting Information [file ANIE-62-0-s004.cdxml]

<?xml version="1.0" encoding="UTF-8" ?>
<!DOCTYPE CDXML SYSTEM "http://www.cambridgesoft.com/xml/cdxml.dtd" >
<CDXML
 CreationProgram="ChemDraw 19.1.1.32"
 Name="rationaldesignnewsche1v2.cdxml"
 BoundingBox="36.55 54.81 853.07 362.75"
 WindowPosition="0 0"
 WindowSize="0 0"
 FractionalWidths="yes"
 InterpretChemically="yes"
 ShowAtomQuery="yes"
 ShowAtomStereo="no"
 ShowAtomEnhancedStereo="yes"
 ShowAtomNumber="no"
 ShowResidueID="no"
 ShowBondQuery="yes"
 ShowBondRxn="yes"
 ShowBondStereo="no"
 ShowTerminalCarbonLabels="no"
 ShowNonTerminalCarbonLabels="no"
 HideImplicitHydrogens="no"
 LabelFont="58"
 LabelSize="12"
 LabelFace="96"
 CaptionFont="58"
 CaptionSize="12"
 HashSpacing="2.60"
 MarginWidth="2"
 LineWidth="0.75"
 BoldWidth="2.60"
 BondLength="17"
 BondSpacing="18"
 ChainAngle="120"
 LabelJustification="Auto"
 CaptionJustification="Left"
 AminoAcidTermini="HOH"
 ShowSequenceTermini="yes"
 ShowSequenceBonds="yes"
 ShowSequenceUnlinkedBranches="no"
 ResidueWrapCount="40"
 ResidueBlockCount="10"
 ResidueZigZag="yes"
 NumberResidueBlocks="no"
 PrintMargins="36 36 36 36"
 MacPrintInfo="000300000048004800000000022F030FFFEEFFEE024103380365057B03DF000200000048004800000000022F030F000100000064000000010001010100000001270F000100010000000000000000000000000002001901900000000000400000000000000000000100000000000000000000000000000000"
 ChemPropName=""
 ChemPropFormula="Chemical Formula: "
 ChemPropExactMass="Exact Mass: "
 ChemPropMolWt="Molecular Weight: "
 ChemPropMOverZ="m/z: "
 ChemPropAnalysis="Elemental Analysis: "
 ChemPropBoilingPt="Boiling Point: "
 ChemPropMeltingPt="Melting Point: "
 ChemPropCritTemp="Critical Temp: "
 ChemPropCritPres="Critical Pres: "
 ChemPropCritVol="Critical Vol: "
 ChemPropGibbs="Gibbs Energy: "
 ChemPropLogP="Log P: "
 ChemPropMR="MR: "
 ChemPropHenry="Henry&apos;s Law: "
 ChemPropEForm="Heat of Form: "
 ChemProptPSA="tPSA: "
 ChemPropID=""
 ChemPropFragmentLabel=""
 color="0"
 bgcolor="1"
 RxnAutonumberStart="1"
 RxnAutonumberConditions="no"
 RxnAutonumberStyle="Roman"
 RxnAutonumberFormat="(#)"
><colortable>
<color r="1" g="1" b="1"/>
<color r="0" g="0" b="0"/>
<color r="1" g="0" b="0"/>
<color r="1" g="1" b="0"/>
<color r="0" g="1" b="0"/>
<color r="0" g="1" b="1"/>
<color r="0" g="0" b="1"/>
<color r="1" g="0" b="1"/>
</colortable><fonttable>
<font id="23" charset="x-mac-roman" name="Symbol"/>
<font id="58" charset="x-mac-roman" name="Arial"/>
<font id="59" charset="x-mac-roman" name="Arial Italic"/>
<font id="60" charset="x-mac-roman" name="Arial Bold"/>
</fonttable><page
 id="1174505202"
 BoundingBox="0 0 1540 523"
 HeaderPosition="36"
 FooterPosition="36"
 PrintTrimMarks="yes"
 HeightPages="1"
 WidthPages="2"
><fragment
 id="4416"
 BoundingBox="151.89 54.81 268.72 101.53"
 Z="534"
><n
 id="4417"
 p="173.64 95.93"
 Z="535"
 MarginWidth="1.59"
 NodeType="Fragment"
 NeedsClean="yes"
 AS="N"
><fragment
 id="1174505203"
><n
 id="7747"
 p="173.64 95.93"
 Z="515"
/><n
 id="7748"
 p="158.77 87.69"
 Z="516"
 Element="8"
 NumHydrogens="0"
 NeedsClean="yes"
><t
 p="154.84 90.72"
 BoundingBox="155.42 81.98 163.64 90.87"
 LabelJustification="Left"
><s font="58" size="12" color="0" face="96">O</s></t></n><n
 id="7749"
 p="188.21 87.17"
 Z="517"
 NodeType="ExternalConnectionPoint"
 ExternalConnectionNum="1"
/><b
 id="7750"
 Z="518"
 B="7747"
 E="7748"
 Order="2"
/><b
 id="7751"
 Z="519"
 B="7749"
 E="7747"
/></fragment><t
 p="177.97 100.30"
 BoundingBox="151.89 91.56 177.50 100.45"
 LabelJustification="Right"
 Justification="Right"
 LabelAlignment="Right"
><s font="58" size="12" color="0" face="96">CHO</s></t></n><n
 id="4418"
 p="190.85 85.58"
 Z="536"
 MarginWidth="1.59"
 AS="N"
/><n
 id="4419"
 p="208.41 95.31"
 Z="538"
 Element="7"
 NumHydrogens="0"
 NeedsClean="yes"
 AS="N"
><t
 p="204.08 99.60"
 BoundingBox="204.99 91.02 211.76 99.60"
 LabelJustification="Left"
><s font="58" size="12" color="0" face="96">N</s></t></n><n
 id="4420"
 p="225.62 84.96"
 Z="539"
 AS="N"
/><n
 id="4421"
 p="225.26 64.89"
 Z="540"
 AS="N"
/><n
 id="4422"
 p="207.70 55.16"
 Z="541"
 AS="N"
/><n
 id="4423"
 p="190.49 65.50"
 Z="542"
 AS="N"
/><n
 id="4424"
 p="243.19 94.69"
 Z="549"
 NodeType="Fragment"
 NeedsClean="yes"
 AS="N"
><fragment
 id="1174505204"
><n
 id="5292"
 p="243.19 94.69"
 Z="520"
 Element="7"
 NumHydrogens="0"
 NeedsClean="yes"
><t
 p="239.58 98.27"
 BoundingBox="240.34 91.11 245.98 98.27"
 LabelJustification="Left"
><s font="58" size="10" color="0" face="96">N</s></t></n><n
 id="5293"
 p="243.54 114.70"
 Z="521"
/><n
 id="5294"
 p="260.33 84.38"
 Z="522"
/><n
 id="5295"
 p="225.68 84.99"
 Z="523"
 NodeType="ExternalConnectionPoint"
 ExternalConnectionNum="1"
/><b
 id="5296"
 Z="524"
 B="5292"
 E="5293"
/><b
 id="5297"
 Z="525"
 B="5292"
 E="5294"
/><b
 id="5298"
 Z="526"
 B="5295"
 E="5292"
/></fragment><t
 p="238.86 98.98"
 BoundingBox="239.77 90.40 268.72 101.53"
 LabelJustification="Left"
 LabelAlignment="Left"
><s font="58" size="12" color="0" face="96">NMe2</s></t></n><b
 id="4429"
 Z="537"
 HashSpacing="2.49"
 LineWidth="0.60"
 BoldWidth="2.01"
 B="4417"
 E="4418"
 BS="N"
/><b
 id="4430"
 Z="543"
 HashSpacing="2.49"
 LineWidth="0.60"
 BoldWidth="2.01"
 B="4418"
 E="4419"
 Order="2"
 BS="N"
 BondCircularOrdering="4435 4429 0 4431"
/><b
 id="4431"
 Z="544"
 HashSpacing="2.49"
 LineWidth="0.60"
 BoldWidth="2.01"
 B="4419"
 E="4420"
 BS="N"
/><b
 id="4432"
 Z="545"
 HashSpacing="2.49"
 LineWidth="0.60"
 BoldWidth="2.01"
 B="4420"
 E="4421"
 Order="2"
 BS="N"
 BondCircularOrdering="4431 4436 0 4433"
/><b
 id="4433"
 Z="546"
 HashSpacing="2.49"
 LineWidth="0.60"
 BoldWidth="2.01"
 B="4421"
 E="4422"
 BS="N"
/><b
 id="4434"
 Z="547"
 HashSpacing="2.49"
 LineWidth="0.60"
 BoldWidth="2.01"
 B="4422"
 E="4423"
 Order="2"
 BS="N"
 BondCircularOrdering="4433 0 0 4435"
/><b
 id="4435"
 Z="548"
 HashSpacing="2.49"
 LineWidth="0.60"
 BoldWidth="2.01"
 B="4423"
 E="4418"
 BS="N"
/><b
 id="4436"
 Z="550"
 HashSpacing="2.49"
 LineWidth="0.60"
 BoldWidth="2.01"
 B="4420"
 E="4424"
 BS="N"
/></fragment><fragment
 id="5081"
 BoundingBox="36.55 68.25 147.63 136.81"
 Z="594"
><n
 id="5082"
 p="84.04 82.12"
 Z="560"
 MarginWidth="1.59"
 NodeType="MultiAttachment"
 AS="N"
 Attachments="5099 5100 5101 5102 5103"
/><n
 id="5083"
 p="121.03 112.76"
 Z="562"
 MarginWidth="1.59"
 AS="N"
/><n
 id="5084"
 p="130.03 79.17"
 Z="564"
 MarginWidth="1.59"
 Element="7"
 NumHydrogens="3"
 Charge="1"
 NeedsClean="yes"
 AS="N"
><t
 p="125.70 83.46"
 BoundingBox="126.61 74.88 147.63 86.12"
 LabelJustification="Left"
 LabelAlignment="Left"
><s font="58" size="12" color="0" face="96">NH3</s></t></n><n
 id="5085"
 p="57.58 97.01"
 Z="566"
 Warning="An atom in this label has an invalid valence."
 MarginWidth="1.59"
 NodeType="Unspecified"
 NeedsClean="yes"
 AS="N"
><fragment
 id="1174505205"
><n
 id="5087"
 p="57.58 97.01"
 Z="554"
 Element="15"
 NumHydrogens="0"
 NeedsClean="yes"
><t
 p="54.24 100.59"
 BoundingBox="55.01 93.43 60.48 100.59"
 LabelJustification="Left"
><s font="58" size="10" color="0" face="96">P</s></t></n><n
 id="5088"
 p="33.08 111.16"
 Z="555"
 Element="18"
 NumHydrogens="0"
 NeedsClean="yes"
><t
 p="29.74 114.74"
 BoundingBox="29.73 107.58 39.88 114.74"
 LabelJustification="Left"
 LabelAlignment="Left"
><s font="58" size="10" color="0" face="96">Ar</s></t></n><n
 id="5089"
 p="52.40 116.34"
 Z="556"
 Element="18"
 NumHydrogens="0"
 NeedsClean="yes"
><t
 p="49.06 119.92"
 BoundingBox="49.05 112.76 59.20 119.92"
 LabelJustification="Left"
 LabelAlignment="Left"
><s font="58" size="10" color="0" face="96">Ar</s></t></n><n
 id="5090"
 p="38.26 91.83"
 Z="557"
 NodeType="ExternalConnectionPoint"
 ExternalConnectionNum="1"
/><b
 id="5091"
 Z="558"
 B="5090"
 E="5087"
/></fragment><t
 p="61.58 101.30"
 BoundingBox="36.55 92.72 61.06 103.85"
 LabelJustification="Right"
 Justification="Right"
 LabelAlignment="Right"
><s font="58" size="12" color="0" face="96">PAr2</s></t></n><n
 id="5092"
 p="115.84 93.36"
 Z="568"
 MarginWidth="1.59"
 Geometry="Tetrahedral"
 AS="R"
 BondOrdering="5106 5107 5109 0"
/><n
 id="5093"
 p="72.65 119.11"
 Z="576"
 MarginWidth="1.59"
 AS="N"
/><n
 id="5094"
 p="65.45 129.35"
 Z="577"
 MarginWidth="1.59"
 AS="N"
/><n
 id="5095"
 p="84.33 135.75"
 Z="578"
 IgnoreWarnings="yes"
 MarginWidth="1.59"
 AS="N"
/><n
 id="5096"
 p="103.38 129.40"
 Z="579"
 MarginWidth="1.59"
 AS="N"
/><n
 id="5097"
 p="96.07 118.94"
 Z="580"
 MarginWidth="1.59"
 AS="N"
/><n
 id="5098"
 p="84.38 126.51"
 Z="581"
 MarginWidth="1.59"
 NodeType="MultiAttachment"
 AS="N"
 Attachments="5093 5094 5095 5096 5097"
/><n
 id="5099"
 p="83.57 74.45"
 Z="588"
 IgnoreWarnings="yes"
 MarginWidth="1.59"
 AS="N"
/><n
 id="5100"
 p="64.43 80.02"
 Z="589"
 MarginWidth="1.59"
 AS="N"
/><n
 id="5101"
 p="72.30 88.51"
 Z="590"
 MarginWidth="1.59"
 AS="N"
/><n
 id="5102"
 p="96.44 88.17"
 Z="591"
 MarginWidth="1.59"
 AS="N"
/><n
 id="5103"
 p="103.44 79.43"
 Z="592"
 MarginWidth="1.59"
 AS="N"
/><n
 id="5104"
 p="84.43 103.80"
 Z="593"
 MarginWidth="1.59"
 Element="26"
 NumHydrogens="0"
 NeedsClean="yes"
 AS="N"
><t
 p="84.43 108.09"
 BoundingBox="78.41 99.51 90.93 108.24"
 LabelJustification="Center"
 Justification="Center"
 LabelAlignment="Center"
><s font="58" size="12" color="0" face="96">Fe</s></t></n><b
 id="5105"
 Z="559"
 HashSpacing="2.49"
 MarginWidth="1.59"
 LineWidth="0.60"
 BoldWidth="2.01"
 B="5082"
 E="5104"
 Display="Dash"
 BS="N"
 CrossingBonds="5119"
/><b
 id="5106"
 Z="561"
 HashSpacing="2.49"
 MarginWidth="1.59"
 LineWidth="0.60"
 BoldWidth="2.01"
 B="5092"
 E="5083"
 Display="WedgedHashBegin"
 BS="N"
/><b
 id="5107"
 Z="563"
 HashSpacing="2.49"
 MarginWidth="1.59"
 LineWidth="0.60"
 BoldWidth="2.01"
 B="5092"
 E="5084"
 BS="N"
/><b
 id="5108"
 Z="565"
 HashSpacing="2.49"
 MarginWidth="1.59"
 LineWidth="0.60"
 BoldWidth="2.01"
 B="5101"
 E="5085"
 BS="N"
/><b
 id="5109"
 Z="567"
 HashSpacing="2.49"
 MarginWidth="1.59"
 LineWidth="0.60"
 BoldWidth="2.01"
 B="5102"
 E="5092"
 BS="N"
/><b
 id="5110"
 Z="569"
 HashSpacing="2.49"
 MarginWidth="1.59"
 LineWidth="0.60"
 BoldWidth="2.01"
 B="5098"
 E="5104"
 Display="Dash"
 BS="N"
 CrossingBonds="5111"
/><b
 id="5111"
 Z="571"
 HashSpacing="2.49"
 MarginWidth="1.59"
 LineWidth="0.60"
 BoldWidth="2.01"
 BondLength="20"
 B="5097"
 E="5093"
 BS="N"
 CrossingBonds="5110"
/><b
 id="5112"
 Z="572"
 HashSpacing="2.49"
 MarginWidth="1.59"
 LineWidth="0.60"
 BoldWidth="2.01"
 BondLength="20"
 B="5094"
 E="5093"
 Order="1.5"
 BS="N"
/><b
 id="5113"
 Z="573"
 HashSpacing="2.49"
 MarginWidth="1.59"
 LineWidth="0.60"
 BoldWidth="2.01"
 BondLength="20"
 B="5095"
 E="5094"
 Order="1.5"
 Display="Bold"
 BS="N"
/><b
 id="5114"
 Z="574"
 HashSpacing="2.49"
 MarginWidth="1.59"
 LineWidth="0.60"
 BoldWidth="2.01"
 BondLength="20"
 B="5096"
 E="5095"
 Order="1.5"
 Display="Bold"
 BS="N"
/><b
 id="5115"
 Z="575"
 HashSpacing="2.49"
 MarginWidth="1.59"
 LineWidth="0.60"
 BoldWidth="2.01"
 BondLength="20"
 B="5097"
 E="5096"
 Order="1.5"
 BS="N"
/><b
 id="5116"
 Z="583"
 HashSpacing="2.49"
 MarginWidth="1.59"
 LineWidth="0.60"
 BoldWidth="2.01"
 BondLength="20"
 B="5103"
 E="5099"
 Order="1.5"
 BS="N"
/><b
 id="5117"
 Z="584"
 HashSpacing="2.49"
 MarginWidth="1.59"
 LineWidth="0.60"
 BoldWidth="2.01"
 BondLength="20"
 B="5100"
 E="5099"
 Order="1.5"
 BS="N"
/><b
 id="5118"
 Z="585"
 HashSpacing="2.49"
 MarginWidth="1.59"
 LineWidth="0.60"
 BoldWidth="2.01"
 BondLength="20"
 B="5101"
 E="5100"
 Order="1.5"
 Display="Bold"
 BS="N"
/><b
 id="5119"
 Z="586"
 HashSpacing="2.49"
 MarginWidth="1.59"
 LineWidth="0.60"
 BoldWidth="2.01"
 BondLength="20"
 B="5102"
 E="5101"
 Order="1.5"
 Display="Bold"
 BS="N"
 CrossingBonds="5105"
/><b
 id="5120"
 Z="587"
 HashSpacing="2.49"
 MarginWidth="1.59"
 LineWidth="0.60"
 BoldWidth="2.01"
 BondLength="20"
 B="5103"
 E="5102"
 Order="1.5"
 Display="Bold"
 BS="N"
/><graphic
 id="7484"
 BoundingBox="129.99 70.63 120.99 70.63"
 Z="757"
 GraphicType="Symbol"
 SymbolType="Plus"
><represent attribute="Charge" object="5084"/></graphic><curve
 id="5122"
 Z="570"
 HashSpacing="2.49"
 LineWidth="0.60"
 BoldWidth="2.01"
 CurveType="1"
 ArrowheadType="Solid"
 Closed="yes"
 CurvePoints="91.16 130.52 84.33 130.52 77.51 130.52 72.01 128.28 72.01 125.56 72.01 122.84 77.51 120.60 84.33 120.60 91.16 120.60 96.65 122.84 96.65 125.56 96.65 128.28"
/><curve
 id="5123"
 Z="582"
 HashSpacing="2.49"
 LineWidth="0.60"
 BoldWidth="2.01"
 CurveType="1"
 ArrowheadType="Solid"
 Closed="yes"
 CurvePoints="91.04 85.55 84.03 85.60 77.02 85.66 71.23 83.81 71.21 81.51 71.19 79.18 76.95 77.23 83.96 77.18 90.97 77.12 96.73 78.97 96.75 81.30 96.77 83.60"
/></fragment><fragment
 id="5125"
 BoundingBox="281.24 63.42 429.08 158.62"
 Z="638"
><n
 id="5126"
 p="328.73 80.70"
 Z="602"
 MarginWidth="1.59"
 NodeType="MultiAttachment"
 AS="N"
 Attachments="5145 5146 5147 5148 5149"
/><n
 id="5128"
 p="394 84"
 Z="604"
 MarginWidth="1.59"
 AS="N"
/><n
 id="5129"
 p="365.73 111.34"
 Z="606"
 MarginWidth="1.59"
 AS="N"
/><n
 id="5130"
 p="374.73 77.74"
 Z="608"
 MarginWidth="1.59"
 Element="7"
 NumHydrogens="1"
 NeedsClean="yes"
 AS="N"
><t
 p="370.40 72.01"
 BoundingBox="371.31 63.42 378.10 82.03"
 LabelJustification="Left"
 LabelAlignment="Above"
 LineStarts="2 4"
><s font="58" size="12" color="0" face="96">NH</s></t></n><n
 id="5131"
 p="302.27 95.59"
 Z="610"
 Warning="An atom in this label has an invalid valence."
 MarginWidth="1.59"
 NodeType="Unspecified"
 NeedsClean="yes"
 AS="N"
><fragment
 id="1174505206"
><n
 id="5133"
 p="302.27 95.59"
 Z="596"
 Element="15"
 NumHydrogens="0"
 NeedsClean="yes"
><t
 p="298.93 99.17"
 BoundingBox="299.70 92.01 305.17 99.17"
 LabelJustification="Left"
><s font="58" size="10" color="0" face="96">P</s></t></n><n
 id="5134"
 p="277.76 109.73"
 Z="597"
 Element="18"
 NumHydrogens="0"
 NeedsClean="yes"
><t
 p="274.42 113.31"
 BoundingBox="274.41 106.15 284.56 113.31"
 LabelJustification="Left"
 LabelAlignment="Left"
><s font="58" size="10" color="0" face="96">Ar</s></t></n><n
 id="5135"
 p="297.09 114.91"
 Z="598"
 Element="18"
 NumHydrogens="0"
 NeedsClean="yes"
><t
 p="293.75 118.49"
 BoundingBox="293.74 111.33 303.89 118.49"
 LabelJustification="Left"
 LabelAlignment="Left"
><s font="58" size="10" color="0" face="96">Ar</s></t></n><n
 id="5136"
 p="282.94 90.41"
 Z="599"
 NodeType="ExternalConnectionPoint"
 ExternalConnectionNum="1"
/><b
 id="5137"
 Z="600"
 B="5136"
 E="5133"
/></fragment><t
 p="306.27 99.88"
 BoundingBox="281.24 91.30 305.75 102.43"
 LabelJustification="Right"
 Justification="Right"
 LabelAlignment="Right"
><s font="58" size="12" color="0" face="96">PAr2</s></t></n><n
 id="5138"
 p="360.53 91.94"
 Z="612"
 MarginWidth="1.59"
 Geometry="Tetrahedral"
 AS="R"
 BondOrdering="5154 5155 5157 0"
/><n
 id="5139"
 p="317.35 117.69"
 Z="620"
 MarginWidth="1.59"
 AS="N"
/><n
 id="5140"
 p="310.15 127.93"
 Z="621"
 MarginWidth="1.59"
 AS="N"
/><n
 id="5141"
 p="329.03 134.33"
 Z="622"
 IgnoreWarnings="yes"
 MarginWidth="1.59"
 AS="N"
/><n
 id="5142"
 p="348.08 127.98"
 Z="623"
 MarginWidth="1.59"
 AS="N"
/><n
 id="5143"
 p="340.77 117.52"
 Z="624"
 MarginWidth="1.59"
 AS="N"
/><n
 id="5144"
 p="329.08 125.09"
 Z="625"
 MarginWidth="1.59"
 NodeType="MultiAttachment"
 AS="N"
 Attachments="5142 5143 5139 5140 5141"
/><n
 id="5145"
 p="328.27 73.03"
 Z="632"
 IgnoreWarnings="yes"
 MarginWidth="1.59"
 AS="N"
/><n
 id="5146"
 p="309.13 78.60"
 Z="633"
 MarginWidth="1.59"
 AS="N"
/><n
 id="5147"
 p="316.99 87.09"
 Z="634"
 MarginWidth="1.59"
 AS="N"
/><n
 id="5148"
 p="341.14 86.74"
 Z="635"
 MarginWidth="1.59"
 AS="N"
/><n
 id="5149"
 p="348.14 78.01"
 Z="636"
 MarginWidth="1.59"
 AS="N"
/><n
 id="5150"
 p="329.13 102.37"
 Z="637"
 MarginWidth="1.59"
 Element="26"
 NumHydrogens="0"
 NeedsClean="yes"
 AS="N"
><t
 p="329.13 106.66"
 BoundingBox="323.11 98.08 335.63 106.81"
 LabelJustification="Center"
 Justification="Center"
 LabelAlignment="Center"
><s font="58" size="12" color="0" face="96">Fe</s></t></n><n
 id="5197"
 p="401.51 101.74"
 Z="642"
 MarginWidth="1.59"
 AS="N"
/><n
 id="5199"
 p="388.95 117.41"
 Z="644"
 Element="7"
 NumHydrogens="0"
 NeedsClean="yes"
 AS="N"
><t
 p="384.62 121.70"
 BoundingBox="385.53 113.12 392.30 121.70"
 LabelJustification="Left"
><s font="58" size="12" color="0" face="96">N</s></t></n><n
 id="5201"
 p="396.25 136.12"
 Z="645"
 AS="N"
/><n
 id="5203"
 p="416.11 139.15"
 Z="646"
 AS="N"
/><n
 id="5205"
 p="428.65 123.48"
 Z="647"
 AS="N"
/><n
 id="5207"
 p="421.36 104.78"
 Z="648"
 AS="N"
/><n
 id="5215"
 p="383.70 151.78"
 Z="655"
 NodeType="Fragment"
 NeedsClean="yes"
 AS="N"
><fragment
 id="1174505207"
><n
 id="5305"
 p="383.70 151.78"
 Z="527"
 Element="7"
 NumHydrogens="0"
 NeedsClean="yes"
><t
 p="380.09 155.36"
 BoundingBox="380.85 148.20 386.49 155.36"
 LabelJustification="Left"
><s font="58" size="10" color="0" face="96">N</s></t></n><n
 id="5306"
 p="363.92 148.76"
 Z="528"
/><n
 id="5307"
 p="390.97 170.43"
 Z="529"
/><n
 id="5308"
 p="396.20 136.17"
 Z="530"
 NodeType="ExternalConnectionPoint"
 ExternalConnectionNum="1"
/><b
 id="5309"
 Z="531"
 B="5305"
 E="5306"
/><b
 id="5310"
 Z="532"
 B="5305"
 E="5307"
/><b
 id="5311"
 Z="533"
 B="5308"
 E="5305"
/></fragment><t
 p="388.03 156.07"
 BoundingBox="358.58 147.49 387.05 158.62"
 LabelJustification="Right"
 Justification="Right"
 LabelAlignment="Right"
><s font="58" size="12" color="0" face="96">NMe2</s></t></n><b
 id="5151"
 Z="601"
 HashSpacing="2.49"
 MarginWidth="1.59"
 LineWidth="0.60"
 BoldWidth="2.01"
 B="5126"
 E="5150"
 Display="Dash"
 BS="N"
 CrossingBonds="5167"
/><b
 id="5153"
 Z="603"
 HashSpacing="2.49"
 MarginWidth="1.59"
 LineWidth="0.60"
 BoldWidth="2.01"
 B="5130"
 E="5128"
 BS="N"
/><b
 id="5154"
 Z="605"
 HashSpacing="2.49"
 MarginWidth="1.59"
 LineWidth="0.60"
 BoldWidth="2.01"
 B="5138"
 E="5129"
 Display="WedgedHashBegin"
 BS="N"
/><b
 id="5155"
 Z="607"
 HashSpacing="2.49"
 MarginWidth="1.59"
 LineWidth="0.60"
 BoldWidth="2.01"
 B="5138"
 E="5130"
 BS="N"
/><b
 id="5156"
 Z="609"
 HashSpacing="2.49"
 MarginWidth="1.59"
 LineWidth="0.60"
 BoldWidth="2.01"
 B="5147"
 E="5131"
 BS="N"
/><b
 id="5157"
 Z="611"
 HashSpacing="2.49"
 MarginWidth="1.59"
 LineWidth="0.60"
 BoldWidth="2.01"
 B="5148"
 E="5138"
 BS="N"
/><b
 id="5158"
 Z="613"
 HashSpacing="2.49"
 MarginWidth="1.59"
 LineWidth="0.60"
 BoldWidth="2.01"
 B="5144"
 E="5150"
 Display="Dash"
 BS="N"
 CrossingBonds="5159"
/><b
 id="5159"
 Z="615"
 HashSpacing="2.49"
 MarginWidth="1.59"
 LineWidth="0.60"
 BoldWidth="2.01"
 BondLength="20"
 B="5143"
 E="5139"
 Order="1.5"
 BS="N"
 CrossingBonds="5158"
/><b
 id="5160"
 Z="616"
 HashSpacing="2.49"
 MarginWidth="1.59"
 LineWidth="0.60"
 BoldWidth="2.01"
 BondLength="20"
 B="5140"
 E="5139"
 Order="1.5"
 BS="N"
/><b
 id="5161"
 Z="617"
 HashSpacing="2.49"
 MarginWidth="1.59"
 LineWidth="0.60"
 BoldWidth="2.01"
 BondLength="20"
 B="5141"
 E="5140"
 Order="1.5"
 Display="Bold"
 BS="N"
/><b
 id="5162"
 Z="618"
 HashSpacing="2.49"
 MarginWidth="1.59"
 LineWidth="0.60"
 BoldWidth="2.01"
 BondLength="20"
 B="5142"
 E="5141"
 Order="1.5"
 Display="Bold"
 BS="N"
/><b
 id="5163"
 Z="619"
 HashSpacing="2.49"
 MarginWidth="1.59"
 LineWidth="0.60"
 BoldWidth="2.01"
 BondLength="20"
 B="5143"
 E="5142"
 Order="1.5"
 BS="N"
/><b
 id="5164"
 Z="627"
 HashSpacing="2.49"
 MarginWidth="1.59"
 LineWidth="0.60"
 BoldWidth="2.01"
 BondLength="20"
 B="5149"
 E="5145"
 Order="1.5"
 BS="N"
/><b
 id="5165"
 Z="628"
 HashSpacing="2.49"
 MarginWidth="1.59"
 LineWidth="0.60"
 BoldWidth="2.01"
 BondLength="20"
 B="5146"
 E="5145"
 Order="1.5"
 BS="N"
/><b
 id="5166"
 Z="629"
 HashSpacing="2.49"
 MarginWidth="1.59"
 LineWidth="0.60"
 BoldWidth="2.01"
 BondLength="20"
 B="5147"
 E="5146"
 Order="1.5"
 Display="Bold"
 BS="N"
/><b
 id="5167"
 Z="630"
 HashSpacing="2.49"
 MarginWidth="1.59"
 LineWidth="0.60"
 BoldWidth="2.01"
 BondLength="20"
 B="5148"
 E="5147"
 Order="1.5"
 Display="Bold"
 BS="N"
 CrossingBonds="5151"
/><b
 id="5168"
 Z="631"
 HashSpacing="2.49"
 MarginWidth="1.59"
 LineWidth="0.60"
 BoldWidth="2.01"
 BondLength="20"
 B="5149"
 E="5148"
 Order="1.5"
 Display="Bold"
 BS="N"
/><b
 id="5198"
 Z="643"
 B="5128"
 E="5197"
 BS="N"
/><b
 id="5209"
 Z="649"
 B="5197"
 E="5199"
 Order="2"
 BS="N"
 BondCircularOrdering="5214 5198 0 5210"
/><b
 id="5210"
 Z="650"
 B="5199"
 E="5201"
 BS="N"
/><b
 id="5211"
 Z="651"
 B="5201"
 E="5203"
 Order="2"
 BS="N"
 BondCircularOrdering="5210 5216 0 5212"
/><b
 id="5212"
 Z="652"
 B="5203"
 E="5205"
 BS="N"
/><b
 id="5213"
 Z="653"
 B="5205"
 E="5207"
 Order="2"
 BS="N"
 BondCircularOrdering="5212 0 0 5214"
/><b
 id="5214"
 Z="654"
 B="5207"
 E="5197"
 BS="N"
/><b
 id="5216"
 Z="656"
 B="5201"
 E="5215"
 BS="N"
/><curve
 id="5169"
 Z="614"
 HashSpacing="2.49"
 LineWidth="0.60"
 BoldWidth="2.01"
 CurveType="1"
 ArrowheadType="Solid"
 Closed="yes"
 CurvePoints="335.86 129.10 329.03 129.10 322.20 129.10 316.71 126.86 316.71 124.14 316.71 121.41 322.20 119.17 329.03 119.17 335.86 119.17 341.35 121.41 341.35 124.14 341.35 126.86"
/><curve
 id="5170"
 Z="626"
 HashSpacing="2.49"
 LineWidth="0.60"
 BoldWidth="2.01"
 CurveType="1"
 ArrowheadType="Solid"
 Closed="yes"
 CurvePoints="335.74 84.12 328.73 84.18 321.72 84.24 315.93 82.38 315.91 80.08 315.89 77.76 321.65 75.81 328.66 75.75 335.67 75.70 341.43 77.55 341.45 79.88 341.47 82.18"
/></fragment><fragment
 id="3673"
 BoundingBox="278.61 231.52 427.35 349.46"
 Z="702"
><n
 id="67"
 p="364.98 292.39"
 Z="688"
 Element="25"
 NumHydrogens="0"
 Charge="1"
 NeedsClean="yes"
 AS="N"
><t
 p="359.98 296.68"
 BoundingBox="360.87 288.10 375.83 296.68"
 LabelJustification="Left"
 LabelAlignment="Left"
><s font="58" size="12" color="0" face="96">Mn</s></t></n><n
 id="69"
 p="364.98 272.25"
 Z="689"
 Warning="An atom in this label has an invalid valence."
 Element="7"
 NumHydrogens="0"
 NeedsClean="yes"
 AS="N"
><t
 p="360.65 276.54"
 BoundingBox="361.56 267.96 368.33 276.54"
 LabelJustification="Left"
><s font="58" size="12" color="0" face="96">N</s></t></n><n
 id="5282"
 p="347.53 262.17"
 Z="691"
 AS="N"
/><n
 id="5283"
 p="347.53 242.02"
 Z="692"
 AS="N"
/><n
 id="6971"
 p="364.98 231.95"
 Z="693"
 AS="N"
/><n
 id="6972"
 p="382.43 242.02"
 Z="694"
 AS="N"
/><n
 id="6973"
 p="382.43 262.17"
 Z="695"
 AS="N"
/><n
 id="3701"
 p="335.91 306.62"
 Z="703"
 Warning="An atom in this label has an invalid valence."
 NodeType="Unspecified"
 NeedsClean="yes"
 AS="N"
 BondOrdering="3706 4710"
><fragment
 id="1174505208"
 ConnectionOrder="6781 6782"
><n
 id="6778"
 p="335.91 306.62"
 Z="666"
 Element="15"
 NumHydrogens="0"
 NeedsClean="yes"
><t
 p="332.58 310.20"
 BoundingBox="333.35 303.04 338.81 310.20"
 LabelJustification="Left"
><s font="58" size="10" color="0" face="96">P</s></t></n><n
 id="6779"
 p="347.94 277.36"
 Z="667"
 Element="18"
 NumHydrogens="0"
 NeedsClean="yes"
><t
 p="344.61 280.94"
 BoundingBox="344.59 273.78 354.74 280.94"
 LabelJustification="Left"
 LabelAlignment="Left"
><s font="58" size="10" color="0" face="96">Ar</s></t></n><n
 id="6780"
 p="327.98 275.99"
 Z="668"
 Element="18"
 NumHydrogens="0"
 NeedsClean="yes"
><t
 p="324.65 279.57"
 BoundingBox="324.63 272.41 334.78 279.57"
 LabelJustification="Left"
 LabelAlignment="Left"
><s font="58" size="10" color="0" face="96">Ar</s></t></n><n
 id="6781"
 p="353.88 297.83"
 Z="669"
 NodeType="ExternalConnectionPoint"
 ExternalConnectionNum="1"
/><n
 id="6782"
 p="319.30 295.46"
 Z="670"
 NodeType="ExternalConnectionPoint"
 ExternalConnectionNum="2"
/><b
 id="6783"
 Z="671"
 B="6781"
 E="6778"
 Display="WedgeBegin"
/><b
 id="6784"
 Z="672"
 B="6782"
 E="6778"
/></fragment><t
 p="331.91 310.91"
 BoundingBox="331.89 302.33 348.44 323.48"
 LabelJustification="Left"
 LabelAlignment="Below"
 LineStarts="2 5"
><s font="58" size="12" color="0" face="96">PAr2</s></t></n><n
 id="3707"
 p="324.55 284.40"
 Z="705"
 Geometry="Tetrahedral"
 AS="R"
 BondOrdering="3866 3876 0 4709"
/><n
 id="3719"
 p="365.04 316.99"
 Z="706"
 NodeType="Fragment"
 NeedsClean="yes"
 AS="N"
><fragment
 id="1174505209"
><n
 id="6787"
 p="365.04 316.99"
 Z="673"
/><n
 id="6788"
 p="365.09 337"
 Z="674"
 Element="8"
 NumHydrogens="0"
 NeedsClean="yes"
><t
 p="361.20 340.64"
 BoundingBox="361.68 333.36 368.53 340.76"
 LabelJustification="Left"
><s font="58" size="10" color="0" face="96">O</s></t></n><n
 id="6789"
 p="364.99 296.98"
 Z="675"
 NodeType="ExternalConnectionPoint"
 ExternalConnectionNum="1"
/><b
 id="6790"
 Z="676"
 B="6787"
 E="6788"
 Order="2"
/><b
 id="6791"
 Z="677"
 B="6789"
 E="6787"
 Order="dative"
/></fragment><t
 p="360.71 321.36"
 BoundingBox="361.30 312.62 378.17 321.51"
 LabelJustification="Left"
 LabelAlignment="Left"
><s font="58" size="12" color="0" face="96">CO</s></t></n><n
 id="3721"
 p="397.63 283.42"
 Z="708"
 NodeType="Fragment"
 NeedsClean="yes"
 AS="N"
><fragment
 id="1174505210"
><n
 id="6794"
 p="397.63 283.42"
 Z="678"
/><n
 id="6795"
 p="416.92 278.11"
 Z="679"
 Element="8"
 NumHydrogens="0"
 NeedsClean="yes"
><t
 p="413.03 281.75"
 BoundingBox="413.51 274.47 420.36 281.87"
 LabelJustification="Left"
><s font="58" size="10" color="0" face="96">O</s></t></n><n
 id="6796"
 p="378.33 288.72"
 Z="680"
 NodeType="ExternalConnectionPoint"
 ExternalConnectionNum="1"
/><b
 id="6797"
 Z="681"
 B="6794"
 E="6795"
 Order="2"
/><b
 id="6798"
 Z="682"
 B="6796"
 E="6794"
 Order="dative"
/></fragment><t
 p="393.30 287.79"
 BoundingBox="393.89 279.05 410.76 287.94"
 LabelJustification="Left"
 LabelAlignment="Left"
><s font="58" size="12" color="0" face="96">CO</s></t></n><n
 id="3723"
 p="398.12 304.15"
 Z="710"
 NodeType="Fragment"
 NeedsClean="yes"
 AS="N"
><fragment
 id="1174505211"
><n
 id="6801"
 p="398.12 304.15"
 Z="683"
/><n
 id="6802"
 p="416.98 310.84"
 Z="684"
 Element="8"
 NumHydrogens="0"
 NeedsClean="yes"
><t
 p="413.09 314.48"
 BoundingBox="413.57 307.20 420.42 314.60"
 LabelJustification="Left"
><s font="58" size="10" color="0" face="96">O</s></t></n><n
 id="6803"
 p="379.26 297.46"
 Z="685"
 NodeType="ExternalConnectionPoint"
 ExternalConnectionNum="1"
/><b
 id="6804"
 Z="686"
 B="6801"
 E="6802"
 Order="2"
/><b
 id="6805"
 Z="687"
 B="6803"
 E="6801"
 Order="dative"
/></fragment><t
 p="393.79 308.52"
 BoundingBox="394.38 299.78 411.25 308.67"
 LabelJustification="Left"
 LabelAlignment="Left"
><s font="58" size="12" color="0" face="96">CO</s></t></n><n
 id="3865"
 p="336.89 281.44"
 Z="712"
 Warning="An atom in this label has an invalid valence."
 Element="7"
 NumHydrogens="1"
 NeedsClean="yes"
 Geometry="Tetrahedral"
 AS="S"
 BondOrdering="3874 3866 0 3883"
><t
 p="332.56 285.73"
 BoundingBox="333.47 277.15 340.26 295.76"
 LabelJustification="Left"
 LabelAlignment="Below"
 LineStarts="2 3"
><s font="58" size="12" color="0" face="96">NH</s></t></n><n
 id="3875"
 p="309.98 264.86"
 Z="715"
 AS="N"
/><n
 id="3878"
 p="336.89 266.96"
 Z="717"
 AS="N"
/><n
 id="3618"
 p="298.90 293.54"
 Z="721"
 NodeType="MultiAttachment"
 AS="N"
 Attachments="3620 3621 3622 3623 3624"
/><n
 id="3619"
 p="299.29 315.29"
 Z="722"
 Element="26"
 NumHydrogens="0"
 NeedsClean="yes"
 AS="N"
><t
 p="299.29 319.58"
 BoundingBox="293.27 311 305.79 319.73"
 LabelJustification="Center"
 Justification="Center"
 LabelAlignment="Center"
><s font="58" size="12" color="0" face="96">Fe</s></t></n><n
 id="3620"
 p="318.37 290.84"
 Z="723"
 AS="N"
/><n
 id="3621"
 p="311.34 299.60"
 Z="724"
 AS="N"
/><n
 id="3622"
 p="287.12 299.95"
 Z="725"
 AS="N"
/><n
 id="3623"
 p="279.22 291.43"
 Z="726"
 AS="N"
/><n
 id="3624"
 p="298.43 285.84"
 Z="727"
 IgnoreWarnings="yes"
 AS="N"
/><n
 id="3625"
 p="299.24 338.08"
 Z="734"
 NodeType="MultiAttachment"
 AS="N"
 Attachments="3626 3627 3628 3629 3630"
/><n
 id="3626"
 p="310.97 330.49"
 Z="735"
 AS="N"
/><n
 id="3627"
 p="318.31 340.99"
 Z="736"
 AS="N"
/><n
 id="3628"
 p="299.19 347.35"
 Z="737"
 IgnoreWarnings="yes"
 AS="N"
/><n
 id="3629"
 p="280.24 340.93"
 Z="738"
 AS="N"
/><n
 id="3630"
 p="287.47 330.65"
 Z="739"
 AS="N"
/><n
 id="6872"
 p="401.82 267.37"
 Z="749"
 NodeType="Fragment"
 NeedsClean="yes"
 AS="N"
><fragment
 id="1174505212"
><n
 id="7034"
 p="401.82 267.37"
 Z="657"
 Element="7"
 NumHydrogens="0"
 NeedsClean="yes"
><t
 p="398.21 270.95"
 BoundingBox="398.97 263.79 404.61 270.95"
 LabelJustification="Left"
><s font="58" size="10" color="0" face="96">N</s></t></n><n
 id="7035"
 p="407 286.70"
 Z="658"
/><n
 id="7036"
 p="415.97 253.22"
 Z="659"
/><n
 id="7037"
 p="382.49 262.19"
 Z="660"
 NodeType="ExternalConnectionPoint"
 ExternalConnectionNum="1"
/><b
 id="7038"
 Z="661"
 B="7034"
 E="7035"
/><b
 id="7039"
 Z="662"
 B="7034"
 E="7036"
/><b
 id="7040"
 Z="663"
 B="7037"
 E="7034"
/></fragment><t
 p="397.49 271.66"
 BoundingBox="398.40 263.08 427.35 274.21"
 LabelJustification="Left"
 LabelAlignment="Left"
><s font="58" size="12" color="0" face="96">NMe2</s></t></n><b
 id="70"
 Z="690"
 B="67"
 E="69"
 BS="N"
/><b
 id="6866"
 Z="696"
 B="69"
 E="5282"
 Order="2"
 BS="N"
 BondCircularOrdering="70 6871 6867 3879"
/><b
 id="6867"
 Z="697"
 B="5282"
 E="5283"
 BS="N"
/><b
 id="6868"
 Z="698"
 B="5283"
 E="6971"
 Order="2"
 BS="N"
 BondCircularOrdering="0 6867 6869 0"
/><b
 id="6869"
 Z="699"
 B="6971"
 E="6972"
 BS="N"
/><b
 id="6870"
 Z="700"
 B="6972"
 E="6973"
 Order="2"
 BS="N"
 BondCircularOrdering="0 6869 6871 6873"
/><b
 id="6871"
 Z="701"
 B="6973"
 E="69"
 BS="N"
/><b
 id="3706"
 Z="704"
 B="67"
 E="3701"
 Display="WedgeBegin"
 BS="N"
 CrossingBonds="3720 3874"
 BeginAttach="1"
/><b
 id="3720"
 Z="707"
 B="67"
 E="3719"
 BS="N"
 CrossingBonds="3706"
/><b
 id="3722"
 Z="709"
 B="67"
 E="3721"
 Display="WedgedHashBegin"
 BS="N"
 CrossingBonds="3724"
 BeginAttach="0"
/><b
 id="3724"
 Z="711"
 B="67"
 E="3723"
 Display="WedgeBegin"
 BS="N"
 CrossingBonds="3722"
/><b
 id="3866"
 Z="713"
 B="3707"
 E="3865"
 BS="N"
/><b
 id="3874"
 Z="714"
 B="3865"
 E="67"
 Display="WedgedHashEnd"
 BS="N"
 CrossingBonds="3706"
/><b
 id="3876"
 Z="716"
 B="3707"
 E="3875"
 Display="WedgeBegin"
 BS="N"
 CrossingBonds="3632"
/><b
 id="3879"
 Z="718"
 B="5282"
 E="3878"
 BS="N"
/><b
 id="3883"
 Z="719"
 B="3878"
 E="3865"
 BS="N"
/><b
 id="3631"
 Z="720"
 B="3618"
 E="3619"
 Display="Dash"
 BS="N"
 CrossingBonds="3633"
/><b
 id="3632"
 Z="728"
 B="3620"
 E="3621"
 Order="1.5"
 Display="WedgeBegin"
 BS="N"
 CrossingBonds="3876"
/><b
 id="3633"
 Z="729"
 B="3621"
 E="3622"
 Order="1.5"
 Display="Bold"
 BS="N"
 CrossingBonds="3631"
/><b
 id="3634"
 Z="730"
 B="3622"
 E="3623"
 Order="1.5"
 Display="WedgeEnd"
 BS="N"
/><b
 id="3635"
 Z="731"
 B="3623"
 E="3624"
 Order="1.5"
 BS="N"
/><b
 id="3636"
 Z="732"
 B="3620"
 E="3624"
 Order="1.5"
 BS="N"
/><b
 id="3637"
 Z="740"
 B="3626"
 E="3627"
 Order="1.5"
 BS="N"
/><b
 id="3638"
 Z="741"
 B="3627"
 E="3628"
 Order="1.5"
 Display="WedgeBegin"
 BS="N"
/><b
 id="3639"
 Z="742"
 B="3628"
 E="3629"
 Order="1.5"
 Display="WedgeEnd"
 BS="N"
/><b
 id="3640"
 Z="743"
 B="3629"
 E="3630"
 Order="1.5"
 BS="N"
/><b
 id="3641"
 Z="744"
 B="3626"
 E="3630"
 Order="1.5"
 BS="N"
 CrossingBonds="3642"
/><b
 id="3642"
 Z="746"
 B="3625"
 E="3619"
 Display="Dash"
 BS="N"
 CrossingBonds="3641"
/><b
 id="4709"
 Z="747"
 B="3707"
 E="3620"
 BS="N"
/><b
 id="4710"
 Z="748"
 B="3701"
 E="3621"
 BS="N"
/><b
 id="6873"
 Z="750"
 B="6973"
 E="6872"
 BS="N"
/><graphic
 id="7485"
 BoundingBox="373.62 303.39 364.62 303.39"
 Z="758"
 GraphicType="Symbol"
 SymbolType="Plus"
><represent attribute="Charge" object="67"/></graphic><curve
 id="3643"
 Z="733"
 CurveType="1"
 ArrowheadType="Solid"
 Closed="yes"
 CurvePoints="305.93 296.97 298.89 297.03 291.85 297.09 286.04 295.23 286.02 292.92 286 290.59 291.78 288.63 298.82 288.58 305.86 288.52 311.64 290.38 311.65 292.71 311.67 295.02"
/><curve
 id="3644"
 Z="745"
 CurveType="1"
 ArrowheadType="Solid"
 Closed="yes"
 CurvePoints="306.05 342.11 299.19 342.11 292.34 342.11 286.83 339.86 286.83 337.13 286.83 334.40 292.34 332.15 299.19 332.15 306.05 332.15 311.56 334.40 311.56 337.13 311.56 339.86"
/></fragment><fragment
 id="7105"
 BoundingBox="403.54 324.71 418.54 337"
 Z="752"
><n
 id="7104"
 p="406.66 332.70"
 Z="751"
 Element="35"
 NumHydrogens="0"
 Charge="-1"
 NeedsClean="yes"
 AS="N"
><t
 p="402.66 337"
 BoundingBox="403.54 328.41 414.82 337"
 LabelJustification="Left"
 LabelLineHeight="auto"
 LineHeight="auto"
 LabelAlignment="Left"
><s font="58" size="12" color="0">Br</s></t></n><graphic
 id="7486"
 BoundingBox="416.17 325.71 407.17 325.71"
 Z="759"
 GraphicType="Symbol"
 SymbolType="Minus"
><represent attribute="Charge" object="7104"/></graphic></fragment><fragment
 id="1174504477"
 BoundingBox="59.37 179.24 139.28 230.67"
 Z="1034"
><n
 id="1174504474"
 p="74.28 188.17"
 Z="1032"
 AS="N"
/><n
 id="1174504476"
 p="74.28 205.17"
 Z="1033"
 AS="N"
/><n
 id="1174504478"
 p="89 213.67"
 Z="1035"
 AS="N"
/><n
 id="1174504480"
 p="103.72 205.17"
 Z="1036"
 AS="N"
/><n
 id="1174504482"
 p="103.72 188.17"
 Z="1037"
 AS="N"
/><n
 id="1174504484"
 p="89 179.67"
 Z="1038"
 AS="N"
/><n
 id="1174504492"
 p="118.44 179.67"
 Z="1045"
 AS="N"
/><n
 id="1174504494"
 p="89 230.67"
 Z="1047"
 AS="N"
/><n
 id="1174504496"
 p="118.44 213.67"
 Z="1049"
 NodeType="Fragment"
 NeedsClean="yes"
 AS="N"
><fragment
 id="1174505213"
><n
 id="1174504887"
 p="118.44 213.67"
 Z="1027"
 Element="8"
 NumHydrogens="0"
 NeedsClean="yes"
><t
 p="113.77 218.04"
 BoundingBox="114.35 209.30 122.57 218.19"
 LabelJustification="Left"
><s font="58" size="12" color="0" face="96">O</s></t></n><n
 id="1174504888"
 p="133.17 205.17"
 Z="1028"
/><n
 id="1174504889"
 p="103.72 205.17"
 Z="1029"
 NodeType="ExternalConnectionPoint"
 ExternalConnectionNum="1"
/><b
 id="1174504890"
 Z="1030"
 B="1174504887"
 E="1174504888"
/><b
 id="1174504891"
 Z="1031"
 B="1174504889"
 E="1174504887"
/></fragment><t
 p="113.77 218.04"
 BoundingBox="114.35 209.30 139.28 218.19"
 LabelJustification="Left"
 LabelAlignment="Left"
><s font="58" size="12" color="0" face="96">OMe</s></t></n><n
 id="1174504502"
 p="59.56 179.67"
 Z="1051"
 AS="N"
/><b
 id="1174504486"
 Z="1039"
 B="1174504474"
 E="1174504476"
 Order="2"
 BS="N"
 BondCircularOrdering="1174504491 1174504503 0 1174504487"
/><b
 id="1174504487"
 Z="1040"
 B="1174504476"
 E="1174504478"
 BS="N"
/><b
 id="1174504488"
 Z="1041"
 B="1174504478"
 E="1174504480"
 Order="2"
 BS="N"
 BondCircularOrdering="1174504487 1174504495 1174504497 1174504489"
/><b
 id="1174504489"
 Z="1042"
 B="1174504480"
 E="1174504482"
 BS="N"
/><b
 id="1174504490"
 Z="1043"
 B="1174504482"
 E="1174504484"
 Order="2"
 BS="N"
 BondCircularOrdering="1174504489 1174504493 0 1174504491"
/><b
 id="1174504491"
 Z="1044"
 B="1174504484"
 E="1174504474"
 BS="N"
/><b
 id="1174504493"
 Z="1046"
 B="1174504482"
 E="1174504492"
 BS="N"
/><b
 id="1174504495"
 Z="1048"
 B="1174504478"
 E="1174504494"
 BS="N"
/><b
 id="1174504497"
 Z="1050"
 B="1174504480"
 E="1174504496"
 BS="N"
/><b
 id="1174504503"
 Z="1052"
 B="1174504474"
 E="1174504502"
 Display="Dash"
 BS="N"
/></fragment><fragment
 id="1174504918"
 BoundingBox="686.75 77.81 756.86 105.84"
 Z="1365"
><n
 id="1174504919"
 p="699.81 102.48"
 Z="1366"
 LabelSize="7.2"
 LabelFace="65535"
 MarginWidth="0.95"
 NodeType="Fragment"
 NeedsClean="yes"
 AS="N"
><fragment
 id="1174505214"
><n
 id="1174504921"
 p="699.81 102.48"
 Z="1346"
 LabelSize="7.2"
 LabelFace="65535"
 MarginWidth="1.20"
/><n
 id="1174504922"
 p="690.88 97.54"
 Z="1347"
 LabelSize="7.2"
 LabelFace="65535"
 MarginWidth="1.20"
 Element="8"
 NumHydrogens="0"
 NeedsClean="yes"
><t
 p="688.54 99.34"
 BoundingBox="688.89 94.10 693.81 99.43"
 LabelSize="7.2"
 LabelFace="65535"
 LabelJustification="Left"
><s font="58" size="7.2" color="0" face="96">O</s></t></n><n
 id="1174504923"
 p="708.55 97.23"
 Z="1348"
 LabelSize="7.2"
 LabelFace="65535"
 MarginWidth="1.20"
 LineWidth="0.45"
 BoldWidth="1.56"
 BondLength="10.20"
 NodeType="ExternalConnectionPoint"
 ExternalConnectionNum="1"
/><b
 id="1174504924"
 Z="1349"
 LabelSize="7.2"
 LabelFace="65535"
 HashSpacing="1.56"
 MarginWidth="1.20"
 LineWidth="0.45"
 BoldWidth="1.56"
 BondLength="10.20"
 B="1174504921"
 E="1174504922"
 Order="2"
/><b
 id="1174504925"
 Z="1350"
 LabelSize="7.2"
 LabelFace="65535"
 HashSpacing="1.56"
 MarginWidth="1.20"
 LineWidth="0.45"
 BoldWidth="1.56"
 BondLength="10.20"
 B="1174504923"
 E="1174504921"
/></fragment><t
 p="702.40 105.11"
 BoundingBox="686.75 99.86 702.12 105.19"
 LabelSize="7.2"
 LabelFace="65535"
 LabelJustification="Right"
 Justification="Right"
 LabelAlignment="Right"
><s font="58" size="7.2" color="0" face="96">CHO</s></t></n><n
 id="1174504926"
 p="710.13 96.27"
 Z="1367"
 LabelSize="7.2"
 LabelFace="65535"
 MarginWidth="0.95"
 AS="N"
/><n
 id="1174504927"
 p="720.67 102.11"
 Z="1369"
 LabelSize="7.2"
 LabelFace="65535"
 MarginWidth="1.20"
 Element="7"
 NumHydrogens="0"
 NeedsClean="yes"
 AS="N"
><t
 p="718.07 104.69"
 BoundingBox="718.62 99.53 722.68 104.69"
 LabelSize="7.2"
 LabelFace="65535"
 LabelJustification="Left"
><s font="58" size="7.2" color="0" face="96">N</s></t></n><n
 id="1174504928"
 p="730.99 95.90"
 Z="1370"
 LabelSize="7.2"
 LabelFace="65535"
 MarginWidth="1.20"
 AS="N"
/><n
 id="1174504929"
 p="730.78 83.86"
 Z="1371"
 LabelSize="7.2"
 LabelFace="65535"
 MarginWidth="1.20"
 AS="N"
/><n
 id="1174504930"
 p="720.24 78.02"
 Z="1372"
 LabelSize="7.2"
 LabelFace="65535"
 MarginWidth="1.20"
 AS="N"
/><n
 id="1174504931"
 p="709.92 84.23"
 Z="1373"
 LabelSize="7.2"
 LabelFace="65535"
 MarginWidth="1.20"
 AS="N"
/><n
 id="1174504932"
 p="741.54 101.74"
 Z="1380"
 LabelSize="7.2"
 LabelFace="65535"
 MarginWidth="1.20"
 NodeType="Fragment"
 NeedsClean="yes"
 AS="N"
><fragment
 id="1174505215"
><n
 id="1174504934"
 p="741.54 101.74"
 Z="1351"
 LabelSize="7.2"
 LabelFace="65535"
 MarginWidth="1.20"
 Element="7"
 NumHydrogens="0"
 NeedsClean="yes"
><t
 p="739.37 103.89"
 BoundingBox="739.83 99.59 743.21 103.89"
 LabelSize="7.2"
 LabelFace="65535"
 LabelJustification="Left"
><s font="58" size="6" color="0" face="96">N</s></t></n><n
 id="1174504935"
 p="741.75 113.75"
 Z="1352"
 LabelSize="7.2"
 LabelFace="65535"
 MarginWidth="1.20"
/><n
 id="1174504936"
 p="751.82 95.55"
 Z="1353"
 LabelSize="7.2"
 LabelFace="65535"
 MarginWidth="1.20"
/><n
 id="1174504937"
 p="731.03 95.92"
 Z="1354"
 LabelSize="7.2"
 LabelFace="65535"
 MarginWidth="1.20"
 LineWidth="0.45"
 BoldWidth="1.56"
 BondLength="10.20"
 NodeType="ExternalConnectionPoint"
 ExternalConnectionNum="1"
/><b
 id="1174504938"
 Z="1355"
 LabelSize="7.2"
 LabelFace="65535"
 HashSpacing="1.56"
 MarginWidth="1.20"
 LineWidth="0.45"
 BoldWidth="1.56"
 BondLength="10.20"
 B="1174504934"
 E="1174504935"
/><b
 id="1174504939"
 Z="1356"
 LabelSize="7.2"
 LabelFace="65535"
 HashSpacing="1.56"
 MarginWidth="1.20"
 LineWidth="0.45"
 BoldWidth="1.56"
 BondLength="10.20"
 B="1174504934"
 E="1174504936"
/><b
 id="1174504940"
 Z="1357"
 LabelSize="7.2"
 LabelFace="65535"
 HashSpacing="1.56"
 MarginWidth="1.20"
 LineWidth="0.45"
 BoldWidth="1.56"
 BondLength="10.20"
 B="1174504937"
 E="1174504934"
/></fragment><t
 p="738.94 104.32"
 BoundingBox="739.48 99.16 756.86 105.84"
 LabelSize="7.2"
 LabelFace="65535"
 LabelJustification="Left"
 LabelAlignment="Left"
><s font="58" size="7.2" color="0" face="96">NMe2</s></t></n><b
 id="1174504941"
 Z="1368"
 LabelSize="7.2"
 LabelFace="65535"
 HashSpacing="1.49"
 MarginWidth="1.20"
 LineWidth="0.36"
 BoldWidth="1.21"
 BondLength="10.20"
 B="1174504919"
 E="1174504926"
 BS="N"
/><b
 id="1174504942"
 Z="1374"
 LabelSize="7.2"
 LabelFace="65535"
 HashSpacing="1.49"
 MarginWidth="1.20"
 LineWidth="0.36"
 BoldWidth="1.21"
 BondLength="10.20"
 B="1174504926"
 E="1174504927"
 Order="2"
 BS="N"
 BondCircularOrdering="1174504947 1174504941 0 1174504943"
/><b
 id="1174504943"
 Z="1375"
 LabelSize="7.2"
 LabelFace="65535"
 HashSpacing="1.49"
 MarginWidth="1.20"
 LineWidth="0.36"
 BoldWidth="1.21"
 BondLength="10.20"
 B="1174504927"
 E="1174504928"
 BS="N"
/><b
 id="1174504944"
 Z="1376"
 LabelSize="7.2"
 LabelFace="65535"
 HashSpacing="1.49"
 MarginWidth="1.20"
 LineWidth="0.36"
 BoldWidth="1.21"
 BondLength="10.20"
 B="1174504928"
 E="1174504929"
 Order="2"
 BS="N"
 BondCircularOrdering="1174504943 1174504948 0 1174504945"
/><b
 id="1174504945"
 Z="1377"
 LabelSize="7.2"
 LabelFace="65535"
 HashSpacing="1.49"
 MarginWidth="1.20"
 LineWidth="0.36"
 BoldWidth="1.21"
 BondLength="10.20"
 B="1174504929"
 E="1174504930"
 BS="N"
/><b
 id="1174504946"
 Z="1378"
 LabelSize="7.2"
 LabelFace="65535"
 HashSpacing="1.49"
 MarginWidth="1.20"
 LineWidth="0.36"
 BoldWidth="1.21"
 BondLength="10.20"
 B="1174504930"
 E="1174504931"
 Order="2"
 BS="N"
 BondCircularOrdering="1174504945 0 0 1174504947"
/><b
 id="1174504947"
 Z="1379"
 LabelSize="7.2"
 LabelFace="65535"
 HashSpacing="1.49"
 MarginWidth="1.20"
 LineWidth="0.36"
 BoldWidth="1.21"
 BondLength="10.20"
 B="1174504931"
 E="1174504926"
 BS="N"
/><b
 id="1174504948"
 Z="1381"
 LabelSize="7.2"
 LabelFace="65535"
 HashSpacing="1.49"
 MarginWidth="1.20"
 LineWidth="0.36"
 BoldWidth="1.21"
 BondLength="10.20"
 B="1174504928"
 E="1174504932"
 BS="N"
/></fragment><fragment
 id="1174504949"
 BoundingBox="617.55 85.80 684.20 127.01"
 Z="1425"
><n
 id="1174504950"
 p="646.05 94.20"
 Z="1391"
 LabelSize="7.2"
 LabelFace="65535"
 MarginWidth="0.95"
 LineWidth="0.45"
 NodeType="MultiAttachment"
 AS="N"
 Attachments="1174504967 1174504968 1174504969 1174504970 1174504971"
/><n
 id="1174504951"
 p="668.24 112.58"
 Z="1393"
 LabelSize="7.2"
 LabelFace="65535"
 MarginWidth="0.95"
 AS="N"
/><n
 id="1174504952"
 p="673.64 92.43"
 Z="1395"
 Warning="An atom in this label has an invalid valence."
 LabelSize="7.2"
 LabelFace="65535"
 MarginWidth="0.95"
 Element="7"
 NumHydrogens="3"
 NeedsClean="yes"
 AS="N"
><t
 p="671.04 95"
 BoundingBox="671.59 89.85 684.20 96.60"
 LabelSize="7.2"
 LabelFace="65535"
 LabelJustification="Left"
 LabelAlignment="Left"
><s font="58" size="7.2" color="0" face="96">NH3</s></t></n><n
 id="1174504953"
 p="630.17 103.13"
 Z="1397"
 Warning="An atom in this label has an invalid valence."
 LabelSize="7.2"
 LabelFace="65535"
 MarginWidth="0.95"
 NodeType="Unspecified"
 NeedsClean="yes"
 AS="N"
><fragment
 id="1174505216"
><n
 id="1174504955"
 p="630.17 103.13"
 Z="1385"
 LabelSize="7.2"
 LabelFace="65535"
 MarginWidth="1.20"
 Element="15"
 NumHydrogens="0"
 NeedsClean="yes"
><t
 p="628.17 105.28"
 BoundingBox="628.63 100.98 631.91 105.28"
 LabelSize="7.2"
 LabelFace="65535"
 LabelJustification="Left"
><s font="58" size="6" color="0" face="96">P</s></t></n><n
 id="1174504956"
 p="615.47 111.62"
 Z="1386"
 LabelSize="7.2"
 LabelFace="65535"
 MarginWidth="1.20"
 Element="18"
 NumHydrogens="0"
 NeedsClean="yes"
><t
 p="613.47 113.77"
 BoundingBox="613.46 109.47 619.55 113.77"
 LabelSize="7.2"
 LabelFace="65535"
 LabelJustification="Left"
 LabelAlignment="Left"
><s font="58" size="6" color="0" face="96">Ar</s></t></n><n
 id="1174504957"
 p="627.06 114.73"
 Z="1387"
 LabelSize="7.2"
 LabelFace="65535"
 MarginWidth="1.20"
 Element="18"
 NumHydrogens="0"
 NeedsClean="yes"
><t
 p="625.06 116.88"
 BoundingBox="625.05 112.58 631.14 116.88"
 LabelSize="7.2"
 LabelFace="65535"
 LabelJustification="Left"
 LabelAlignment="Left"
><s font="58" size="6" color="0" face="96">Ar</s></t></n><n
 id="1174504958"
 p="618.58 100.02"
 Z="1388"
 LabelSize="7.2"
 LabelFace="65535"
 MarginWidth="1.20"
 LineWidth="0.45"
 BoldWidth="1.56"
 BondLength="10.20"
 NodeType="ExternalConnectionPoint"
 ExternalConnectionNum="1"
/><b
 id="1174504959"
 Z="1389"
 LabelSize="7.2"
 LabelFace="65535"
 HashSpacing="1.56"
 MarginWidth="1.20"
 LineWidth="0.45"
 BoldWidth="1.56"
 BondLength="10.20"
 B="1174504958"
 E="1174504955"
/></fragment><t
 p="632.57 105.71"
 BoundingBox="617.55 100.55 632.26 107.23"
 LabelSize="7.2"
 LabelFace="65535"
 LabelJustification="Right"
 Justification="Right"
 LabelAlignment="Right"
><s font="58" size="7.2" color="0" face="96">PAr2</s></t></n><n
 id="1174504960"
 p="665.13 100.94"
 Z="1399"
 LabelSize="7.2"
 LabelFace="65535"
 MarginWidth="0.95"
 Geometry="Tetrahedral"
 AS="R"
 BondOrdering="1174504974 1174504975 1174504977 0"
/><n
 id="1174504961"
 p="639.21 116.39"
 Z="1407"
 LabelSize="7.2"
 LabelFace="65535"
 MarginWidth="0.95"
 AS="N"
/><n
 id="1174504962"
 p="634.89 122.54"
 Z="1408"
 LabelSize="7.2"
 LabelFace="65535"
 MarginWidth="0.95"
 AS="N"
/><n
 id="1174504963"
 p="646.22 126.38"
 Z="1409"
 IgnoreWarnings="yes"
 LabelSize="7.2"
 LabelFace="65535"
 MarginWidth="0.95"
 AS="N"
/><n
 id="1174504964"
 p="657.65 122.57"
 Z="1410"
 LabelSize="7.2"
 LabelFace="65535"
 MarginWidth="0.95"
 AS="N"
/><n
 id="1174504965"
 p="653.26 116.29"
 Z="1411"
 LabelSize="7.2"
 LabelFace="65535"
 MarginWidth="0.95"
 AS="N"
/><n
 id="1174504966"
 p="646.25 120.83"
 Z="1412"
 LabelSize="7.2"
 LabelFace="65535"
 MarginWidth="0.95"
 LineWidth="0.45"
 NodeType="MultiAttachment"
 AS="N"
 Attachments="1174504964 1174504965 1174504961 1174504962 1174504963"
/><n
 id="1174504967"
 p="645.76 89.60"
 Z="1419"
 IgnoreWarnings="yes"
 Warning="This atom is very close to another atom or bond."
 LabelSize="7.2"
 LabelFace="65535"
 MarginWidth="0.95"
 AS="N"
/><n
 id="1174504968"
 p="634.28 92.94"
 Z="1420"
 LabelSize="7.2"
 LabelFace="65535"
 MarginWidth="0.95"
 AS="N"
/><n
 id="1174504969"
 p="639 98.03"
 Z="1421"
 LabelSize="7.2"
 LabelFace="65535"
 MarginWidth="0.95"
 AS="N"
/><n
 id="1174504970"
 p="653.49 97.83"
 Z="1422"
 LabelSize="7.2"
 LabelFace="65535"
 MarginWidth="0.95"
 AS="N"
/><n
 id="1174504971"
 p="657.69 92.58"
 Z="1423"
 LabelSize="7.2"
 LabelFace="65535"
 MarginWidth="0.95"
 AS="N"
/><n
 id="1174504972"
 p="646.28 107.21"
 Z="1424"
 LabelSize="7.2"
 LabelFace="65535"
 MarginWidth="0.95"
 Element="26"
 NumHydrogens="0"
 NeedsClean="yes"
 AS="N"
><t
 p="646.28 109.78"
 BoundingBox="642.67 104.63 650.18 109.87"
 LabelSize="7.2"
 LabelFace="65535"
 LabelJustification="Center"
 Justification="Center"
 LabelAlignment="Center"
><s font="58" size="7.2" color="0" face="96">Fe</s></t></n><b
 id="1174504973"
 Z="1390"
 LabelSize="7.2"
 LabelFace="65535"
 HashSpacing="1.49"
 MarginWidth="0.95"
 LineWidth="0.36"
 BoldWidth="1.21"
 BondLength="10.20"
 B="1174504950"
 E="1174504972"
 Display="Dash"
 BS="N"
 CrossingBonds="1174504987"
/><b
 id="1174504974"
 Z="1392"
 LabelSize="7.2"
 LabelFace="65535"
 HashSpacing="1.49"
 MarginWidth="0.95"
 LineWidth="0.36"
 BoldWidth="1.21"
 BondLength="10.20"
 B="1174504960"
 E="1174504951"
 Display="WedgedHashBegin"
 BS="N"
/><b
 id="1174504975"
 Z="1394"
 LabelSize="7.2"
 LabelFace="65535"
 HashSpacing="1.49"
 MarginWidth="0.95"
 LineWidth="0.36"
 BoldWidth="1.21"
 BondLength="10.20"
 B="1174504960"
 E="1174504952"
 BS="N"
/><b
 id="1174504976"
 Z="1396"
 LabelSize="7.2"
 LabelFace="65535"
 HashSpacing="1.49"
 MarginWidth="0.95"
 LineWidth="0.36"
 BoldWidth="1.21"
 BondLength="10.20"
 B="1174504969"
 E="1174504953"
 BS="N"
/><b
 id="1174504977"
 Z="1398"
 LabelSize="7.2"
 LabelFace="65535"
 HashSpacing="1.49"
 MarginWidth="0.95"
 LineWidth="0.36"
 BoldWidth="1.21"
 BondLength="10.20"
 B="1174504970"
 E="1174504960"
 BS="N"
/><b
 id="1174504978"
 Z="1400"
 LabelSize="7.2"
 LabelFace="65535"
 HashSpacing="1.49"
 MarginWidth="0.95"
 LineWidth="0.36"
 BoldWidth="1.21"
 BondLength="10.20"
 B="1174504966"
 E="1174504972"
 Display="Dash"
 BS="N"
 CrossingBonds="1174504979"
/><b
 id="1174504979"
 Z="1402"
 LabelSize="7.2"
 LabelFace="65535"
 HashSpacing="1.49"
 MarginWidth="0.95"
 LineWidth="0.36"
 BoldWidth="1.21"
 BondLength="12"
 B="1174504965"
 E="1174504961"
 Order="1.5"
 BS="N"
 CrossingBonds="1174504978"
/><b
 id="1174504980"
 Z="1403"
 LabelSize="7.2"
 LabelFace="65535"
 HashSpacing="1.49"
 MarginWidth="0.95"
 LineWidth="0.36"
 BoldWidth="1.21"
 BondLength="12"
 B="1174504962"
 E="1174504961"
 Order="1.5"
 BS="N"
/><b
 id="1174504981"
 Z="1404"
 LabelSize="7.2"
 LabelFace="65535"
 HashSpacing="1.49"
 MarginWidth="0.95"
 LineWidth="0.36"
 BoldWidth="1.21"
 BondLength="12"
 B="1174504963"
 E="1174504962"
 Order="1.5"
 Display="Bold"
 BS="N"
/><b
 id="1174504982"
 Z="1405"
 LabelSize="7.2"
 LabelFace="65535"
 HashSpacing="1.49"
 MarginWidth="0.95"
 LineWidth="0.36"
 BoldWidth="1.21"
 BondLength="12"
 B="1174504964"
 E="1174504963"
 Order="1.5"
 Display="Bold"
 BS="N"
/><b
 id="1174504983"
 Z="1406"
 LabelSize="7.2"
 LabelFace="65535"
 HashSpacing="1.49"
 MarginWidth="0.95"
 LineWidth="0.36"
 BoldWidth="1.21"
 BondLength="12"
 B="1174504965"
 E="1174504964"
 Order="1.5"
 BS="N"
/><b
 id="1174504984"
 Z="1414"
 LabelSize="7.2"
 LabelFace="65535"
 HashSpacing="1.49"
 MarginWidth="0.95"
 LineWidth="0.36"
 BoldWidth="1.21"
 BondLength="12"
 B="1174504971"
 E="1174504967"
 Order="1.5"
 BS="N"
/><b
 id="1174504985"
 Z="1415"
 LabelSize="7.2"
 LabelFace="65535"
 HashSpacing="1.49"
 MarginWidth="0.95"
 LineWidth="0.36"
 BoldWidth="1.21"
 BondLength="12"
 B="1174504968"
 E="1174504967"
 Order="1.5"
 BS="N"
/><b
 id="1174504986"
 Z="1416"
 LabelSize="7.2"
 LabelFace="65535"
 HashSpacing="1.49"
 MarginWidth="0.95"
 LineWidth="0.36"
 BoldWidth="1.21"
 BondLength="12"
 B="1174504969"
 E="1174504968"
 Order="1.5"
 Display="Bold"
 BS="N"
/><b
 id="1174504987"
 Z="1417"
 LabelSize="7.2"
 LabelFace="65535"
 HashSpacing="1.49"
 MarginWidth="0.95"
 LineWidth="0.36"
 BoldWidth="1.21"
 BondLength="12"
 B="1174504970"
 E="1174504969"
 Order="1.5"
 Display="Bold"
 BS="N"
 CrossingBonds="1174504973"
/><b
 id="1174504988"
 Z="1418"
 LabelSize="7.2"
 LabelFace="65535"
 HashSpacing="1.49"
 MarginWidth="0.95"
 LineWidth="0.36"
 BoldWidth="1.21"
 BondLength="12"
 B="1174504971"
 E="1174504970"
 Order="1.5"
 Display="Bold"
 BS="N"
/><graphic
 id="1174504989"
 BoundingBox="673.62 87.30 668.22 87.30"
 Z="1586"
 LineWidth="0.45"
 GraphicType="Symbol"
 SymbolType="Plus"
><represent attribute="Charge" object="1174504952"/></graphic><curve
 id="1174504990"
 Z="1401"
 HashSpacing="1.49"
 LineWidth="0.36"
 BoldWidth="1.21"
 CurveType="1"
 ArrowheadType="Solid"
 Closed="yes"
 CurvePoints="650.32 123.24 646.22 123.24 642.13 123.24 638.83 121.89 638.83 120.26 638.83 118.63 642.13 117.29 646.22 117.29 650.32 117.29 653.61 118.63 653.61 120.26 653.61 121.89"
/><curve
 id="1174504991"
 Z="1413"
 HashSpacing="1.49"
 LineWidth="0.36"
 BoldWidth="1.21"
 CurveType="1"
 ArrowheadType="Solid"
 Closed="yes"
 CurvePoints="650.25 96.26 646.04 96.29 641.83 96.32 638.36 95.21 638.35 93.83 638.34 92.43 641.79 91.26 646 91.23 650.20 91.20 653.66 92.31 653.67 93.71 653.68 95.09"
/></fragment><fragment
 id="1174504992"
 BoundingBox="764.37 82.84 853.07 140.10"
 Z="1468"
><n
 id="1174504993"
 p="792.86 93.35"
 Z="1432"
 LabelSize="7.2"
 LabelFace="65535"
 MarginWidth="0.95"
 LineWidth="0.45"
 NodeType="MultiAttachment"
 AS="N"
 Attachments="1174505011 1174505012 1174505013 1174505014 1174505015"
/><n
 id="1174504994"
 p="832.02 95.33"
 Z="1434"
 LabelSize="7.2"
 LabelFace="65535"
 MarginWidth="0.95"
 AS="N"
/><n
 id="1174504995"
 p="815.06 111.73"
 Z="1436"
 LabelSize="7.2"
 LabelFace="65535"
 MarginWidth="0.95"
 AS="N"
/><n
 id="1174504996"
 p="820.46 91.57"
 Z="1438"
 LabelSize="7.2"
 LabelFace="65535"
 MarginWidth="0.95"
 Element="7"
 NumHydrogens="1"
 NeedsClean="yes"
 AS="N"
><t
 p="817.86 87.99"
 BoundingBox="818.41 82.84 822.48 94.15"
 LabelSize="7.2"
 LabelFace="65535"
 LabelJustification="Left"
 LabelAlignment="Above"
 LineStarts="2 4"
><s font="58" size="7.2" color="0" face="96">NH</s></t></n><n
 id="1174504997"
 p="776.98 102.28"
 Z="1440"
 Warning="An atom in this label has an invalid valence."
 LabelSize="7.2"
 LabelFace="65535"
 MarginWidth="0.95"
 NodeType="Unspecified"
 NeedsClean="yes"
 AS="N"
><fragment
 id="1174505217"
><n
 id="1174504999"
 p="776.98 102.28"
 Z="1426"
 LabelSize="7.2"
 LabelFace="65535"
 MarginWidth="1.20"
 Element="15"
 NumHydrogens="0"
 NeedsClean="yes"
><t
 p="774.98 104.43"
 BoundingBox="775.44 100.13 778.72 104.43"
 LabelSize="7.2"
 LabelFace="65535"
 LabelJustification="Left"
><s font="58" size="6" color="0" face="96">P</s></t></n><n
 id="1174505000"
 p="762.28 110.76"
 Z="1427"
 LabelSize="7.2"
 LabelFace="65535"
 MarginWidth="1.20"
 Element="18"
 NumHydrogens="0"
 NeedsClean="yes"
><t
 p="760.27 112.91"
 BoundingBox="760.27 108.62 766.36 112.91"
 LabelSize="7.2"
 LabelFace="65535"
 LabelJustification="Left"
 LabelAlignment="Left"
><s font="58" size="6" color="0" face="96">Ar</s></t></n><n
 id="1174505001"
 p="773.87 113.87"
 Z="1428"
 LabelSize="7.2"
 LabelFace="65535"
 MarginWidth="1.20"
 Element="18"
 NumHydrogens="0"
 NeedsClean="yes"
><t
 p="771.87 116.02"
 BoundingBox="771.86 111.72 777.95 116.02"
 LabelSize="7.2"
 LabelFace="65535"
 LabelJustification="Left"
 LabelAlignment="Left"
><s font="58" size="6" color="0" face="96">Ar</s></t></n><n
 id="1174505002"
 p="765.38 99.17"
 Z="1429"
 LabelSize="7.2"
 LabelFace="65535"
 MarginWidth="1.20"
 LineWidth="0.45"
 BoldWidth="1.56"
 BondLength="10.20"
 NodeType="ExternalConnectionPoint"
 ExternalConnectionNum="1"
/><b
 id="1174505003"
 Z="1430"
 LabelSize="7.2"
 LabelFace="65535"
 HashSpacing="1.56"
 MarginWidth="1.20"
 LineWidth="0.45"
 BoldWidth="1.56"
 BondLength="10.20"
 B="1174505002"
 E="1174504999"
/></fragment><t
 p="779.38 104.86"
 BoundingBox="764.37 99.70 779.07 106.38"
 LabelSize="7.2"
 LabelFace="65535"
 LabelJustification="Right"
 Justification="Right"
 LabelAlignment="Right"
><s font="58" size="7.2" color="0" face="96">PAr2</s></t></n><n
 id="1174505004"
 p="811.94 100.09"
 Z="1442"
 LabelSize="7.2"
 LabelFace="65535"
 MarginWidth="0.95"
 Geometry="Tetrahedral"
 AS="R"
 BondOrdering="1174505034 1174505035 1174505037 0"
/><n
 id="1174505005"
 p="786.03 115.54"
 Z="1450"
 LabelSize="7.2"
 LabelFace="65535"
 MarginWidth="0.95"
 AS="N"
/><n
 id="1174505006"
 p="781.71 121.68"
 Z="1451"
 LabelSize="7.2"
 LabelFace="65535"
 MarginWidth="0.95"
 AS="N"
/><n
 id="1174505007"
 p="793.04 125.52"
 Z="1452"
 IgnoreWarnings="yes"
 LabelSize="7.2"
 LabelFace="65535"
 MarginWidth="0.95"
 AS="N"
/><n
 id="1174505008"
 p="804.47 121.71"
 Z="1453"
 LabelSize="7.2"
 LabelFace="65535"
 MarginWidth="0.95"
 AS="N"
/><n
 id="1174505009"
 p="800.08 115.44"
 Z="1454"
 LabelSize="7.2"
 LabelFace="65535"
 MarginWidth="0.95"
 AS="N"
/><n
 id="1174505010"
 p="793.07 119.98"
 Z="1455"
 LabelSize="7.2"
 LabelFace="65535"
 MarginWidth="0.95"
 LineWidth="0.45"
 NodeType="MultiAttachment"
 AS="N"
 Attachments="1174505006 1174505005 1174505007 1174505008 1174505009"
/><n
 id="1174505011"
 p="792.58 88.74"
 Z="1462"
 IgnoreWarnings="yes"
 Warning="This atom is very close to another atom or bond."
 LabelSize="7.2"
 LabelFace="65535"
 MarginWidth="0.95"
 AS="N"
/><n
 id="1174505012"
 p="781.10 92.09"
 Z="1463"
 LabelSize="7.2"
 LabelFace="65535"
 MarginWidth="0.95"
 AS="N"
/><n
 id="1174505013"
 p="785.82 97.18"
 Z="1464"
 LabelSize="7.2"
 LabelFace="65535"
 MarginWidth="0.95"
 AS="N"
/><n
 id="1174505014"
 p="800.31 96.97"
 Z="1465"
 LabelSize="7.2"
 LabelFace="65535"
 MarginWidth="0.95"
 AS="N"
/><n
 id="1174505015"
 p="804.51 91.73"
 Z="1466"
 LabelSize="7.2"
 LabelFace="65535"
 MarginWidth="0.95"
 AS="N"
/><n
 id="1174505016"
 p="793.10 106.35"
 Z="1467"
 LabelSize="7.2"
 LabelFace="65535"
 MarginWidth="0.95"
 Element="26"
 NumHydrogens="0"
 NeedsClean="yes"
 AS="N"
><t
 p="793.10 108.92"
 BoundingBox="789.49 103.77 797 109.01"
 LabelSize="7.2"
 LabelFace="65535"
 LabelJustification="Center"
 Justification="Center"
 LabelAlignment="Center"
><s font="58" size="7.2" color="0" face="96">Fe</s></t></n><n
 id="1174505017"
 p="836.53 105.97"
 Z="1471"
 LabelSize="7.2"
 LabelFace="65535"
 MarginWidth="0.95"
 AS="N"
/><n
 id="1174505018"
 p="828.99 115.37"
 Z="1473"
 LabelSize="7.2"
 LabelFace="65535"
 MarginWidth="1.20"
 Element="7"
 NumHydrogens="0"
 NeedsClean="yes"
 AS="N"
><t
 p="826.39 117.95"
 BoundingBox="826.94 112.79 831 117.95"
 LabelSize="7.2"
 LabelFace="65535"
 LabelJustification="Left"
><s font="58" size="7.2" color="0" face="96">N</s></t></n><n
 id="1174505019"
 p="833.37 126.60"
 Z="1474"
 LabelSize="7.2"
 LabelFace="65535"
 MarginWidth="1.20"
 AS="N"
/><n
 id="1174505020"
 p="845.29 128.42"
 Z="1475"
 LabelSize="7.2"
 LabelFace="65535"
 MarginWidth="1.20"
 AS="N"
/><n
 id="1174505021"
 p="852.81 119.01"
 Z="1476"
 LabelSize="7.2"
 LabelFace="65535"
 MarginWidth="1.20"
 AS="N"
/><n
 id="1174505022"
 p="848.44 107.79"
 Z="1477"
 LabelSize="7.2"
 LabelFace="65535"
 MarginWidth="1.20"
 AS="N"
/><n
 id="1174505023"
 p="825.84 135.99"
 Z="1484"
 LabelSize="7.2"
 LabelFace="65535"
 MarginWidth="1.20"
 NodeType="Fragment"
 NeedsClean="yes"
 AS="N"
><fragment
 id="1174505218"
><n
 id="1174505025"
 p="825.84 135.99"
 Z="1358"
 LabelSize="7.2"
 LabelFace="65535"
 MarginWidth="1.20"
 Element="7"
 NumHydrogens="0"
 NeedsClean="yes"
><t
 p="823.67 138.14"
 BoundingBox="824.13 133.85 827.52 138.14"
 LabelSize="7.2"
 LabelFace="65535"
 LabelJustification="Left"
><s font="58" size="6" color="0" face="96">N</s></t></n><n
 id="1174505026"
 p="813.97 134.18"
 Z="1359"
 LabelSize="7.2"
 LabelFace="65535"
 MarginWidth="1.20"
/><n
 id="1174505027"
 p="830.20 147.18"
 Z="1360"
 LabelSize="7.2"
 LabelFace="65535"
 MarginWidth="1.20"
/><n
 id="1174505028"
 p="833.34 126.63"
 Z="1361"
 LabelSize="7.2"
 LabelFace="65535"
 MarginWidth="1.20"
 LineWidth="0.45"
 BoldWidth="1.56"
 BondLength="10.20"
 NodeType="ExternalConnectionPoint"
 ExternalConnectionNum="1"
/><b
 id="1174505029"
 Z="1362"
 LabelSize="7.2"
 LabelFace="65535"
 HashSpacing="1.56"
 MarginWidth="1.20"
 LineWidth="0.45"
 BoldWidth="1.56"
 BondLength="10.20"
 B="1174505025"
 E="1174505026"
/><b
 id="1174505030"
 Z="1363"
 LabelSize="7.2"
 LabelFace="65535"
 HashSpacing="1.56"
 MarginWidth="1.20"
 LineWidth="0.45"
 BoldWidth="1.56"
 BondLength="10.20"
 B="1174505025"
 E="1174505027"
/><b
 id="1174505031"
 Z="1364"
 LabelSize="7.2"
 LabelFace="65535"
 HashSpacing="1.56"
 MarginWidth="1.20"
 LineWidth="0.45"
 BoldWidth="1.56"
 BondLength="10.20"
 B="1174505028"
 E="1174505025"
/></fragment><t
 p="828.44 138.57"
 BoundingBox="810.77 133.42 827.85 140.10"
 LabelSize="7.2"
 LabelFace="65535"
 LabelJustification="Right"
 Justification="Right"
 LabelAlignment="Right"
><s font="58" size="7.2" color="0" face="96">NMe2</s></t></n><b
 id="1174505032"
 Z="1431"
 LabelSize="7.2"
 LabelFace="65535"
 HashSpacing="1.49"
 MarginWidth="0.95"
 LineWidth="0.36"
 BoldWidth="1.21"
 BondLength="10.20"
 B="1174504993"
 E="1174505016"
 Display="Dash"
 BS="N"
 CrossingBonds="1174505047"
/><b
 id="1174505033"
 Z="1433"
 LabelSize="7.2"
 LabelFace="65535"
 HashSpacing="1.49"
 MarginWidth="0.95"
 LineWidth="0.36"
 BoldWidth="1.21"
 BondLength="10.20"
 B="1174504996"
 E="1174504994"
 BS="N"
/><b
 id="1174505034"
 Z="1435"
 LabelSize="7.2"
 LabelFace="65535"
 HashSpacing="1.49"
 MarginWidth="0.95"
 LineWidth="0.36"
 BoldWidth="1.21"
 BondLength="10.20"
 B="1174505004"
 E="1174504995"
 Display="WedgedHashBegin"
 BS="N"
/><b
 id="1174505035"
 Z="1437"
 LabelSize="7.2"
 LabelFace="65535"
 HashSpacing="1.49"
 MarginWidth="0.95"
 LineWidth="0.36"
 BoldWidth="1.21"
 BondLength="10.20"
 B="1174505004"
 E="1174504996"
 BS="N"
/><b
 id="1174505036"
 Z="1439"
 LabelSize="7.2"
 LabelFace="65535"
 HashSpacing="1.49"
 MarginWidth="0.95"
 LineWidth="0.36"
 BoldWidth="1.21"
 BondLength="10.20"
 B="1174505013"
 E="1174504997"
 BS="N"
/><b
 id="1174505037"
 Z="1441"
 LabelSize="7.2"
 LabelFace="65535"
 HashSpacing="1.49"
 MarginWidth="0.95"
 LineWidth="0.36"
 BoldWidth="1.21"
 BondLength="10.20"
 B="1174505014"
 E="1174505004"
 BS="N"
/><b
 id="1174505038"
 Z="1443"
 LabelSize="7.2"
 LabelFace="65535"
 HashSpacing="1.49"
 MarginWidth="0.95"
 LineWidth="0.36"
 BoldWidth="1.21"
 BondLength="10.20"
 B="1174505010"
 E="1174505016"
 Display="Dash"
 BS="N"
 CrossingBonds="1174505039"
/><b
 id="1174505039"
 Z="1445"
 LabelSize="7.2"
 LabelFace="65535"
 HashSpacing="1.49"
 MarginWidth="0.95"
 LineWidth="0.36"
 BoldWidth="1.21"
 BondLength="12"
 B="1174505009"
 E="1174505005"
 Order="1.5"
 BS="N"
 CrossingBonds="1174505038"
/><b
 id="1174505040"
 Z="1446"
 LabelSize="7.2"
 LabelFace="65535"
 HashSpacing="1.49"
 MarginWidth="0.95"
 LineWidth="0.36"
 BoldWidth="1.21"
 BondLength="12"
 B="1174505006"
 E="1174505005"
 Order="1.5"
 BS="N"
/><b
 id="1174505041"
 Z="1447"
 LabelSize="7.2"
 LabelFace="65535"
 HashSpacing="1.49"
 MarginWidth="0.95"
 LineWidth="0.36"
 BoldWidth="1.21"
 BondLength="12"
 B="1174505007"
 E="1174505006"
 Order="1.5"
 Display="Bold"
 BS="N"
/><b
 id="1174505042"
 Z="1448"
 LabelSize="7.2"
 LabelFace="65535"
 HashSpacing="1.49"
 MarginWidth="0.95"
 LineWidth="0.36"
 BoldWidth="1.21"
 BondLength="12"
 B="1174505008"
 E="1174505007"
 Order="1.5"
 Display="Bold"
 BS="N"
/><b
 id="1174505043"
 Z="1449"
 LabelSize="7.2"
 LabelFace="65535"
 HashSpacing="1.49"
 MarginWidth="0.95"
 LineWidth="0.36"
 BoldWidth="1.21"
 BondLength="12"
 B="1174505009"
 E="1174505008"
 Order="1.5"
 BS="N"
/><b
 id="1174505044"
 Z="1457"
 LabelSize="7.2"
 LabelFace="65535"
 HashSpacing="1.49"
 MarginWidth="0.95"
 LineWidth="0.36"
 BoldWidth="1.21"
 BondLength="12"
 B="1174505015"
 E="1174505011"
 Order="1.5"
 BS="N"
/><b
 id="1174505045"
 Z="1458"
 LabelSize="7.2"
 LabelFace="65535"
 HashSpacing="1.49"
 MarginWidth="0.95"
 LineWidth="0.36"
 BoldWidth="1.21"
 BondLength="12"
 B="1174505012"
 E="1174505011"
 Order="1.5"
 BS="N"
/><b
 id="1174505046"
 Z="1459"
 LabelSize="7.2"
 LabelFace="65535"
 HashSpacing="1.49"
 MarginWidth="0.95"
 LineWidth="0.36"
 BoldWidth="1.21"
 BondLength="12"
 B="1174505013"
 E="1174505012"
 Order="1.5"
 Display="Bold"
 BS="N"
/><b
 id="1174505047"
 Z="1460"
 LabelSize="7.2"
 LabelFace="65535"
 HashSpacing="1.49"
 MarginWidth="0.95"
 LineWidth="0.36"
 BoldWidth="1.21"
 BondLength="12"
 B="1174505014"
 E="1174505013"
 Order="1.5"
 Display="Bold"
 BS="N"
 CrossingBonds="1174505032"
/><b
 id="1174505048"
 Z="1461"
 LabelSize="7.2"
 LabelFace="65535"
 HashSpacing="1.49"
 MarginWidth="0.95"
 LineWidth="0.36"
 BoldWidth="1.21"
 BondLength="12"
 B="1174505015"
 E="1174505014"
 Order="1.5"
 Display="Bold"
 BS="N"
/><b
 id="1174505049"
 Z="1472"
 LabelSize="7.2"
 LabelFace="65535"
 HashSpacing="1.56"
 MarginWidth="1.20"
 LineWidth="0.45"
 BoldWidth="1.56"
 BondLength="10.20"
 B="1174504994"
 E="1174505017"
 BS="N"
/><b
 id="1174505050"
 Z="1478"
 LabelSize="7.2"
 LabelFace="65535"
 HashSpacing="1.56"
 MarginWidth="1.20"
 LineWidth="0.45"
 BoldWidth="1.56"
 BondLength="10.20"
 B="1174505017"
 E="1174505018"
 Order="2"
 BS="N"
 BondCircularOrdering="1174505055 1174505049 0 1174505051"
/><b
 id="1174505051"
 Z="1479"
 LabelSize="7.2"
 LabelFace="65535"
 HashSpacing="1.56"
 MarginWidth="1.20"
 LineWidth="0.45"
 BoldWidth="1.56"
 BondLength="10.20"
 B="1174505018"
 E="1174505019"
 BS="N"
/><b
 id="1174505052"
 Z="1480"
 LabelSize="7.2"
 LabelFace="65535"
 HashSpacing="1.56"
 MarginWidth="1.20"
 LineWidth="0.45"
 BoldWidth="1.56"
 BondLength="10.20"
 B="1174505019"
 E="1174505020"
 Order="2"
 BS="N"
 BondCircularOrdering="1174505051 1174505056 0 1174505053"
/><b
 id="1174505053"
 Z="1481"
 LabelSize="7.2"
 LabelFace="65535"
 HashSpacing="1.56"
 MarginWidth="1.20"
 LineWidth="0.45"
 BoldWidth="1.56"
 BondLength="10.20"
 B="1174505020"
 E="1174505021"
 BS="N"
/><b
 id="1174505054"
 Z="1482"
 LabelSize="7.2"
 LabelFace="65535"
 HashSpacing="1.56"
 MarginWidth="1.20"
 LineWidth="0.45"
 BoldWidth="1.56"
 BondLength="10.20"
 B="1174505021"
 E="1174505022"
 Order="2"
 BS="N"
 BondCircularOrdering="1174505053 0 0 1174505055"
/><b
 id="1174505055"
 Z="1483"
 LabelSize="7.2"
 LabelFace="65535"
 HashSpacing="1.56"
 MarginWidth="1.20"
 LineWidth="0.45"
 BoldWidth="1.56"
 BondLength="10.20"
 B="1174505022"
 E="1174505017"
 BS="N"
/><b
 id="1174505056"
 Z="1485"
 LabelSize="7.2"
 LabelFace="65535"
 HashSpacing="1.56"
 MarginWidth="1.20"
 LineWidth="0.45"
 BoldWidth="1.56"
 BondLength="10.20"
 B="1174505019"
 E="1174505023"
 BS="N"
/><curve
 id="1174505057"
 Z="1444"
 HashSpacing="1.49"
 LineWidth="0.36"
 BoldWidth="1.21"
 CurveType="1"
 ArrowheadType="Solid"
 Closed="yes"
 CurvePoints="797.14 122.39 793.04 122.39 788.94 122.39 785.65 121.04 785.65 119.41 785.65 117.77 788.94 116.43 793.04 116.43 797.14 116.43 800.43 117.77 800.43 119.41 800.43 121.04"
/><curve
 id="1174505058"
 Z="1456"
 HashSpacing="1.49"
 LineWidth="0.36"
 BoldWidth="1.21"
 CurveType="1"
 ArrowheadType="Solid"
 Closed="yes"
 CurvePoints="797.07 95.40 792.86 95.43 788.65 95.47 785.18 94.35 785.17 92.97 785.16 91.58 788.61 90.41 792.82 90.38 797.02 90.35 800.48 91.46 800.49 92.85 800.50 94.23"
/></fragment><fragment
 id="1174505059"
 BoundingBox="762.79 183.84 852.03 254.60"
 Z="1531"
><n
 id="1174505060"
 p="814.61 220.36"
 Z="1517"
 LabelSize="7.2"
 LabelFace="65535"
 MarginWidth="1.20"
 Element="25"
 NumHydrogens="0"
 Charge="1"
 NeedsClean="yes"
 AS="N"
><t
 p="811.61 222.94"
 BoundingBox="812.14 217.78 821.12 222.94"
 LabelSize="7.2"
 LabelFace="65535"
 LabelJustification="Left"
 LabelAlignment="Left"
><s font="58" size="7.2" color="0" face="96">Mn</s></t></n><n
 id="1174505061"
 p="814.61 208.28"
 Z="1518"
 Warning="An atom in this label has an invalid valence."
 LabelSize="7.2"
 LabelFace="65535"
 MarginWidth="1.20"
 Element="7"
 NumHydrogens="0"
 NeedsClean="yes"
 AS="N"
><t
 p="812.01 210.85"
 BoundingBox="812.56 205.70 816.62 210.85"
 LabelSize="7.2"
 LabelFace="65535"
 LabelJustification="Left"
><s font="58" size="7.2" color="0" face="96">N</s></t></n><n
 id="1174505062"
 p="804.14 202.23"
 Z="1520"
 LabelSize="7.2"
 LabelFace="65535"
 MarginWidth="1.20"
 AS="N"
/><n
 id="1174505063"
 p="804.14 190.14"
 Z="1521"
 LabelSize="7.2"
 LabelFace="65535"
 MarginWidth="1.20"
 AS="N"
/><n
 id="1174505064"
 p="814.61 184.10"
 Z="1522"
 LabelSize="7.2"
 LabelFace="65535"
 MarginWidth="1.20"
 AS="N"
/><n
 id="1174505065"
 p="825.08 190.14"
 Z="1523"
 LabelSize="7.2"
 LabelFace="65535"
 MarginWidth="1.20"
 AS="N"
/><n
 id="1174505066"
 p="825.08 202.23"
 Z="1524"
 LabelSize="7.2"
 LabelFace="65535"
 MarginWidth="1.20"
 AS="N"
/><n
 id="1174505067"
 p="797.17 228.90"
 Z="1532"
 Warning="An atom in this label has an invalid valence."
 LabelSize="7.2"
 LabelFace="65535"
 MarginWidth="1.20"
 NodeType="Unspecified"
 NeedsClean="yes"
 AS="N"
 BondOrdering="1174505130 1174505152"
><fragment
 id="1174505219"
 ConnectionOrder="1174505072 1174505073"
><n
 id="1174505069"
 p="797.17 228.90"
 Z="1495"
 LabelSize="7.2"
 LabelFace="65535"
 MarginWidth="1.20"
 Element="15"
 NumHydrogens="0"
 NeedsClean="yes"
><t
 p="795.17 231.04"
 BoundingBox="795.63 226.75 798.91 231.04"
 LabelSize="7.2"
 LabelFace="65535"
 LabelJustification="Left"
><s font="58" size="6" color="0" face="96">P</s></t></n><n
 id="1174505070"
 p="804.39 211.34"
 Z="1496"
 LabelSize="7.2"
 LabelFace="65535"
 MarginWidth="1.20"
 Element="18"
 NumHydrogens="0"
 NeedsClean="yes"
><t
 p="802.38 213.49"
 BoundingBox="802.38 209.19 808.47 213.49"
 LabelSize="7.2"
 LabelFace="65535"
 LabelJustification="Left"
 LabelAlignment="Left"
><s font="58" size="6" color="0" face="96">Ar</s></t></n><n
 id="1174505071"
 p="792.41 210.52"
 Z="1497"
 LabelSize="7.2"
 LabelFace="65535"
 MarginWidth="1.20"
 Element="18"
 NumHydrogens="0"
 NeedsClean="yes"
><t
 p="790.41 212.67"
 BoundingBox="790.40 208.37 796.49 212.67"
 LabelSize="7.2"
 LabelFace="65535"
 LabelJustification="Left"
 LabelAlignment="Left"
><s font="58" size="6" color="0" face="96">Ar</s></t></n><n
 id="1174505072"
 p="807.95 223.62"
 Z="1498"
 LabelSize="7.2"
 LabelFace="65535"
 MarginWidth="1.20"
 LineWidth="0.45"
 BoldWidth="1.56"
 BondLength="10.20"
 NodeType="ExternalConnectionPoint"
 ExternalConnectionNum="1"
/><n
 id="1174505073"
 p="787.20 222.20"
 Z="1499"
 LabelSize="7.2"
 LabelFace="65535"
 MarginWidth="1.20"
 LineWidth="0.45"
 BoldWidth="1.56"
 BondLength="10.20"
 NodeType="ExternalConnectionPoint"
 ExternalConnectionNum="2"
/><b
 id="1174505074"
 Z="1500"
 LabelSize="7.2"
 LabelFace="65535"
 HashSpacing="1.56"
 MarginWidth="1.20"
 LineWidth="0.45"
 BoldWidth="1.56"
 BondLength="10.20"
 B="1174505072"
 E="1174505069"
 Display="WedgeBegin"
/><b
 id="1174505075"
 Z="1501"
 LabelSize="7.2"
 LabelFace="65535"
 HashSpacing="1.56"
 MarginWidth="1.20"
 LineWidth="0.45"
 BoldWidth="1.56"
 BondLength="10.20"
 B="1174505073"
 E="1174505069"
/></fragment><t
 p="794.77 231.47"
 BoundingBox="794.76 226.32 804.68 239.15"
 LabelSize="7.2"
 LabelFace="65535"
 LabelJustification="Left"
 LabelAlignment="Below"
 LineStarts="2 5"
><s font="58" size="7.2" color="0" face="96">PAr2</s></t></n><n
 id="1174505076"
 p="790.35 215.57"
 Z="1534"
 LabelSize="7.2"
 LabelFace="65535"
 MarginWidth="1.20"
 Geometry="Tetrahedral"
 AS="R"
 BondOrdering="1174505134 1174505136 0 1174505151"
/><n
 id="1174505077"
 p="814.65 235.12"
 Z="1535"
 LabelSize="7.2"
 LabelFace="65535"
 MarginWidth="1.20"
 NodeType="Fragment"
 NeedsClean="yes"
 AS="N"
><fragment
 id="1174505220"
><n
 id="1174505079"
 p="814.65 235.12"
 Z="1502"
 LabelSize="7.2"
 LabelFace="65535"
 MarginWidth="1.20"
/><n
 id="1174505080"
 p="814.68 247.13"
 Z="1503"
 LabelSize="7.2"
 LabelFace="65535"
 MarginWidth="1.20"
 Element="8"
 NumHydrogens="0"
 NeedsClean="yes"
><t
 p="812.34 249.31"
 BoundingBox="812.63 244.94 816.74 249.38"
 LabelSize="7.2"
 LabelFace="65535"
 LabelJustification="Left"
><s font="58" size="6" color="0" face="96">O</s></t></n><n
 id="1174505081"
 p="814.62 223.11"
 Z="1504"
 LabelSize="7.2"
 LabelFace="65535"
 MarginWidth="1.20"
 LineWidth="0.45"
 BoldWidth="1.56"
 BondLength="10.20"
 NodeType="ExternalConnectionPoint"
 ExternalConnectionNum="1"
/><b
 id="1174505082"
 Z="1505"
 LabelSize="7.2"
 LabelFace="65535"
 HashSpacing="1.56"
 MarginWidth="1.20"
 LineWidth="0.45"
 BoldWidth="1.56"
 BondLength="10.20"
 B="1174505079"
 E="1174505080"
 Order="2"
/><b
 id="1174505083"
 Z="1506"
 LabelSize="7.2"
 LabelFace="65535"
 HashSpacing="1.56"
 MarginWidth="1.20"
 LineWidth="0.45"
 BoldWidth="1.56"
 BondLength="10.20"
 B="1174505081"
 E="1174505079"
 Order="dative"
/></fragment><t
 p="812.05 237.74"
 BoundingBox="812.40 232.50 822.52 237.83"
 LabelSize="7.2"
 LabelFace="65535"
 LabelJustification="Left"
 LabelAlignment="Left"
><s font="58" size="7.2" color="0" face="96">CO</s></t></n><n
 id="1174505084"
 p="834.20 214.98"
 Z="1537"
 LabelSize="7.2"
 LabelFace="65535"
 MarginWidth="1.20"
 NodeType="Fragment"
 NeedsClean="yes"
 AS="N"
><fragment
 id="1174505221"
><n
 id="1174505086"
 p="834.20 214.98"
 Z="1507"
 LabelSize="7.2"
 LabelFace="65535"
 MarginWidth="1.20"
/><n
 id="1174505087"
 p="845.78 211.79"
 Z="1508"
 LabelSize="7.2"
 LabelFace="65535"
 MarginWidth="1.20"
 Element="8"
 NumHydrogens="0"
 NeedsClean="yes"
><t
 p="843.44 213.98"
 BoundingBox="843.73 209.61 847.84 214.05"
 LabelSize="7.2"
 LabelFace="65535"
 LabelJustification="Left"
><s font="58" size="6" color="0" face="96">O</s></t></n><n
 id="1174505088"
 p="822.62 218.16"
 Z="1509"
 LabelSize="7.2"
 LabelFace="65535"
 MarginWidth="1.20"
 LineWidth="0.45"
 BoldWidth="1.56"
 BondLength="10.20"
 NodeType="ExternalConnectionPoint"
 ExternalConnectionNum="1"
/><b
 id="1174505089"
 Z="1510"
 LabelSize="7.2"
 LabelFace="65535"
 HashSpacing="1.56"
 MarginWidth="1.20"
 LineWidth="0.45"
 BoldWidth="1.56"
 BondLength="10.20"
 B="1174505086"
 E="1174505087"
 Order="2"
/><b
 id="1174505090"
 Z="1511"
 LabelSize="7.2"
 LabelFace="65535"
 HashSpacing="1.56"
 MarginWidth="1.20"
 LineWidth="0.45"
 BoldWidth="1.56"
 BondLength="10.20"
 B="1174505088"
 E="1174505086"
 Order="dative"
/></fragment><t
 p="831.60 217.60"
 BoundingBox="831.96 212.35 842.08 217.69"
 LabelSize="7.2"
 LabelFace="65535"
 LabelJustification="Left"
 LabelAlignment="Left"
><s font="58" size="7.2" color="0" face="96">CO</s></t></n><n
 id="1174505091"
 p="834.49 227.42"
 Z="1539"
 LabelSize="7.2"
 LabelFace="65535"
 MarginWidth="1.20"
 NodeType="Fragment"
 NeedsClean="yes"
 AS="N"
><fragment
 id="1174505222"
><n
 id="1174505223"
 p="834.49 227.42"
 NumHydrogens="0"
/><n
 id="1174505224"
 p="844.11 230.83"
 Element="8"
 NumHydrogens="0"
/><n
 id="1174505225"
 p="824.88 224"
 NodeType="ExternalConnectionPoint"
/><b
 id="1174505226"
 B="1174505223"
 E="1174505224"
 Order="2"
/><b
 id="1174505227"
 B="1174505225"
 E="1174505223"
 Order="dative"
/></fragment><t
 p="831.89 230.04"
 BoundingBox="832.25 224.79 842.37 230.13"
 LabelSize="7.2"
 LabelFace="65535"
 LabelJustification="Left"
 LabelAlignment="Left"
><s font="58" size="7.2" color="0" face="96">CO</s></t></n><n
 id="1174505098"
 p="797.76 213.79"
 Z="1541"
 Warning="An atom in this label has an invalid valence."
 LabelSize="7.2"
 LabelFace="65535"
 MarginWidth="1.20"
 Element="7"
 NumHydrogens="1"
 NeedsClean="yes"
 Geometry="Tetrahedral"
 AS="S"
 BondOrdering="1174505135 1174505134 0 1174505138"
><t
 p="795.16 216.37"
 BoundingBox="795.70 211.21 799.77 222.52"
 LabelSize="7.2"
 LabelFace="65535"
 LabelJustification="Left"
 LabelAlignment="Below"
 LineStarts="2 3"
><s font="58" size="7.2" color="0" face="96">NH</s></t></n><n
 id="1174505099"
 p="781.61 203.84"
 Z="1544"
 LabelSize="7.2"
 LabelFace="65535"
 MarginWidth="1.20"
 AS="N"
/><n
 id="1174505100"
 p="797.76 205.10"
 Z="1546"
 LabelSize="7.2"
 LabelFace="65535"
 MarginWidth="1.20"
 AS="N"
/><n
 id="1174505101"
 p="774.96 221.05"
 Z="1550"
 LabelSize="7.2"
 LabelFace="65535"
 MarginWidth="1.20"
 LineWidth="0.45"
 NodeType="MultiAttachment"
 AS="N"
 Attachments="1174505103 1174505104 1174505105 1174505106 1174505107"
/><n
 id="1174505102"
 p="775.20 234.10"
 Z="1551"
 LabelSize="7.2"
 LabelFace="65535"
 MarginWidth="1.20"
 Element="26"
 NumHydrogens="0"
 NeedsClean="yes"
 AS="N"
><t
 p="775.20 236.68"
 BoundingBox="771.59 231.52 779.10 236.76"
 LabelSize="7.2"
 LabelFace="65535"
 LabelJustification="Center"
 Justification="Center"
 LabelAlignment="Center"
><s font="58" size="7.2" color="0" face="96">Fe</s></t></n><n
 id="1174505103"
 p="786.64 219.43"
 Z="1552"
 LabelSize="7.2"
 LabelFace="65535"
 MarginWidth="1.20"
 AS="N"
/><n
 id="1174505104"
 p="782.43 224.69"
 Z="1553"
 LabelSize="7.2"
 LabelFace="65535"
 MarginWidth="1.20"
 AS="N"
/><n
 id="1174505105"
 p="767.89 224.90"
 Z="1554"
 LabelSize="7.2"
 LabelFace="65535"
 MarginWidth="1.20"
 AS="N"
/><n
 id="1174505106"
 p="763.15 219.78"
 Z="1555"
 LabelSize="7.2"
 LabelFace="65535"
 MarginWidth="1.20"
 AS="N"
/><n
 id="1174505107"
 p="774.68 216.43"
 Z="1556"
 IgnoreWarnings="yes"
 Warning="This atom is very close to another atom or bond."
 LabelSize="7.2"
 LabelFace="65535"
 MarginWidth="1.20"
 AS="N"
/><n
 id="1174505108"
 p="775.17 247.77"
 Z="1563"
 LabelSize="7.2"
 LabelFace="65535"
 MarginWidth="1.20"
 LineWidth="0.45"
 NodeType="MultiAttachment"
 AS="N"
 Attachments="1174505109 1174505110 1174505111 1174505112 1174505113"
/><n
 id="1174505109"
 p="782.21 243.22"
 Z="1564"
 LabelSize="7.2"
 LabelFace="65535"
 MarginWidth="1.20"
 AS="N"
/><n
 id="1174505110"
 p="786.61 249.52"
 Z="1565"
 LabelSize="7.2"
 LabelFace="65535"
 MarginWidth="1.20"
 AS="N"
/><n
 id="1174505111"
 p="775.14 253.34"
 Z="1566"
 IgnoreWarnings="yes"
 LabelSize="7.2"
 LabelFace="65535"
 MarginWidth="1.20"
 AS="N"
/><n
 id="1174505112"
 p="763.77 249.48"
 Z="1567"
 LabelSize="7.2"
 LabelFace="65535"
 MarginWidth="1.20"
 AS="N"
/><n
 id="1174505113"
 p="768.11 243.32"
 Z="1568"
 LabelSize="7.2"
 LabelFace="65535"
 MarginWidth="1.20"
 AS="N"
/><n
 id="1174505114"
 p="836.71 205.35"
 Z="1578"
 LabelSize="7.2"
 LabelFace="65535"
 MarginWidth="1.20"
 NodeType="Fragment"
 NeedsClean="yes"
 AS="N"
><fragment
 id="1174505229"
><n
 id="1174505116"
 p="836.71 205.35"
 Z="1486"
 LabelSize="7.2"
 LabelFace="65535"
 MarginWidth="1.20"
 Element="7"
 NumHydrogens="0"
 NeedsClean="yes"
><t
 p="834.55 207.49"
 BoundingBox="835 203.20 838.39 207.49"
 LabelSize="7.2"
 LabelFace="65535"
 LabelJustification="Left"
><s font="58" size="6" color="0" face="96">N</s></t></n><n
 id="1174505117"
 p="839.82 216.95"
 Z="1487"
 LabelSize="7.2"
 LabelFace="65535"
 MarginWidth="1.20"
/><n
 id="1174505118"
 p="845.20 196.86"
 Z="1488"
 LabelSize="7.2"
 LabelFace="65535"
 MarginWidth="1.20"
/><n
 id="1174505119"
 p="825.12 202.24"
 Z="1489"
 LabelSize="7.2"
 LabelFace="65535"
 MarginWidth="1.20"
 LineWidth="0.45"
 BoldWidth="1.56"
 BondLength="10.20"
 NodeType="ExternalConnectionPoint"
 ExternalConnectionNum="1"
/><b
 id="1174505120"
 Z="1490"
 LabelSize="7.2"
 LabelFace="65535"
 HashSpacing="1.56"
 MarginWidth="1.20"
 LineWidth="0.45"
 BoldWidth="1.56"
 BondLength="10.20"
 B="1174505116"
 E="1174505117"
/><b
 id="1174505121"
 Z="1491"
 LabelSize="7.2"
 LabelFace="65535"
 HashSpacing="1.56"
 MarginWidth="1.20"
 LineWidth="0.45"
 BoldWidth="1.56"
 BondLength="10.20"
 B="1174505116"
 E="1174505118"
/><b
 id="1174505122"
 Z="1492"
 LabelSize="7.2"
 LabelFace="65535"
 HashSpacing="1.56"
 MarginWidth="1.20"
 LineWidth="0.45"
 BoldWidth="1.56"
 BondLength="10.20"
 B="1174505119"
 E="1174505116"
/></fragment><t
 p="834.11 207.92"
 BoundingBox="834.66 202.77 852.03 209.45"
 LabelSize="7.2"
 LabelFace="65535"
 LabelJustification="Left"
 LabelAlignment="Left"
><s font="58" size="7.2" color="0" face="96">NMe2</s></t></n><b
 id="1174505123"
 Z="1519"
 LabelSize="7.2"
 LabelFace="65535"
 HashSpacing="1.56"
 MarginWidth="1.20"
 LineWidth="0.45"
 BoldWidth="1.56"
 BondLength="10.20"
 B="1174505060"
 E="1174505061"
 BS="N"
/><b
 id="1174505124"
 Z="1525"
 LabelSize="7.2"
 LabelFace="65535"
 HashSpacing="1.56"
 MarginWidth="1.20"
 LineWidth="0.45"
 BoldWidth="1.56"
 BondLength="10.20"
 B="1174505061"
 E="1174505062"
 Order="2"
 BS="N"
 BondCircularOrdering="1174505123 1174505129 1174505125 1174505137"
/><b
 id="1174505125"
 Z="1526"
 LabelSize="7.2"
 LabelFace="65535"
 HashSpacing="1.56"
 MarginWidth="1.20"
 LineWidth="0.45"
 BoldWidth="1.56"
 BondLength="10.20"
 B="1174505062"
 E="1174505063"
 BS="N"
/><b
 id="1174505126"
 Z="1527"
 LabelSize="7.2"
 LabelFace="65535"
 HashSpacing="1.56"
 MarginWidth="1.20"
 LineWidth="0.45"
 BoldWidth="1.56"
 BondLength="10.20"
 B="1174505063"
 E="1174505064"
 Order="2"
 BS="N"
 BondCircularOrdering="0 1174505125 1174505127 0"
/><b
 id="1174505127"
 Z="1528"
 LabelSize="7.2"
 LabelFace="65535"
 HashSpacing="1.56"
 MarginWidth="1.20"
 LineWidth="0.45"
 BoldWidth="1.56"
 BondLength="10.20"
 B="1174505064"
 E="1174505065"
 BS="N"
/><b
 id="1174505128"
 Z="1529"
 LabelSize="7.2"
 LabelFace="65535"
 HashSpacing="1.56"
 MarginWidth="1.20"
 LineWidth="0.45"
 BoldWidth="1.56"
 BondLength="10.20"
 B="1174505065"
 E="1174505066"
 Order="2"
 BS="N"
 BondCircularOrdering="0 1174505127 1174505129 1174505153"
/><b
 id="1174505129"
 Z="1530"
 LabelSize="7.2"
 LabelFace="65535"
 HashSpacing="1.56"
 MarginWidth="1.20"
 LineWidth="0.45"
 BoldWidth="1.56"
 BondLength="10.20"
 B="1174505066"
 E="1174505061"
 BS="N"
/><b
 id="1174505130"
 Z="1533"
 LabelSize="7.2"
 LabelFace="65535"
 HashSpacing="1.56"
 MarginWidth="1.20"
 LineWidth="0.45"
 BoldWidth="1.56"
 BondLength="10.20"
 B="1174505060"
 E="1174505067"
 Display="WedgeBegin"
 BS="N"
 CrossingBonds="1174505131 1174505135"
 BeginAttach="1"
/><b
 id="1174505131"
 Z="1536"
 LabelSize="7.2"
 LabelFace="65535"
 HashSpacing="1.56"
 MarginWidth="1.20"
 LineWidth="0.45"
 BoldWidth="1.56"
 BondLength="10.20"
 B="1174505060"
 E="1174505077"
 BS="N"
 CrossingBonds="1174505130"
/><b
 id="1174505132"
 Z="1538"
 LabelSize="7.2"
 LabelFace="65535"
 HashSpacing="1.56"
 MarginWidth="1.20"
 LineWidth="0.45"
 BoldWidth="1.56"
 BondLength="10.20"
 B="1174505060"
 E="1174505084"
 Display="WedgedHashBegin"
 BS="N"
 CrossingBonds="1174505133"
 BeginAttach="0"
/><b
 id="1174505133"
 Z="1540"
 LabelSize="7.2"
 LabelFace="65535"
 HashSpacing="1.56"
 MarginWidth="1.20"
 LineWidth="0.45"
 BoldWidth="1.56"
 BondLength="10.20"
 B="1174505060"
 E="1174505091"
 Display="WedgeBegin"
 BS="N"
 CrossingBonds="1174505132"
/><b
 id="1174505134"
 Z="1542"
 LabelSize="7.2"
 LabelFace="65535"
 HashSpacing="1.56"
 MarginWidth="1.20"
 LineWidth="0.45"
 BoldWidth="1.56"
 BondLength="10.20"
 B="1174505076"
 E="1174505098"
 BS="N"
/><b
 id="1174505135"
 Z="1543"
 LabelSize="7.2"
 LabelFace="65535"
 HashSpacing="1.56"
 MarginWidth="1.20"
 LineWidth="0.45"
 BoldWidth="1.56"
 BondLength="10.20"
 B="1174505098"
 E="1174505060"
 Display="WedgedHashEnd"
 BS="N"
 CrossingBonds="1174505130"
/><b
 id="1174505136"
 Z="1545"
 LabelSize="7.2"
 LabelFace="65535"
 HashSpacing="1.56"
 MarginWidth="1.20"
 LineWidth="0.45"
 BoldWidth="1.56"
 BondLength="10.20"
 B="1174505076"
 E="1174505099"
 Display="WedgeBegin"
 BS="N"
 CrossingBonds="1174505140"
/><b
 id="1174505137"
 Z="1547"
 LabelSize="7.2"
 LabelFace="65535"
 HashSpacing="1.56"
 MarginWidth="1.20"
 LineWidth="0.45"
 BoldWidth="1.56"
 BondLength="10.20"
 B="1174505062"
 E="1174505100"
 BS="N"
/><b
 id="1174505138"
 Z="1548"
 LabelSize="7.2"
 LabelFace="65535"
 HashSpacing="1.56"
 MarginWidth="1.20"
 LineWidth="0.45"
 BoldWidth="1.56"
 BondLength="10.20"
 B="1174505100"
 E="1174505098"
 BS="N"
/><b
 id="1174505139"
 Z="1549"
 LabelSize="7.2"
 LabelFace="65535"
 HashSpacing="1.56"
 MarginWidth="1.20"
 LineWidth="0.45"
 BoldWidth="1.56"
 BondLength="10.20"
 B="1174505101"
 E="1174505102"
 Display="Dash"
 BS="N"
 CrossingBonds="1174505141"
/><b
 id="1174505140"
 Z="1557"
 LabelSize="7.2"
 LabelFace="65535"
 HashSpacing="1.56"
 MarginWidth="1.20"
 LineWidth="0.45"
 BoldWidth="1.56"
 BondLength="10.20"
 B="1174505103"
 E="1174505104"
 Order="1.5"
 Display="WedgeBegin"
 BS="N"
 CrossingBonds="1174505136"
/><b
 id="1174505141"
 Z="1558"
 LabelSize="7.2"
 LabelFace="65535"
 HashSpacing="1.56"
 MarginWidth="1.20"
 LineWidth="0.45"
 BoldWidth="1.56"
 BondLength="10.20"
 B="1174505104"
 E="1174505105"
 Order="1.5"
 Display="Bold"
 BS="N"
 CrossingBonds="1174505139"
/><b
 id="1174505142"
 Z="1559"
 LabelSize="7.2"
 LabelFace="65535"
 HashSpacing="1.56"
 MarginWidth="1.20"
 LineWidth="0.45"
 BoldWidth="1.56"
 BondLength="10.20"
 B="1174505105"
 E="1174505106"
 Order="1.5"
 Display="WedgeEnd"
 BS="N"
/><b
 id="1174505143"
 Z="1560"
 LabelSize="7.2"
 LabelFace="65535"
 HashSpacing="1.56"
 MarginWidth="1.20"
 LineWidth="0.45"
 BoldWidth="1.56"
 BondLength="10.20"
 B="1174505106"
 E="1174505107"
 Order="1.5"
 BS="N"
/><b
 id="1174505144"
 Z="1561"
 LabelSize="7.2"
 LabelFace="65535"
 HashSpacing="1.56"
 MarginWidth="1.20"
 LineWidth="0.45"
 BoldWidth="1.56"
 BondLength="10.20"
 B="1174505103"
 E="1174505107"
 Order="1.5"
 BS="N"
/><b
 id="1174505145"
 Z="1569"
 LabelSize="7.2"
 LabelFace="65535"
 HashSpacing="1.56"
 MarginWidth="1.20"
 LineWidth="0.45"
 BoldWidth="1.56"
 BondLength="10.20"
 B="1174505109"
 E="1174505110"
 Order="1.5"
 BS="N"
/><b
 id="1174505146"
 Z="1570"
 LabelSize="7.2"
 LabelFace="65535"
 HashSpacing="1.56"
 MarginWidth="1.20"
 LineWidth="0.45"
 BoldWidth="1.56"
 BondLength="10.20"
 B="1174505110"
 E="1174505111"
 Order="1.5"
 Display="WedgeBegin"
 BS="N"
/><b
 id="1174505147"
 Z="1571"
 LabelSize="7.2"
 LabelFace="65535"
 HashSpacing="1.56"
 MarginWidth="1.20"
 LineWidth="0.45"
 BoldWidth="1.56"
 BondLength="10.20"
 B="1174505111"
 E="1174505112"
 Order="1.5"
 Display="WedgeEnd"
 BS="N"
/><b
 id="1174505148"
 Z="1572"
 LabelSize="7.2"
 LabelFace="65535"
 HashSpacing="1.56"
 MarginWidth="1.20"
 LineWidth="0.45"
 BoldWidth="1.56"
 BondLength="10.20"
 B="1174505112"
 E="1174505113"
 Order="1.5"
 BS="N"
/><b
 id="1174505149"
 Z="1573"
 LabelSize="7.2"
 LabelFace="65535"
 HashSpacing="1.56"
 MarginWidth="1.20"
 LineWidth="0.45"
 BoldWidth="1.56"
 BondLength="10.20"
 B="1174505109"
 E="1174505113"
 Order="1.5"
 BS="N"
 CrossingBonds="1174505150"
/><b
 id="1174505150"
 Z="1575"
 LabelSize="7.2"
 LabelFace="65535"
 HashSpacing="1.56"
 MarginWidth="1.20"
 LineWidth="0.45"
 BoldWidth="1.56"
 BondLength="10.20"
 B="1174505108"
 E="1174505102"
 Display="Dash"
 BS="N"
 CrossingBonds="1174505149"
/><b
 id="1174505151"
 Z="1576"
 LabelSize="7.2"
 LabelFace="65535"
 HashSpacing="1.56"
 MarginWidth="1.20"
 LineWidth="0.45"
 BoldWidth="1.56"
 BondLength="10.20"
 B="1174505076"
 E="1174505103"
 BS="N"
/><b
 id="1174505152"
 Z="1577"
 LabelSize="7.2"
 LabelFace="65535"
 HashSpacing="1.56"
 MarginWidth="1.20"
 LineWidth="0.45"
 BoldWidth="1.56"
 BondLength="10.20"
 B="1174505067"
 E="1174505104"
 BS="N"
/><b
 id="1174505153"
 Z="1579"
 LabelSize="7.2"
 LabelFace="65535"
 HashSpacing="1.56"
 MarginWidth="1.20"
 LineWidth="0.45"
 BoldWidth="1.56"
 BondLength="10.20"
 B="1174505066"
 E="1174505114"
 BS="N"
/><graphic
 id="1174505154"
 BoundingBox="819.79 226.96 814.39 226.96"
 Z="1587"
 LineWidth="0.45"
 GraphicType="Symbol"
 SymbolType="Plus"
><represent attribute="Charge" object="1174505060"/></graphic><curve
 id="1174505155"
 Z="1562"
 HashSpacing="1.56"
 LineWidth="0.45"
 BoldWidth="1.56"
 CurveType="1"
 ArrowheadType="Solid"
 Closed="yes"
 CurvePoints="779.18 223.11 774.96 223.14 770.73 223.18 767.25 222.06 767.23 220.68 767.22 219.28 770.69 218.10 774.91 218.07 779.14 218.04 782.61 219.15 782.61 220.55 782.62 221.94"
/><curve
 id="1174505156"
 Z="1574"
 HashSpacing="1.56"
 LineWidth="0.45"
 BoldWidth="1.56"
 CurveType="1"
 ArrowheadType="Solid"
 Closed="yes"
 CurvePoints="779.25 250.19 775.14 250.19 771.03 250.19 767.72 248.84 767.72 247.20 767.72 245.57 771.03 244.22 775.14 244.22 779.25 244.22 782.56 245.57 782.56 247.20 782.56 248.84"
/></fragment><fragment
 id="1174505157"
 BoundingBox="837.74 239.35 846.82 247.12"
 Z="1581"
><n
 id="1174505158"
 p="839.62 244.55"
 Z="1580"
 LabelSize="7.2"
 LabelFace="65535"
 MarginWidth="1.20"
 Element="35"
 NumHydrogens="0"
 Charge="-1"
 NeedsClean="yes"
 AS="N"
><t
 p="837.22 247.12"
 BoundingBox="837.74 241.97 844.51 247.12"
 LabelSize="7.2"
 LabelFace="65535"
 LabelJustification="Left"
 LabelLineHeight="auto"
 LineHeight="auto"
 LabelAlignment="Left"
><s font="58" size="7.2" color="0">Br</s></t></n><graphic
 id="1174505159"
 BoundingBox="845.32 240.35 839.92 240.35"
 Z="1588"
 LineWidth="0.45"
 GraphicType="Symbol"
 SymbolType="Minus"
><represent attribute="Charge" object="1174505158"/></graphic></fragment><fragment
 id="1174505160"
 BoundingBox="631.24 152.47 679.19 183.33"
 Z="1596"
><n
 id="1174505161"
 p="640.19 157.83"
 Z="1594"
 LabelSize="7.2"
 LabelFace="65535"
 MarginWidth="1.20"
 AS="N"
/><n
 id="1174505162"
 p="640.19 168.03"
 Z="1595"
 LabelSize="7.2"
 LabelFace="65535"
 MarginWidth="1.20"
 AS="N"
/><n
 id="1174505163"
 p="649.02 173.13"
 Z="1597"
 LabelSize="7.2"
 LabelFace="65535"
 MarginWidth="1.20"
 AS="N"
/><n
 id="1174505164"
 p="657.85 168.03"
 Z="1598"
 LabelSize="7.2"
 LabelFace="65535"
 MarginWidth="1.20"
 AS="N"
/><n
 id="1174505165"
 p="657.85 157.83"
 Z="1599"
 LabelSize="7.2"
 LabelFace="65535"
 MarginWidth="1.20"
 AS="N"
/><n
 id="1174505166"
 p="649.02 152.73"
 Z="1600"
 LabelSize="7.2"
 LabelFace="65535"
 MarginWidth="1.20"
 AS="N"
/><n
 id="1174505167"
 p="666.69 152.73"
 Z="1607"
 LabelSize="7.2"
 LabelFace="65535"
 MarginWidth="1.20"
 AS="N"
/><n
 id="1174505168"
 p="649.02 183.33"
 Z="1609"
 LabelSize="7.2"
 LabelFace="65535"
 MarginWidth="1.20"
 AS="N"
/><n
 id="1174505169"
 p="666.69 173.13"
 Z="1611"
 LabelSize="7.2"
 LabelFace="65535"
 MarginWidth="1.20"
 NodeType="Fragment"
 NeedsClean="yes"
 AS="N"
><fragment
 id="1174505230"
><n
 id="1174505171"
 p="666.69 173.13"
 Z="1589"
 LabelSize="7.2"
 LabelFace="65535"
 MarginWidth="1.20"
 Element="8"
 NumHydrogens="0"
 NeedsClean="yes"
><t
 p="663.88 175.75"
 BoundingBox="664.23 170.50 669.16 175.84"
 LabelSize="7.2"
 LabelFace="65535"
 LabelJustification="Left"
><s font="58" size="7.2" color="0" face="96">O</s></t></n><n
 id="1174505172"
 p="675.52 168.03"
 Z="1590"
 LabelSize="7.2"
 LabelFace="65535"
 MarginWidth="1.20"
/><n
 id="1174505173"
 p="657.85 168.03"
 Z="1591"
 LabelSize="7.2"
 LabelFace="65535"
 MarginWidth="1.20"
 LineWidth="0.45"
 BoldWidth="1.56"
 BondLength="10.20"
 NodeType="ExternalConnectionPoint"
 ExternalConnectionNum="1"
/><b
 id="1174505174"
 Z="1592"
 LabelSize="7.2"
 LabelFace="65535"
 HashSpacing="1.56"
 MarginWidth="1.20"
 LineWidth="0.45"
 BoldWidth="1.56"
 BondLength="10.20"
 B="1174505171"
 E="1174505172"
/><b
 id="1174505175"
 Z="1593"
 LabelSize="7.2"
 LabelFace="65535"
 HashSpacing="1.56"
 MarginWidth="1.20"
 LineWidth="0.45"
 BoldWidth="1.56"
 BondLength="10.20"
 B="1174505173"
 E="1174505171"
/></fragment><t
 p="663.88 175.75"
 BoundingBox="664.23 170.50 679.19 175.84"
 LabelSize="7.2"
 LabelFace="65535"
 LabelJustification="Left"
 LabelAlignment="Left"
><s font="58" size="7.2" color="0" face="96">OMe</s></t></n><n
 id="1174505176"
 p="631.36 152.73"
 Z="1613"
 LabelSize="7.2"
 LabelFace="65535"
 MarginWidth="1.20"
 AS="N"
/><b
 id="1174505177"
 Z="1601"
 LabelSize="7.2"
 LabelFace="65535"
 HashSpacing="1.56"
 MarginWidth="1.20"
 LineWidth="0.45"
 BoldWidth="1.56"
 BondLength="10.20"
 B="1174505161"
 E="1174505162"
 Order="2"
 BS="N"
 BondCircularOrdering="1174505182 1174505186 0 1174505178"
/><b
 id="1174505178"
 Z="1602"
 LabelSize="7.2"
 LabelFace="65535"
 HashSpacing="1.56"
 MarginWidth="1.20"
 LineWidth="0.45"
 BoldWidth="1.56"
 BondLength="10.20"
 B="1174505162"
 E="1174505163"
 BS="N"
/><b
 id="1174505179"
 Z="1603"
 LabelSize="7.2"
 LabelFace="65535"
 HashSpacing="1.56"
 MarginWidth="1.20"
 LineWidth="0.45"
 BoldWidth="1.56"
 BondLength="10.20"
 B="1174505163"
 E="1174505164"
 Order="2"
 BS="N"
 BondCircularOrdering="1174505178 1174505184 1174505185 1174505180"
/><b
 id="1174505180"
 Z="1604"
 LabelSize="7.2"
 LabelFace="65535"
 HashSpacing="1.56"
 MarginWidth="1.20"
 LineWidth="0.45"
 BoldWidth="1.56"
 BondLength="10.20"
 B="1174505164"
 E="1174505165"
 BS="N"
/><b
 id="1174505181"
 Z="1605"
 LabelSize="7.2"
 LabelFace="65535"
 HashSpacing="1.56"
 MarginWidth="1.20"
 LineWidth="0.45"
 BoldWidth="1.56"
 BondLength="10.20"
 B="1174505165"
 E="1174505166"
 Order="2"
 BS="N"
 BondCircularOrdering="1174505180 1174505183 0 1174505182"
/><b
 id="1174505182"
 Z="1606"
 LabelSize="7.2"
 LabelFace="65535"
 HashSpacing="1.56"
 MarginWidth="1.20"
 LineWidth="0.45"
 BoldWidth="1.56"
 BondLength="10.20"
 B="1174505166"
 E="1174505161"
 BS="N"
/><b
 id="1174505183"
 Z="1608"
 LabelSize="7.2"
 LabelFace="65535"
 HashSpacing="1.56"
 MarginWidth="1.20"
 LineWidth="0.45"
 BoldWidth="1.56"
 BondLength="10.20"
 B="1174505165"
 E="1174505167"
 BS="N"
/><b
 id="1174505184"
 Z="1610"
 LabelSize="7.2"
 LabelFace="65535"
 HashSpacing="1.56"
 MarginWidth="1.20"
 LineWidth="0.45"
 BoldWidth="1.56"
 BondLength="10.20"
 B="1174505163"
 E="1174505168"
 BS="N"
/><b
 id="1174505185"
 Z="1612"
 LabelSize="7.2"
 LabelFace="65535"
 HashSpacing="1.56"
 MarginWidth="1.20"
 LineWidth="0.45"
 BoldWidth="1.56"
 BondLength="10.20"
 B="1174505164"
 E="1174505169"
 BS="N"
/><b
 id="1174505186"
 Z="1614"
 LabelSize="7.2"
 LabelFace="65535"
 HashSpacing="1.56"
 MarginWidth="1.20"
 LineWidth="0.45"
 BoldWidth="1.56"
 BondLength="10.20"
 B="1174505161"
 E="1174505176"
 Display="Dash"
 BS="N"
/></fragment><t
 id="4442"
 p="152.31 71.75"
 BoundingBox="153.23 61.80 158.05 71.75"
 Z="551"
 Warning="Chemical Interpretation is not possible for this label"
 LineHeight="auto"
><s font="58" size="13.9" color="0">i.</s></t><t
 id="4443"
 p="149.66 134.72"
 BoundingBox="150.46 125.98 236.26 137.26"
 Z="552"
 Warning="Chemical Interpretation is not possible for this label"
 LineHeight="auto"
><s font="58" size="12" color="0">ii. NaBH</s><s font="58" size="12" color="0" face="96">4</s><s font="58" size="12" color="0"> (6 eq.)</s></t><t
 id="4444"
 p="215.73 154"
 BoundingBox="159.60 145.26 272.31 156.53"
 Z="553"
 Warning="Chemical Interpretation is not possible for this label"
 CaptionJustification="Center"
 Justification="Center"
 LineHeight="auto"
 WordWrapWidth="152"
><s font="58" size="12" color="0">MeOH, rt, 16 h (84%)</s></t><t
 id="5171"
 p="297.75 173.30"
 BoundingBox="298.59 163.18 364.23 177.75"
 Z="639"
 Warning="Chemical Interpretation is not possible for this label"
 LineHeight="auto"
><s font="58" size="13.9" color="0">(</s><s font="59" size="13.9" color="0" face="2">R</s><s font="59" size="13.9" color="0" face="34">C,</s><s font="59" size="13.9" color="0" face="2">S</s><s font="59" size="13.9" color="0" face="34">P</s><s font="58" size="13.9" color="0">)-</s><s font="60" size="13.9" color="0" face="1">L4</s></t><t
 id="5172"
 p="231.12 72.83"
 BoundingBox="231.85 64.09 265.37 75.36"
 Z="640"
 Warning="Chemical Interpretation is not possible for this label"
 LineHeight="auto"
><s font="58" size="12" color="0">(1 eq.)</s></t><t
 id="6978"
 p="253.78 205.42"
 BoundingBox="254.51 196.68 339.85 221.74"
 Z="664"
 Warning="Chemical Interpretation is not possible for this label"
 LineHeight="auto"
 WordWrapWidth="165"
 LineStarts="17 22"
><s font="58" size="12" color="0">Heptane,</s><s font="23" size="12" color="0">D</s><s font="58" size="12" color="0">, 72h 
(68%)</s></t><t
 id="6980"
 p="354.64 202.97"
 BoundingBox="354.64 194.23 414.47 219.29"
 Z="665"
 Warning="Chemical Interpretation is not possible for this label"
 LineHeight="auto"
 LineStarts="10 21"
><s font="58" size="12" color="0">Mn(CO)</s><s font="58" size="12" color="0" face="96">5Br
</s><s font="60" size="12" color="0" face="97"> </s><s font="58" size="12" color="0" face="96">(0.98 eq.)</s></t><t
 id="7214"
 p="52 155"
 BoundingBox="52.73 146.26 126.71 171.32"
 Z="753"
 Warning="Chemical Interpretation is not possible for this label"
 LineHeight="auto"
 LineStarts="16 26"
><s font="58" size="12" color="0">(tartrate anion
not shown)</s></t><t
 id="7217"
 p="323.75 358.30"
 BoundingBox="324.59 348.18 381.74 362.75"
 Z="756"
 Warning="Chemical Interpretation is not possible for this label"
 LineHeight="auto"
><s font="58" size="13.9" color="0">(</s><s font="59" size="13.9" color="0" face="2">R</s><s font="59" size="13.9" color="0" face="34">C,</s><s font="59" size="13.9" color="0" face="2">S</s><s font="59" size="13.9" color="0" face="34">P</s><s font="58" size="13.9" color="0">)-</s><s font="60" size="13.9" color="0" face="1">4</s></t><t
 id="1174504908"
 p="39 198"
 BoundingBox="38.98 189.41 60.67 198"
 Z="1053"
 Warning="Chemical Interpretation is not possible for this label"
 LineHeight="auto"
><s font="58" size="12" color="0">Ar =</s></t><t
 id="1174505187"
 p="687.01 87.98"
 BoundingBox="687.56 82.01 690.45 87.98"
 Z="1382"
 Warning="Chemical Interpretation is not possible for this label"
 LabelSize="7.2"
 LabelFace="65535"
 CaptionSize="7.2"
 CaptionFace="65535"
 LineHeight="auto"
><s font="58" size="8.3" color="0">i.</s></t><t
 id="1174505188"
 p="685.42 125.76"
 BoundingBox="685.90 120.52 737.38 127.28"
 Z="1383"
 Warning="Chemical Interpretation is not possible for this label"
 LabelSize="7.2"
 LabelFace="65535"
 CaptionSize="7.2"
 CaptionFace="65535"
 LineHeight="auto"
><s font="58" size="7.2" color="0">ii. NaBH</s><s font="58" size="7.2" color="0" face="96">4</s><s font="58" size="7.2" color="0"> (6 eq.)</s></t><t
 id="1174505189"
 p="725.06 137.33"
 BoundingBox="691.38 132.08 759.01 138.84"
 Z="1384"
 Warning="Chemical Interpretation is not possible for this label"
 LabelSize="7.2"
 LabelFace="65535"
 CaptionSize="7.2"
 CaptionFace="65535"
 CaptionJustification="Center"
 Justification="Center"
 LineHeight="auto"
 WordWrapWidth="91.20"
><s font="58" size="7.2" color="0">MeOH, rt, 16 h (84%)</s></t><t
 id="1174505190"
 p="774.27 148.91"
 BoundingBox="774.78 142.83 814.16 151.58"
 Z="1469"
 Warning="Chemical Interpretation is not possible for this label"
 LabelSize="7.2"
 LabelFace="65535"
 CaptionSize="7.2"
 CaptionFace="65535"
 LineHeight="auto"
><s font="58" size="8.3" color="0">(</s><s font="59" size="8.3" color="0" face="2">R</s><s font="59" size="8.3" color="0" face="34">C,</s><s font="59" size="8.3" color="0" face="2">S</s><s font="59" size="8.3" color="0" face="34">P</s><s font="58" size="8.3" color="0">)-</s><s font="60" size="8.3" color="0" face="1">L4</s></t><t
 id="1174505191"
 p="734.29 88.62"
 BoundingBox="734.73 83.38 754.84 90.14"
 Z="1470"
 Warning="Chemical Interpretation is not possible for this label"
 LabelSize="7.2"
 LabelFace="65535"
 CaptionSize="7.2"
 CaptionFace="65535"
 LineHeight="auto"
><s font="58" size="7.2" color="0">(1 eq.)</s></t><t
 id="1174505192"
 p="747.89 168.18"
 BoundingBox="748.32 162.94 799.53 177.97"
 Z="1493"
 Warning="Chemical Interpretation is not possible for this label"
 LabelSize="7.2"
 LabelFace="65535"
 CaptionSize="7.2"
 CaptionFace="65535"
 LineHeight="auto"
 WordWrapWidth="99"
 LineStarts="17 22"
><s font="58" size="7.2" color="0">Heptane,</s><s font="23" size="7.2" color="0">D</s><s font="58" size="7.2" color="0">, 72h 
(68%)</s></t><t
 id="1174505193"
 p="808.41 166.71"
 BoundingBox="808.41 161.46 844.30 176.50"
 Z="1494"
 Warning="Chemical Interpretation is not possible for this label"
 LabelSize="7.2"
 LabelFace="65535"
 CaptionSize="7.2"
 CaptionFace="65535"
 LineHeight="auto"
 LineStarts="10 21"
><s font="58" size="7.2" color="0">Mn(CO)</s><s font="58" size="7.2" color="0" face="96">5Br
</s><s font="60" size="7.2" color="0" face="97"> </s><s font="58" size="7.2" color="0" face="96">(0.98 eq.)</s></t><t
 id="1174505194"
 p="626.82 137.93"
 BoundingBox="627.26 132.68 671.65 147.72"
 Z="1582"
 Warning="Chemical Interpretation is not possible for this label"
 LabelSize="7.2"
 LabelFace="65535"
 CaptionSize="7.2"
 CaptionFace="65535"
 LineHeight="auto"
 LineStarts="16 26"
><s font="58" size="7.2" color="0">(tartrate anion
not shown)</s></t><t
 id="1174505195"
 p="789.87 259.91"
 BoundingBox="790.38 253.83 824.66 262.58"
 Z="1585"
 Warning="Chemical Interpretation is not possible for this label"
 LabelSize="7.2"
 LabelFace="65535"
 CaptionSize="7.2"
 CaptionFace="65535"
 LineHeight="auto"
><s font="58" size="8.3" color="0">(</s><s font="59" size="8.3" color="0" face="2">R</s><s font="59" size="8.3" color="0" face="34">C,</s><s font="59" size="8.3" color="0" face="2">S</s><s font="59" size="8.3" color="0" face="34">P</s><s font="58" size="8.3" color="0">)-</s><s font="60" size="8.3" color="0" face="1">4</s></t><t
 id="1174505196"
 p="619.02 163.73"
 BoundingBox="619.01 158.57 632.03 163.73"
 Z="1615"
 Warning="Chemical Interpretation is not possible for this label"
 LabelSize="7.2"
 LabelFace="65535"
 CaptionSize="7.2"
 CaptionFace="65535"
 LineHeight="auto"
><s font="58" size="7.2" color="0">Ar =</s></t><graphic
 id="8076"
 SupersededBy="1174505231"
 BoundingBox="285 110 144 110"
 Z="754"
 GraphicType="Line"
 ArrowType="FullHead"
 HeadSize="1500"
/><graphic
 id="8077"
 SupersededBy="1174505232"
 BoundingBox="344 237 344 188"
 Z="755"
 GraphicType="Line"
 ArrowType="FullHead"
 HeadSize="1500"
/><graphic
 id="1174505199"
 SupersededBy="1174505233"
 BoundingBox="766.62 110.93 682.02 110.93"
 Z="1583"
 HashSpacing="0.94"
 LineWidth="0.27"
 BoldWidth="0.94"
 GraphicType="Line"
 ArrowType="FullHead"
 HeadSize="1500"
/><graphic
 id="1174505200"
 SupersededBy="1174505234"
 BoundingBox="802.02 187.13 802.02 157.73"
 Z="1584"
 HashSpacing="0.94"
 LineWidth="0.27"
 BoldWidth="0.94"
 GraphicType="Line"
 ArrowType="FullHead"
 HeadSize="1500"
/><scheme
 id="1174505235"
><step
 id="1174505236"
 ReactionStepReactants="5081 1174504477"
 ReactionStepProducts="3673 5125 7105 1174504949 1174505160 1174504910"
 ReactionStepArrows="8076"
 ReactionStepObjectsAboveArrow="4416 5172 4442"
 ReactionStepObjectsBelowArrow="4443 4444"
/><step
 id="1174505237"
 ReactionStepReactants="5125"
 ReactionStepProducts="3673"
 ReactionStepArrows="8077"
 ReactionStepObjectsAboveArrow="6980"
 ReactionStepObjectsBelowArrow="6978"
/><step
 id="1174505238"
 ReactionStepReactants="3673 5125 7105 1174504949 1174505160 1174504910"
 ReactionStepProducts="1174505059 1174504992 1174504913 1174505157"
 ReactionStepArrows="1174505199"
 ReactionStepObjectsAboveArrow="1174504918 1174505191 1174505187"
 ReactionStepObjectsBelowArrow="1174505188 1174505189"
/><step
 id="1174505239"
 ReactionStepReactants="1174504992"
 ReactionStepProducts="1174505059"
 ReactionStepArrows="1174505200"
 ReactionStepObjectsAboveArrow="1174505193"
 ReactionStepObjectsBelowArrow="1174505192"
/></scheme><arrow
 id="1174505231"
 BoundingBox="144 106.18 285 112.81"
 Z="754"
 FillType="None"
 ArrowheadHead="Full"
 ArrowheadType="Solid"
 HeadSize="1500"
 ArrowheadCenterSize="1313"
 ArrowheadWidth="375"
 Head3D="285 110 0"
 Tail3D="144 110 0"
 Center3D="411 183.50 0"
 MajorAxisEnd3D="552 183.50 0"
 MinorAxisEnd3D="411 324.50 0"
/><arrow
 id="1174505232"
 BoundingBox="340.18 188 346.81 237"
 Z="755"
 FillType="None"
 ArrowheadHead="Full"
 ArrowheadType="Solid"
 HeadSize="1500"
 ArrowheadCenterSize="1313"
 ArrowheadWidth="375"
 Head3D="344 237 0"
 Tail3D="344 188 0"
 Center3D="571.50 339.50 0"
 MajorAxisEnd3D="620.50 339.50 0"
 MinorAxisEnd3D="571.50 388.50 0"
/><arrow
 id="1174505233"
 BoundingBox="682.02 108.91 766.62 111.94"
 Z="1583"
 HashSpacing="0.94"
 LineWidth="0.27"
 BoldWidth="0.94"
 FillType="None"
 ArrowheadHead="Full"
 ArrowheadType="Solid"
 HeadSize="1500"
 ArrowheadCenterSize="1313"
 ArrowheadWidth="375"
 Head3D="766.62 110.93 0"
 Tail3D="682.02 110.93 0"
 Center3D="842.22 155.03 0"
 MajorAxisEnd3D="926.82 155.03 0"
 MinorAxisEnd3D="842.22 239.63 0"
/><arrow
 id="1174505234"
 BoundingBox="800.01 157.73 803.04 187.13"
 Z="1584"
 HashSpacing="0.94"
 LineWidth="0.27"
 BoldWidth="0.94"
 FillType="None"
 ArrowheadHead="Full"
 ArrowheadType="Solid"
 HeadSize="1500"
 ArrowheadCenterSize="1313"
 ArrowheadWidth="375"
 Head3D="802.02 187.13 0"
 Tail3D="802.02 157.73 0"
 Center3D="938.52 248.63 0"
 MajorAxisEnd3D="967.92 248.63 0"
 MinorAxisEnd3D="938.52 278.03 0"
/></page></CDXML>
