# Supplementary material for: Rational Design of a Facially Coordinating P,N,N Ligand for Manganese‐Catalysed Enantioselective Hydrogenation of Cyclic Ketones
Source: Angew Chem Int Ed Engl. 2022 Dec 8;62(3):e202212479. doi: 10.1002/anie.202212479 (PMC10107995; doi:10.1002/anie.202212479)
Supplement: Supplementary file 4 — Supporting Information [file ANIE-62-0-s005.cdxml]

<?xml version="1.0" encoding="UTF-8" ?>
<!DOCTYPE CDXML SYSTEM "http://www.cambridgesoft.com/xml/cdxml.dtd" >
<CDXML
 CreationProgram="ChemDraw 19.1.1.32"
 Name="rationaldesignnewsche3v1.cdxml"
 BoundingBox="23.85 25.61 704.75 496.72"
 WindowPosition="0 0"
 WindowSize="0 0"
 FractionalWidths="yes"
 InterpretChemically="yes"
 ShowAtomQuery="yes"
 ShowAtomStereo="no"
 ShowAtomEnhancedStereo="yes"
 ShowAtomNumber="no"
 ShowResidueID="no"
 ShowBondQuery="yes"
 ShowBondRxn="yes"
 ShowBondStereo="no"
 ShowTerminalCarbonLabels="no"
 ShowNonTerminalCarbonLabels="no"
 HideImplicitHydrogens="no"
 LabelFont="58"
 LabelSize="12"
 LabelFace="96"
 CaptionFont="58"
 CaptionSize="12"
 HashSpacing="2.60"
 MarginWidth="2"
 LineWidth="0.75"
 BoldWidth="2.60"
 BondLength="17"
 BondSpacing="18"
 ChainAngle="120"
 LabelJustification="Auto"
 CaptionJustification="Left"
 AminoAcidTermini="HOH"
 ShowSequenceTermini="yes"
 ShowSequenceBonds="yes"
 ShowSequenceUnlinkedBranches="no"
 ResidueWrapCount="40"
 ResidueBlockCount="10"
 ResidueZigZag="yes"
 NumberResidueBlocks="no"
 PrintMargins="36 36 36 36"
 MacPrintInfo="00030000004800480000000002420339FFF8FFF8024B03410365057A03DF00020000004800480000000002420339000100000064000000010001010100000001270F000100010000000000000000000000000002001901900000000000400000000000000000000100000000000000000000000000000000"
 ChemPropName=""
 ChemPropFormula="Chemical Formula: "
 ChemPropExactMass="Exact Mass: "
 ChemPropMolWt="Molecular Weight: "
 ChemPropMOverZ="m/z: "
 ChemPropAnalysis="Elemental Analysis: "
 ChemPropBoilingPt="Boiling Point: "
 ChemPropMeltingPt="Melting Point: "
 ChemPropCritTemp="Critical Temp: "
 ChemPropCritPres="Critical Pres: "
 ChemPropCritVol="Critical Vol: "
 ChemPropGibbs="Gibbs Energy: "
 ChemPropLogP="Log P: "
 ChemPropMR="MR: "
 ChemPropHenry="Henry&apos;s Law: "
 ChemPropEForm="Heat of Form: "
 ChemProptPSA="tPSA: "
 ChemPropID=""
 ChemPropFragmentLabel=""
 color="0"
 bgcolor="1"
 RxnAutonumberStart="1"
 RxnAutonumberConditions="no"
 RxnAutonumberStyle="Roman"
 RxnAutonumberFormat="(#)"
><colortable>
<color r="1" g="1" b="1"/>
<color r="0" g="0" b="0"/>
<color r="1" g="0" b="0"/>
<color r="1" g="1" b="0"/>
<color r="0" g="1" b="0"/>
<color r="0" g="1" b="1"/>
<color r="0" g="0" b="1"/>
<color r="1" g="0" b="1"/>
</colortable><fonttable>
<font id="23" charset="x-mac-roman" name="Symbol"/>
<font id="58" charset="x-mac-roman" name="Arial"/>
<font id="59" charset="x-mac-roman" name="Arial Italic"/>
<font id="60" charset="x-mac-roman" name="Arial Bold"/>
</fonttable><page
 id="1153"
 BoundingBox="0 0 769.80 523.20"
 HeaderPosition="36"
 FooterPosition="36"
 PrintTrimMarks="yes"
 HeightPages="1"
 WidthPages="1"
><fragment
 id="364"
 BoundingBox="36.09 43.13 84.62 79.85"
 Z="23"
><n
 id="363"
 p="75.76 72.99"
 Z="22"
 NodeType="GenericNickname"
 NumHydrogens="0"
 NeedsClean="yes"
 AS="N"
 GenericNickname="R"
><t
 p="71.43 77.28"
 BoundingBox="72.37 68.70 84.62 79.83"
 LabelJustification="Left"
 LabelAlignment="Left"
><s font="58" size="12" color="0" face="96">R2</s></t></n><n
 id="365"
 p="61.03 64.50"
 Z="24"
 AS="N"
/><n
 id="367"
 p="46.32 73.01"
 Z="26"
 NodeType="GenericNickname"
 NumHydrogens="0"
 NeedsClean="yes"
 AS="N"
 GenericNickname="R"
><t
 p="48.82 77.30"
 BoundingBox="36.09 68.72 47.17 79.85"
 LabelJustification="Right"
 Justification="Right"
 LabelAlignment="Right"
><s font="58" size="12" color="0" face="96">R1</s></t></n><n
 id="369"
 p="61.02 47.50"
 Z="28"
 Element="8"
 NumHydrogens="0"
 NeedsClean="yes"
 AS="N"
><t
 p="56.35 51.87"
 BoundingBox="56.93 43.13 65.15 52.02"
 LabelJustification="Left"
><s font="58" size="12" color="0" face="96">O</s></t></n><b
 id="366"
 Z="25"
 B="363"
 E="365"
 BS="N"
/><b
 id="368"
 Z="27"
 B="365"
 E="367"
 BS="N"
/><b
 id="370"
 Z="29"
 B="365"
 E="369"
 Order="2"
 BS="N"
/></fragment><fragment
 id="379"
 BoundingBox="278.43 43.13 326.96 79.85"
 Z="31"
><n
 id="380"
 p="318.10 72.99"
 Z="30"
 NodeType="GenericNickname"
 NumHydrogens="0"
 NeedsClean="yes"
 AS="N"
 GenericNickname="R"
><t
 p="313.77 77.28"
 BoundingBox="314.71 68.70 326.96 79.83"
 LabelJustification="Left"
 LabelAlignment="Left"
><s font="58" size="12" color="0" face="96">R2</s></t></n><n
 id="381"
 p="303.37 64.50"
 Z="32"
 FreeSites="1"
 AS="N"
><objecttag
 TagType="Unknown"
 Name="query"
><t
 p="307.50 66.52"
 BoundingBox="307.86 59.71 310.78 62.44"
 CaptionLineHeight="variable"
><s font="23" size="9.5" color="0">*</s></t></objecttag></n><n
 id="382"
 p="288.66 73.01"
 Z="34"
 NodeType="GenericNickname"
 NumHydrogens="0"
 NeedsClean="yes"
 AS="N"
 GenericNickname="R"
><t
 p="291.16 77.30"
 BoundingBox="278.43 68.72 289.51 79.85"
 LabelJustification="Right"
 Justification="Right"
 LabelAlignment="Right"
><s font="58" size="12" color="0" face="96">R1</s></t></n><n
 id="383"
 p="303.36 47.50"
 Z="36"
 Element="8"
 NumHydrogens="1"
 NeedsClean="yes"
 AS="N"
><t
 p="298.69 51.87"
 BoundingBox="299.27 43.13 315.73 52.02"
 LabelJustification="Left"
 LabelAlignment="Left"
><s font="58" size="12" color="0" face="96">OH</s></t></n><b
 id="384"
 Z="33"
 B="380"
 E="381"
 BS="N"
/><b
 id="385"
 Z="35"
 B="381"
 E="382"
 BS="N"
/><b
 id="386"
 Z="37"
 B="381"
 E="383"
 BS="N"
/></fragment><fragment
 id="418"
 BoundingBox="29.84 124.53 112.76 184.19"
 Z="383"
><n
 id="415"
 p="53.68 154.40"
 Z="381"
 AS="N"
/><n
 id="417"
 p="53.68 171.40"
 Z="382"
 AS="N"
/><n
 id="419"
 p="68.40 179.90"
 Z="384"
 AS="N"
/><n
 id="421"
 p="83.12 171.40"
 Z="385"
 AS="N"
/><n
 id="423"
 p="83.12 154.40"
 Z="386"
 AS="N"
/><n
 id="425"
 p="68.40 145.90"
 Z="387"
 AS="N"
/><n
 id="433"
 p="97.84 145.90"
 Z="394"
 Geometry="Tetrahedral"
 AS="S"
 BondOrdering="434 436 0 438"
/><n
 id="435"
 p="112.57 154.40"
 Z="396"
 AS="N"
/><n
 id="437"
 p="97.84 128.90"
 Z="398"
 Element="8"
 NumHydrogens="1"
 NeedsClean="yes"
 AS="N"
><t
 p="93.17 133.27"
 BoundingBox="93.75 124.53 110.21 133.42"
 LabelJustification="Left"
 LabelAlignment="Left"
><s font="58" size="12" color="0" face="96">OH</s></t></n><n
 id="439"
 p="38.96 179.90"
 Z="400"
 Element="35"
 NumHydrogens="0"
 NeedsClean="yes"
 AS="N"
><t
 p="40.96 184.19"
 BoundingBox="29.84 175.61 41.12 184.19"
 LabelJustification="Right"
 Justification="Right"
 LabelAlignment="Right"
><s font="58" size="12" color="0" face="96">Br</s></t></n><b
 id="427"
 Z="388"
 B="415"
 E="417"
 Order="2"
 BS="N"
 BondCircularOrdering="432 0 440 428"
/><b
 id="428"
 Z="389"
 B="417"
 E="419"
 BS="N"
/><b
 id="429"
 Z="390"
 B="419"
 E="421"
 Order="2"
 BS="N"
 BondCircularOrdering="428 0 0 430"
/><b
 id="430"
 Z="391"
 B="421"
 E="423"
 BS="N"
/><b
 id="431"
 Z="392"
 B="423"
 E="425"
 Order="2"
 BS="N"
 BondCircularOrdering="430 434 0 432"
/><b
 id="432"
 Z="393"
 B="425"
 E="415"
 BS="N"
/><b
 id="434"
 Z="395"
 B="423"
 E="433"
 BS="N"
/><b
 id="436"
 Z="397"
 B="433"
 E="435"
 BS="N"
/><b
 id="438"
 Z="399"
 B="433"
 E="437"
 Display="WedgeBegin"
 BS="N"
/><b
 id="440"
 Z="401"
 B="417"
 E="439"
 BS="N"
/></fragment><fragment
 id="441"
 BoundingBox="161.71 124.53 235.90 180.33"
 Z="404"
><n
 id="442"
 p="162.09 154.40"
 Z="402"
 AS="N"
/><n
 id="443"
 p="162.09 171.40"
 Z="403"
 AS="N"
/><n
 id="444"
 p="176.82 179.90"
 Z="405"
 AS="N"
/><n
 id="445"
 p="191.54 171.40"
 Z="406"
 AS="N"
/><n
 id="446"
 p="191.54 154.40"
 Z="407"
 AS="N"
/><n
 id="447"
 p="176.82 145.90"
 Z="408"
 AS="N"
/><n
 id="448"
 p="206.26 145.90"
 Z="415"
 Geometry="Tetrahedral"
 AS="S"
 BondOrdering="458 459 0 460"
/><n
 id="449"
 p="220.98 154.40"
 Z="417"
 AS="N"
/><n
 id="450"
 p="206.26 128.90"
 Z="419"
 Element="8"
 NumHydrogens="1"
 NeedsClean="yes"
 AS="N"
><t
 p="201.59 133.27"
 BoundingBox="202.17 124.53 218.63 133.42"
 LabelJustification="Left"
 LabelAlignment="Left"
><s font="58" size="12" color="0" face="96">OH</s></t></n><n
 id="462"
 p="235.71 145.90"
 Z="421"
 AS="N"
/><n
 id="464"
 p="220.98 171.40"
 Z="423"
 AS="N"
/><n
 id="466"
 p="235.71 162.90"
 Z="425"
 AS="N"
/><b
 id="452"
 Z="409"
 B="442"
 E="443"
 Order="2"
 BS="N"
 BondCircularOrdering="457 0 0 453"
/><b
 id="453"
 Z="410"
 B="443"
 E="444"
 BS="N"
/><b
 id="454"
 Z="411"
 B="444"
 E="445"
 Order="2"
 BS="N"
 BondCircularOrdering="453 0 0 455"
/><b
 id="455"
 Z="412"
 B="445"
 E="446"
 BS="N"
/><b
 id="456"
 Z="413"
 B="446"
 E="447"
 Order="2"
 BS="N"
 BondCircularOrdering="455 458 0 457"
/><b
 id="457"
 Z="414"
 B="447"
 E="442"
 BS="N"
/><b
 id="458"
 Z="416"
 B="446"
 E="448"
 BS="N"
/><b
 id="459"
 Z="418"
 B="448"
 E="449"
 BS="N"
/><b
 id="460"
 Z="420"
 B="448"
 E="450"
 Display="WedgeBegin"
 BS="N"
/><b
 id="463"
 Z="422"
 B="449"
 E="462"
 BS="N"
/><b
 id="465"
 Z="424"
 B="449"
 E="464"
 BS="N"
/><b
 id="467"
 Z="426"
 B="449"
 E="466"
 BS="N"
/></fragment><fragment
 id="468"
 BoundingBox="23.85 235.53 112.76 291.33"
 Z="429"
><n
 id="469"
 p="53.68 265.40"
 Z="427"
 AS="N"
/><n
 id="470"
 p="53.68 282.40"
 Z="428"
 AS="N"
/><n
 id="471"
 p="68.40 290.90"
 Z="430"
 AS="N"
/><n
 id="472"
 p="83.12 282.40"
 Z="431"
 AS="N"
/><n
 id="473"
 p="83.12 265.40"
 Z="432"
 AS="N"
/><n
 id="474"
 p="68.40 256.90"
 Z="433"
 AS="N"
/><n
 id="475"
 p="97.84 256.90"
 Z="440"
 Geometry="Tetrahedral"
 AS="S"
 BondOrdering="487 488 0 489"
/><n
 id="476"
 p="112.57 265.40"
 Z="442"
 AS="N"
/><n
 id="477"
 p="97.84 239.90"
 Z="444"
 Element="8"
 NumHydrogens="1"
 NeedsClean="yes"
 AS="N"
><t
 p="93.17 244.27"
 BoundingBox="93.75 235.53 110.21 244.42"
 LabelJustification="Left"
 LabelAlignment="Left"
><s font="58" size="12" color="0" face="96">OH</s></t></n><n
 id="493"
 p="38.96 256.90"
 Z="446"
 AS="N"
/><n
 id="495"
 p="24.23 265.40"
 Z="447"
 AS="N"
/><n
 id="497"
 p="24.23 282.40"
 Z="448"
 AS="N"
/><n
 id="499"
 p="38.96 290.90"
 Z="449"
 AS="N"
/><b
 id="481"
 Z="434"
 B="469"
 E="470"
 Order="2"
 BS="N"
 BondCircularOrdering="486 501 505 482"
/><b
 id="482"
 Z="435"
 B="470"
 E="471"
 BS="N"
/><b
 id="483"
 Z="436"
 B="471"
 E="472"
 Order="2"
 BS="N"
 BondCircularOrdering="482 0 0 484"
/><b
 id="484"
 Z="437"
 B="472"
 E="473"
 BS="N"
/><b
 id="485"
 Z="438"
 B="473"
 E="474"
 Order="2"
 BS="N"
 BondCircularOrdering="484 487 0 486"
/><b
 id="486"
 Z="439"
 B="474"
 E="469"
 BS="N"
/><b
 id="487"
 Z="441"
 B="473"
 E="475"
 BS="N"
/><b
 id="488"
 Z="443"
 B="475"
 E="476"
 BS="N"
/><b
 id="489"
 Z="445"
 B="475"
 E="477"
 Display="WedgeBegin"
 BS="N"
/><b
 id="501"
 Z="450"
 B="469"
 E="493"
 BS="N"
/><b
 id="502"
 Z="451"
 B="493"
 E="495"
 Order="2"
 BS="N"
 BondCircularOrdering="501 0 0 503"
/><b
 id="503"
 Z="452"
 B="495"
 E="497"
 BS="N"
/><b
 id="504"
 Z="453"
 B="497"
 E="499"
 Order="2"
 BS="N"
 BondCircularOrdering="503 0 0 505"
/><b
 id="505"
 Z="454"
 B="499"
 E="470"
 BS="N"
/></fragment><fragment
 id="506"
 BoundingBox="152.68 238.41 233.31 293.99"
 Z="457"
><n
 id="507"
 p="170.08 264.20"
 Z="455"
 AS="N"
/><n
 id="508"
 p="170.08 281.20"
 Z="456"
 AS="N"
/><n
 id="509"
 p="184.80 289.70"
 Z="458"
 AS="N"
/><n
 id="510"
 p="199.52 281.20"
 Z="459"
 AS="N"
/><n
 id="511"
 p="199.52 264.20"
 Z="460"
 AS="N"
/><n
 id="512"
 p="184.80 255.70"
 Z="461"
 AS="N"
/><n
 id="516"
 p="155.36 289.70"
 Z="468"
 Element="9"
 NumHydrogens="0"
 NeedsClean="yes"
 AS="N"
><t
 p="151.69 293.99"
 BoundingBox="152.68 285.41 158.47 293.99"
 LabelJustification="Left"
 LabelAlignment="Right"
><s font="58" size="12" color="0" face="96">F</s></t></n><n
 id="527"
 p="215.69 286.45"
 Z="470"
 AS="N"
/><n
 id="529"
 p="225.68 272.70"
 Z="471"
 AS="N"
/><n
 id="531"
 p="215.69 258.95"
 Z="472"
 Geometry="Tetrahedral"
 AS="S"
 BondOrdering="536 535 0 538"
/><n
 id="537"
 p="220.94 242.78"
 Z="477"
 Element="8"
 NumHydrogens="1"
 NeedsClean="yes"
 AS="N"
><t
 p="216.27 247.15"
 BoundingBox="216.85 238.41 233.31 247.30"
 LabelJustification="Left"
 LabelAlignment="Left"
><s font="58" size="12" color="0" face="96">OH</s></t></n><b
 id="517"
 Z="462"
 B="507"
 E="508"
 Order="2"
 BS="N"
 BondCircularOrdering="522 0 526 518"
/><b
 id="518"
 Z="463"
 B="508"
 E="509"
 BS="N"
/><b
 id="519"
 Z="464"
 B="509"
 E="510"
 Order="2"
 BS="N"
 BondCircularOrdering="518 0 533 520"
/><b
 id="520"
 Z="465"
 B="510"
 E="511"
 BS="N"
/><b
 id="521"
 Z="466"
 B="511"
 E="512"
 Order="2"
 BS="N"
 BondCircularOrdering="520 536 0 522"
/><b
 id="522"
 Z="467"
 B="512"
 E="507"
 BS="N"
/><b
 id="526"
 Z="469"
 B="508"
 E="516"
 BS="N"
/><b
 id="533"
 Z="473"
 B="510"
 E="527"
 BS="N"
/><b
 id="534"
 Z="474"
 B="527"
 E="529"
 BS="N"
/><b
 id="535"
 Z="475"
 B="529"
 E="531"
 BS="N"
/><b
 id="536"
 Z="476"
 B="531"
 E="511"
 BS="N"
/><b
 id="538"
 Z="478"
 B="531"
 E="537"
 Display="WedgeBegin"
 BS="N"
/></fragment><fragment
 id="539"
 BoundingBox="284.30 232.66 351.78 292.21"
 Z="481"
><n
 id="540"
 p="284.68 264.20"
 Z="479"
 AS="N"
/><n
 id="541"
 p="284.68 281.20"
 Z="480"
 AS="N"
/><n
 id="542"
 p="299.40 289.70"
 Z="482"
 AS="N"
/><n
 id="543"
 p="314.12 281.20"
 Z="483"
 AS="N"
/><n
 id="544"
 p="314.12 264.20"
 Z="484"
 AS="N"
/><n
 id="545"
 p="299.40 255.70"
 Z="485"
 AS="N"
/><n
 id="567"
 p="327.41 291.80"
 Z="492"
 AS="N"
/><n
 id="569"
 p="343.99 288.02"
 Z="493"
 AS="N"
/><n
 id="571"
 p="351.36 272.70"
 Z="494"
 AS="N"
/><n
 id="573"
 p="343.99 257.38"
 Z="495"
 AS="N"
/><n
 id="575"
 p="327.41 253.60"
 Z="496"
 Geometry="Tetrahedral"
 AS="S"
 BondOrdering="582 581 0 588"
/><n
 id="587"
 p="323.63 237.03"
 Z="503"
 Element="8"
 NumHydrogens="1"
 NeedsClean="yes"
 AS="N"
><t
 p="328.30 241.40"
 BoundingBox="311.26 232.66 327.76 241.55"
 LabelJustification="Right"
 Justification="Right"
 LabelAlignment="Right"
><s font="58" size="12" color="0" face="96">OH</s></t></n><b
 id="551"
 Z="486"
 B="540"
 E="541"
 Order="2"
 BS="N"
 BondCircularOrdering="556 0 0 552"
/><b
 id="552"
 Z="487"
 B="541"
 E="542"
 BS="N"
/><b
 id="553"
 Z="488"
 B="542"
 E="543"
 Order="2"
 BS="N"
 BondCircularOrdering="552 0 577 554"
/><b
 id="554"
 Z="489"
 B="543"
 E="544"
 BS="N"
/><b
 id="555"
 Z="490"
 B="544"
 E="545"
 Order="2"
 BS="N"
 BondCircularOrdering="554 582 0 556"
/><b
 id="556"
 Z="491"
 B="545"
 E="540"
 BS="N"
/><b
 id="577"
 Z="497"
 B="543"
 E="567"
 BS="N"
/><b
 id="578"
 Z="498"
 B="567"
 E="569"
 BS="N"
/><b
 id="579"
 Z="499"
 B="569"
 E="571"
 BS="N"
/><b
 id="580"
 Z="500"
 B="571"
 E="573"
 BS="N"
/><b
 id="581"
 Z="501"
 B="573"
 E="575"
 BS="N"
/><b
 id="582"
 Z="502"
 B="575"
 E="544"
 BS="N"
/><b
 id="588"
 Z="504"
 B="575"
 E="587"
 Display="WedgeBegin"
 BS="N"
/></fragment><fragment
 id="589"
 BoundingBox="283.51 124.53 357.70 180.33"
 Z="507"
><n
 id="590"
 p="283.89 154.40"
 Z="505"
 AS="N"
/><n
 id="591"
 p="283.89 171.40"
 Z="506"
 AS="N"
/><n
 id="592"
 p="298.62 179.90"
 Z="508"
 AS="N"
/><n
 id="593"
 p="313.34 171.40"
 Z="509"
 AS="N"
/><n
 id="594"
 p="313.34 154.40"
 Z="510"
 AS="N"
/><n
 id="595"
 p="298.62 145.90"
 Z="511"
 AS="N"
/><n
 id="596"
 p="328.06 145.90"
 Z="518"
 Geometry="Tetrahedral"
 AS="R"
 BondOrdering="608 609 610 0"
/><n
 id="597"
 p="342.78 154.40"
 Z="520"
 AS="N"
/><n
 id="598"
 p="328.06 128.90"
 Z="522"
 Element="8"
 NumHydrogens="1"
 NeedsClean="yes"
 AS="N"
><t
 p="323.39 133.27"
 BoundingBox="323.97 124.53 340.43 133.42"
 LabelJustification="Left"
 LabelAlignment="Left"
><s font="58" size="12" color="0" face="96">OH</s></t></n><n
 id="599"
 p="357.51 145.90"
 Z="524"
 AS="N"
/><b
 id="602"
 Z="512"
 B="590"
 E="591"
 Order="2"
 BS="N"
 BondCircularOrdering="607 0 0 603"
/><b
 id="603"
 Z="513"
 B="591"
 E="592"
 BS="N"
/><b
 id="604"
 Z="514"
 B="592"
 E="593"
 Order="2"
 BS="N"
 BondCircularOrdering="603 0 0 605"
/><b
 id="605"
 Z="515"
 B="593"
 E="594"
 BS="N"
/><b
 id="606"
 Z="516"
 B="594"
 E="595"
 Order="2"
 BS="N"
 BondCircularOrdering="605 608 0 607"
/><b
 id="607"
 Z="517"
 B="595"
 E="590"
 BS="N"
/><b
 id="608"
 Z="519"
 B="594"
 E="596"
 BS="N"
/><b
 id="609"
 Z="521"
 B="596"
 E="597"
 BS="N"
/><b
 id="610"
 Z="523"
 B="596"
 E="598"
 Display="WedgedHashBegin"
 BS="N"
/><b
 id="611"
 Z="525"
 B="597"
 E="599"
 BS="N"
/></fragment><fragment
 id="617"
 BoundingBox="164.88 357.43 202.16 431.81"
 Z="528"
><n
 id="614"
 p="169.08 387.30"
 Z="526"
 AS="N"
/><n
 id="616"
 p="169.08 404.30"
 Z="527"
 AS="N"
/><n
 id="618"
 p="183.80 412.80"
 Z="529"
 AS="N"
/><n
 id="620"
 p="198.52 404.30"
 Z="530"
 AS="N"
/><n
 id="622"
 p="198.52 387.30"
 Z="531"
 AS="N"
/><n
 id="624"
 p="183.80 378.80"
 Z="532"
 Geometry="Tetrahedral"
 AS="S"
 BondOrdering="631 630 0 633"
/><n
 id="632"
 p="183.80 361.80"
 Z="539"
 Element="8"
 NumHydrogens="1"
 NeedsClean="yes"
 AS="N"
><t
 p="179.13 366.17"
 BoundingBox="179.71 357.43 196.17 366.32"
 LabelJustification="Left"
 LabelAlignment="Left"
><s font="58" size="12" color="0" face="96">OH</s></t></n><n
 id="634"
 p="175.30 427.52"
 Z="541"
 NodeType="Nickname"
 NeedsClean="yes"
 AS="N"
><fragment
 id="1154"
><n
 id="776"
 p="175.30 427.52"
 Z="347"
/><n
 id="777"
 p="158.30 427.52"
 Z="348"
/><n
 id="778"
 p="149.80 442.24"
 Z="349"
/><n
 id="779"
 p="158.30 456.97"
 Z="350"
/><n
 id="780"
 p="175.30 456.97"
 Z="351"
/><n
 id="781"
 p="183.80 442.24"
 Z="352"
/><n
 id="782"
 p="183.80 412.80"
 Z="353"
 NodeType="ExternalConnectionPoint"
 ExternalConnectionNum="1"
/><b
 id="783"
 Z="354"
 B="780"
 E="781"
 Order="2"
 BondCircularOrdering="784 0 0 788"
/><b
 id="784"
 Z="355"
 B="779"
 E="780"
/><b
 id="785"
 Z="356"
 B="778"
 E="779"
 Order="2"
 BondCircularOrdering="786 0 0 784"
/><b
 id="786"
 Z="357"
 B="777"
 E="778"
/><b
 id="787"
 Z="358"
 B="776"
 E="777"
 Order="2"
 BondCircularOrdering="788 789 0 786"
/><b
 id="788"
 Z="359"
 B="776"
 E="781"
/><b
 id="789"
 Z="360"
 B="782"
 E="776"
/></fragment><t
 p="178.64 431.81"
 BoundingBox="164.88 423.23 177.82 431.81"
 LabelJustification="Right"
 Justification="Right"
 LabelAlignment="Right"
><s font="58" size="12" color="0" face="96">Ph</s></t></n><n
 id="638"
 p="192.30 427.52"
 Z="543"
 NodeType="Nickname"
 NeedsClean="yes"
 AS="N"
><fragment
 id="1155"
><n
 id="792"
 p="192.30 427.52"
 Z="361"
/><n
 id="793"
 p="183.80 442.24"
 Z="362"
/><n
 id="794"
 p="192.30 456.97"
 Z="363"
/><n
 id="795"
 p="209.30 456.97"
 Z="364"
/><n
 id="796"
 p="217.80 442.24"
 Z="365"
/><n
 id="797"
 p="209.30 427.52"
 Z="366"
/><n
 id="798"
 p="183.80 412.80"
 Z="367"
 NodeType="ExternalConnectionPoint"
 ExternalConnectionNum="1"
/><b
 id="799"
 Z="368"
 B="796"
 E="797"
 Order="2"
 BondCircularOrdering="800 0 0 804"
/><b
 id="800"
 Z="369"
 B="795"
 E="796"
/><b
 id="801"
 Z="370"
 B="794"
 E="795"
 Order="2"
 BondCircularOrdering="802 0 0 800"
/><b
 id="802"
 Z="371"
 B="793"
 E="794"
/><b
 id="803"
 Z="372"
 B="792"
 E="793"
 Order="2"
 BondCircularOrdering="804 805 0 802"
/><b
 id="804"
 Z="373"
 B="792"
 E="797"
/><b
 id="805"
 Z="374"
 B="798"
 E="792"
/></fragment><t
 p="188.30 431.81"
 BoundingBox="189.22 423.23 202.16 431.81"
 LabelJustification="Left"
 LabelAlignment="Left"
><s font="58" size="12" color="0" face="96">Ph</s></t></n><b
 id="626"
 Z="533"
 B="614"
 E="616"
 Order="2"
 BS="N"
 BondCircularOrdering="631 0 0 627"
/><b
 id="627"
 Z="534"
 B="616"
 E="618"
 BS="N"
/><b
 id="628"
 Z="535"
 B="618"
 E="620"
 BS="N"
/><b
 id="629"
 Z="536"
 B="620"
 E="622"
 BS="N"
/><b
 id="630"
 Z="537"
 B="622"
 E="624"
 BS="N"
/><b
 id="631"
 Z="538"
 B="624"
 E="614"
 BS="N"
/><b
 id="633"
 Z="540"
 B="624"
 E="632"
 Display="WedgeBegin"
 BS="N"
/><b
 id="635"
 Z="542"
 B="618"
 E="634"
 BS="N"
/><b
 id="639"
 Z="544"
 B="618"
 E="638"
 BS="N"
/></fragment><fragment
 id="643"
 BoundingBox="25.90 356.96 119.92 451.08"
 Z="547"
><n
 id="640"
 p="26.28 388.50"
 Z="545"
 AS="N"
/><n
 id="642"
 p="26.28 405.50"
 Z="546"
 AS="N"
/><n
 id="644"
 p="41 414"
 Z="548"
 AS="N"
/><n
 id="646"
 p="55.72 405.50"
 Z="549"
 AS="N"
/><n
 id="648"
 p="55.72 388.50"
 Z="550"
 AS="N"
/><n
 id="650"
 p="41 380"
 Z="551"
 AS="N"
/><n
 id="658"
 p="69.01 416.10"
 Z="558"
 Element="7"
 NumHydrogens="0"
 NeedsClean="yes"
 AS="N"
><t
 p="64.68 420.39"
 BoundingBox="65.59 411.81 72.36 420.39"
 LabelJustification="Left"
 LabelAlignment="Above"
><s font="58" size="12" color="0" face="96">N</s></t></n><n
 id="660"
 p="85.59 412.32"
 Z="559"
 AS="N"
/><n
 id="662"
 p="92.96 397"
 Z="560"
 AS="N"
/><n
 id="664"
 p="85.59 381.68"
 Z="561"
 AS="N"
/><n
 id="666"
 p="69.01 377.90"
 Z="562"
 Geometry="Tetrahedral"
 AS="S"
 BondOrdering="673 672 0 694"
/><n
 id="674"
 p="95.16 426.36"
 Z="569"
 AS="N"
/><n
 id="676"
 p="112.12 425.09"
 Z="570"
 AS="N"
/><n
 id="678"
 p="119.49 409.78"
 Z="571"
 AS="N"
/><n
 id="680"
 p="109.92 395.73"
 Z="572"
 AS="N"
/><n
 id="687"
 p="65.23 432.67"
 Z="578"
 AS="N"
/><n
 id="689"
 p="48.99 437.68"
 Z="580"
 Element="8"
 NumHydrogens="0"
 NeedsClean="yes"
 AS="N"
><t
 p="44.32 442.05"
 BoundingBox="44.90 433.31 53.12 442.20"
 LabelJustification="Left"
><s font="58" size="12" color="0" face="96">O</s></t></n><n
 id="691"
 p="77.69 444.24"
 Z="582"
 Element="7"
 NumHydrogens="2"
 NeedsClean="yes"
 AS="N"
><t
 p="73.36 448.53"
 BoundingBox="74.27 439.95 95.22 451.08"
 LabelJustification="Left"
 LabelAlignment="Left"
><s font="58" size="12" color="0" face="96">NH2</s></t></n><n
 id="693"
 p="65.23 361.33"
 Z="584"
 Element="8"
 NumHydrogens="1"
 NeedsClean="yes"
 AS="N"
><t
 p="69.90 365.70"
 BoundingBox="52.86 356.96 69.36 365.85"
 LabelJustification="Right"
 Justification="Right"
 LabelAlignment="Right"
><s font="58" size="12" color="0" face="96">OH</s></t></n><b
 id="652"
 Z="552"
 B="640"
 E="642"
 Order="2"
 BS="N"
 BondCircularOrdering="657 0 0 653"
/><b
 id="653"
 Z="553"
 B="642"
 E="644"
 BS="N"
/><b
 id="654"
 Z="554"
 B="644"
 E="646"
 Order="2"
 BS="N"
 BondCircularOrdering="653 0 668 655"
/><b
 id="655"
 Z="555"
 B="646"
 E="648"
 BS="N"
/><b
 id="656"
 Z="556"
 B="648"
 E="650"
 Order="2"
 BS="N"
 BondCircularOrdering="655 673 0 657"
/><b
 id="657"
 Z="557"
 B="650"
 E="640"
 BS="N"
/><b
 id="668"
 Z="563"
 B="646"
 E="658"
 BS="N"
/><b
 id="669"
 Z="564"
 B="658"
 E="660"
 BS="N"
/><b
 id="670"
 Z="565"
 B="660"
 E="662"
 Order="2"
 BS="N"
 BondCircularOrdering="669 682 686 671"
/><b
 id="671"
 Z="566"
 B="662"
 E="664"
 BS="N"
/><b
 id="672"
 Z="567"
 B="664"
 E="666"
 BS="N"
/><b
 id="673"
 Z="568"
 B="666"
 E="648"
 BS="N"
/><b
 id="682"
 Z="573"
 B="660"
 E="674"
 BS="N"
/><b
 id="683"
 Z="574"
 B="674"
 E="676"
 Order="2"
 BS="N"
 BondCircularOrdering="682 0 0 684"
/><b
 id="684"
 Z="575"
 B="676"
 E="678"
 BS="N"
/><b
 id="685"
 Z="576"
 B="678"
 E="680"
 Order="2"
 BS="N"
 BondCircularOrdering="684 0 0 686"
/><b
 id="686"
 Z="577"
 B="680"
 E="662"
 BS="N"
/><b
 id="688"
 Z="579"
 B="658"
 E="687"
 BS="N"
/><b
 id="690"
 Z="581"
 B="687"
 E="689"
 Order="2"
 BS="N"
/><b
 id="692"
 Z="583"
 B="687"
 E="691"
 BS="N"
/><b
 id="694"
 Z="585"
 B="666"
 E="693"
 Display="WedgeBegin"
 BS="N"
/></fragment><fragment
 id="698"
 BoundingBox="239.19 354.01 373.68 435.32"
 Z="588"
><n
 id="695"
 p="266.28 405.30"
 Z="586"
 AS="N"
/><n
 id="697"
 p="266.28 422.30"
 Z="587"
 Geometry="Tetrahedral"
 AS="S"
 BondOrdering="707 708 750 0"
/><n
 id="699"
 p="281 430.80"
 Z="589"
 AS="N"
/><n
 id="701"
 p="295.72 422.30"
 Z="590"
 AS="N"
/><n
 id="703"
 p="295.72 405.30"
 Z="591"
 Geometry="Tetrahedral"
 AS="R"
 BondOrdering="710 711 754 725"
/><n
 id="705"
 p="281 396.80"
 Z="592"
 AS="N"
/><n
 id="713"
 p="310.44 430.80"
 Z="599"
 AS="N"
/><n
 id="715"
 p="325.17 422.30"
 Z="600"
 AS="N"
/><n
 id="717"
 p="325.17 405.30"
 Z="601"
 Geometry="Tetrahedral"
 AS="R"
 BondOrdering="723 724 758 734"
/><n
 id="719"
 p="310.44 396.80"
 Z="602"
 Geometry="Tetrahedral"
 AS="S"
 BondOrdering="725 724 760 738"
/><n
 id="726"
 p="339.89 396.80"
 Z="608"
 Geometry="Tetrahedral"
 AS="S"
 BondOrdering="734 735 745 762"
/><n
 id="728"
 p="339.89 379.80"
 Z="609"
 Geometry="Tetrahedral"
 AS="S"
 BondOrdering="735 736 756 748"
/><n
 id="730"
 p="325.17 371.30"
 Z="610"
 AS="N"
/><n
 id="732"
 p="310.44 379.80"
 Z="611"
 AS="N"
/><n
 id="739"
 p="356.06 402.05"
 Z="617"
 AS="N"
/><n
 id="741"
 p="366.05 388.30"
 Z="618"
 AS="N"
/><n
 id="743"
 p="356.06 374.55"
 Z="619"
 Geometry="Tetrahedral"
 AS="S"
 BondOrdering="748 747 0 752"
/><n
 id="749"
 p="251.56 430.80"
 Z="624"
 Element="8"
 NumHydrogens="1"
 NeedsClean="yes"
 AS="N"
><t
 p="256.23 435.17"
 BoundingBox="239.19 426.43 255.69 435.32"
 LabelJustification="Right"
 Justification="Right"
 LabelAlignment="Right"
><s font="58" size="12" color="0" face="96">OH</s></t></n><n
 id="751"
 p="361.31 358.38"
 Z="626"
 Element="8"
 NumHydrogens="1"
 NeedsClean="yes"
 AS="N"
><t
 p="356.64 362.75"
 BoundingBox="357.22 354.01 373.68 362.90"
 LabelJustification="Left"
 LabelAlignment="Left"
><s font="58" size="12" color="0" face="96">OH</s></t></n><n
 id="753"
 p="295.72 388.30"
 Z="628"
 NodeType="Nickname"
 NeedsClean="yes"
 AS="N"
><fragment
 id="1156"
><n
 id="808"
 p="295.72 388.30"
 Z="375"
/><n
 id="809"
 p="295.72 405.30"
 Z="376"
 NodeType="ExternalConnectionPoint"
 ExternalConnectionNum="1"
/><b
 id="810"
 Z="377"
 B="809"
 E="808"
 Display="WedgeBegin"
/></fragment><t
 p="290.72 392.59"
 BoundingBox="291.61 384.01 306.89 392.74"
 LabelJustification="Left"
 LabelAlignment="Left"
><s font="58" size="12" color="0" face="96">Me</s></t></n><n
 id="755"
 p="339.89 362.80"
 Z="630"
 NodeType="Nickname"
 NeedsClean="yes"
 AS="N"
><fragment
 id="1157"
><n
 id="813"
 p="339.89 362.80"
 Z="378"
/><n
 id="814"
 p="339.89 379.80"
 Z="379"
 NodeType="ExternalConnectionPoint"
 ExternalConnectionNum="1"
/><b
 id="815"
 Z="380"
 B="814"
 E="813"
 Display="WedgeBegin"
/></fragment><t
 p="334.89 367.09"
 BoundingBox="335.78 358.51 351.06 367.24"
 LabelJustification="Left"
 LabelAlignment="Left"
><s font="58" size="12" color="0" face="96">Me</s></t></n><n
 id="757"
 p="325.17 388.30"
 Z="632"
 Element="1"
 NumHydrogens="0"
 NeedsClean="yes"
 AS="N"
><t
 p="320.84 392.59"
 BoundingBox="321.80 384.01 328.54 392.59"
 LabelJustification="Left"
><s font="58" size="12" color="0" face="96">H</s></t></n><n
 id="759"
 p="310.44 413.80"
 Z="634"
 Element="1"
 NumHydrogens="0"
 NeedsClean="yes"
 AS="N"
><t
 p="306.11 418.09"
 BoundingBox="307.07 409.51 313.81 418.09"
 LabelJustification="Left"
><s font="58" size="12" color="0" face="96">H</s></t></n><n
 id="761"
 p="339.89 413.80"
 Z="636"
 Element="1"
 NumHydrogens="0"
 NeedsClean="yes"
 AS="N"
><t
 p="335.56 418.09"
 BoundingBox="336.52 409.51 343.26 418.09"
 LabelJustification="Left"
><s font="58" size="12" color="0" face="96">H</s></t></n><b
 id="707"
 Z="593"
 B="695"
 E="697"
 BS="N"
/><b
 id="708"
 Z="594"
 B="697"
 E="699"
 BS="N"
/><b
 id="709"
 Z="595"
 B="699"
 E="701"
 Order="2"
 BS="N"
 BondCircularOrdering="708 0 721 710"
/><b
 id="710"
 Z="596"
 B="701"
 E="703"
 BS="N"
/><b
 id="711"
 Z="597"
 B="703"
 E="705"
 BS="N"
/><b
 id="712"
 Z="598"
 B="705"
 E="695"
 BS="N"
/><b
 id="721"
 Z="603"
 B="701"
 E="713"
 BS="N"
/><b
 id="722"
 Z="604"
 B="713"
 E="715"
 BS="N"
/><b
 id="723"
 Z="605"
 B="715"
 E="717"
 BS="N"
/><b
 id="724"
 Z="606"
 B="717"
 E="719"
 BS="N"
/><b
 id="725"
 Z="607"
 B="719"
 E="703"
 BS="N"
/><b
 id="734"
 Z="612"
 B="717"
 E="726"
 BS="N"
/><b
 id="735"
 Z="613"
 B="726"
 E="728"
 BS="N"
/><b
 id="736"
 Z="614"
 B="728"
 E="730"
 BS="N"
/><b
 id="737"
 Z="615"
 B="730"
 E="732"
 BS="N"
/><b
 id="738"
 Z="616"
 B="732"
 E="719"
 BS="N"
/><b
 id="745"
 Z="620"
 B="726"
 E="739"
 BS="N"
/><b
 id="746"
 Z="621"
 B="739"
 E="741"
 BS="N"
/><b
 id="747"
 Z="622"
 B="741"
 E="743"
 BS="N"
/><b
 id="748"
 Z="623"
 B="743"
 E="728"
 BS="N"
/><b
 id="750"
 Z="625"
 B="697"
 E="749"
 Display="WedgeBegin"
 BS="N"
/><b
 id="752"
 Z="627"
 B="743"
 E="751"
 Display="WedgeBegin"
 BS="N"
/><b
 id="754"
 Z="629"
 B="703"
 E="753"
 Display="WedgeBegin"
 BS="N"
/><b
 id="756"
 Z="631"
 B="728"
 E="755"
 Display="WedgeBegin"
 BS="N"
/><b
 id="758"
 Z="633"
 B="717"
 E="757"
 Display="WedgeBegin"
 BS="N"
/><b
 id="760"
 Z="635"
 B="719"
 E="759"
 Display="WedgedHashBegin"
 BS="N"
/><b
 id="762"
 Z="637"
 B="726"
 E="761"
 Display="WedgedHashBegin"
 BS="N"
/></fragment><fragment
 id="826"
 BoundingBox="502.20 88.12 531.32 110.15"
 Z="974"
><n
 id="827"
 p="526 106.04"
 Z="973"
 LabelSize="7.2"
 LabelFace="65535"
 MarginWidth="1.20"
 NodeType="GenericNickname"
 NumHydrogens="0"
 NeedsClean="yes"
 AS="N"
 GenericNickname="R"
><t
 p="523.40 108.61"
 BoundingBox="523.96 103.46 531.32 110.14"
 LabelSize="7.2"
 LabelFace="65535"
 LabelJustification="Left"
 LabelAlignment="Left"
><s font="58" size="7.2" color="0" face="96">R2</s></t></n><n
 id="828"
 p="517.16 100.94"
 Z="975"
 LabelSize="7.2"
 LabelFace="65535"
 MarginWidth="1.20"
 AS="N"
/><n
 id="829"
 p="508.33 106.05"
 Z="977"
 LabelSize="7.2"
 LabelFace="65535"
 MarginWidth="1.20"
 NodeType="GenericNickname"
 NumHydrogens="0"
 NeedsClean="yes"
 AS="N"
 GenericNickname="R"
><t
 p="509.84 108.63"
 BoundingBox="502.20 103.47 508.84 110.15"
 LabelSize="7.2"
 LabelFace="65535"
 LabelJustification="Right"
 Justification="Right"
 LabelAlignment="Right"
><s font="58" size="7.2" color="0" face="96">R1</s></t></n><n
 id="830"
 p="517.15 90.74"
 Z="979"
 LabelSize="7.2"
 LabelFace="65535"
 MarginWidth="1.20"
 Element="8"
 NumHydrogens="0"
 NeedsClean="yes"
 AS="N"
><t
 p="514.35 93.37"
 BoundingBox="514.70 88.12 519.63 93.45"
 LabelSize="7.2"
 LabelFace="65535"
 LabelJustification="Left"
><s font="58" size="7.2" color="0" face="96">O</s></t></n><b
 id="831"
 Z="976"
 LabelSize="7.2"
 LabelFace="65535"
 HashSpacing="1.56"
 MarginWidth="1.20"
 LineWidth="0.45"
 BoldWidth="1.56"
 BondLength="10.20"
 B="827"
 E="828"
 BS="N"
/><b
 id="832"
 Z="978"
 LabelSize="7.2"
 LabelFace="65535"
 HashSpacing="1.56"
 MarginWidth="1.20"
 LineWidth="0.45"
 BoldWidth="1.56"
 BondLength="10.20"
 B="828"
 E="829"
 BS="N"
/><b
 id="833"
 Z="980"
 LabelSize="7.2"
 LabelFace="65535"
 HashSpacing="1.56"
 MarginWidth="1.20"
 LineWidth="0.45"
 BoldWidth="1.56"
 BondLength="10.20"
 B="828"
 E="830"
 Order="2"
 BS="N"
/></fragment><fragment
 id="834"
 BoundingBox="647.60 88.12 676.72 110.15"
 Z="982"
><n
 id="835"
 p="671.40 106.04"
 Z="981"
 LabelSize="7.2"
 LabelFace="65535"
 MarginWidth="1.20"
 NodeType="GenericNickname"
 NumHydrogens="0"
 NeedsClean="yes"
 AS="N"
 GenericNickname="R"
><t
 p="668.80 108.61"
 BoundingBox="669.37 103.46 676.72 110.14"
 LabelSize="7.2"
 LabelFace="65535"
 LabelJustification="Left"
 LabelAlignment="Left"
><s font="58" size="7.2" color="0" face="96">R2</s></t></n><n
 id="836"
 p="662.56 100.94"
 Z="983"
 LabelSize="7.2"
 LabelFace="65535"
 MarginWidth="1.20"
 FreeSites="1"
 AS="N"
><objecttag
 TagType="Unknown"
 Name="query"
><t
 p="666.79 100.54"
 BoundingBox="667.01 96.45 668.76 98.09"
 CaptionLineHeight="variable"
><s font="23" size="5.7" color="0">*</s></t></objecttag></n><n
 id="837"
 p="653.74 106.05"
 Z="985"
 LabelSize="7.2"
 LabelFace="65535"
 MarginWidth="1.20"
 NodeType="GenericNickname"
 NumHydrogens="0"
 NeedsClean="yes"
 AS="N"
 GenericNickname="R"
><t
 p="655.24 108.63"
 BoundingBox="647.60 103.47 654.25 110.15"
 LabelSize="7.2"
 LabelFace="65535"
 LabelJustification="Right"
 Justification="Right"
 LabelAlignment="Right"
><s font="58" size="7.2" color="0" face="96">R1</s></t></n><n
 id="838"
 p="662.56 90.74"
 Z="987"
 LabelSize="7.2"
 LabelFace="65535"
 MarginWidth="1.20"
 Element="8"
 NumHydrogens="1"
 NeedsClean="yes"
 AS="N"
><t
 p="659.76 93.37"
 BoundingBox="660.11 88.12 669.98 93.45"
 LabelSize="7.2"
 LabelFace="65535"
 LabelJustification="Left"
 LabelAlignment="Left"
><s font="58" size="7.2" color="0" face="96">OH</s></t></n><b
 id="839"
 Z="984"
 LabelSize="7.2"
 LabelFace="65535"
 HashSpacing="1.56"
 MarginWidth="1.20"
 LineWidth="0.45"
 BoldWidth="1.56"
 BondLength="10.20"
 B="835"
 E="836"
 BS="N"
/><b
 id="840"
 Z="986"
 LabelSize="7.2"
 LabelFace="65535"
 HashSpacing="1.56"
 MarginWidth="1.20"
 LineWidth="0.45"
 BoldWidth="1.56"
 BondLength="10.20"
 B="836"
 E="837"
 BS="N"
/><b
 id="841"
 Z="988"
 LabelSize="7.2"
 LabelFace="65535"
 HashSpacing="1.56"
 MarginWidth="1.20"
 LineWidth="0.45"
 BoldWidth="1.56"
 BondLength="10.20"
 B="836"
 E="838"
 BS="N"
/></fragment><fragment
 id="842"
 BoundingBox="498.44 136.96 548.20 172.76"
 Z="1030"
><n
 id="843"
 p="512.75 154.88"
 Z="1028"
 LabelSize="7.2"
 LabelFace="65535"
 MarginWidth="1.20"
 AS="N"
/><n
 id="844"
 p="512.75 165.08"
 Z="1029"
 LabelSize="7.2"
 LabelFace="65535"
 MarginWidth="1.20"
 AS="N"
/><n
 id="845"
 p="521.58 170.18"
 Z="1031"
 LabelSize="7.2"
 LabelFace="65535"
 MarginWidth="1.20"
 AS="N"
/><n
 id="846"
 p="530.41 165.08"
 Z="1032"
 LabelSize="7.2"
 LabelFace="65535"
 MarginWidth="1.20"
 AS="N"
/><n
 id="847"
 p="530.41 154.88"
 Z="1033"
 LabelSize="7.2"
 LabelFace="65535"
 MarginWidth="1.20"
 AS="N"
/><n
 id="848"
 p="521.58 149.78"
 Z="1034"
 LabelSize="7.2"
 LabelFace="65535"
 MarginWidth="1.20"
 AS="N"
/><n
 id="849"
 p="539.25 149.78"
 Z="1041"
 LabelSize="7.2"
 LabelFace="65535"
 MarginWidth="1.20"
 Geometry="Tetrahedral"
 AS="S"
 BondOrdering="859 860 0 861"
/><n
 id="850"
 p="548.08 154.88"
 Z="1043"
 LabelSize="7.2"
 LabelFace="65535"
 MarginWidth="1.20"
 AS="N"
/><n
 id="851"
 p="539.25 139.58"
 Z="1045"
 LabelSize="7.2"
 LabelFace="65535"
 MarginWidth="1.20"
 Element="8"
 NumHydrogens="1"
 NeedsClean="yes"
 AS="N"
><t
 p="536.45 142.21"
 BoundingBox="536.79 136.96 546.67 142.29"
 LabelSize="7.2"
 LabelFace="65535"
 LabelJustification="Left"
 LabelAlignment="Left"
><s font="58" size="7.2" color="0" face="96">OH</s></t></n><n
 id="852"
 p="503.92 170.18"
 Z="1047"
 LabelSize="7.2"
 LabelFace="65535"
 MarginWidth="1.20"
 Element="35"
 NumHydrogens="0"
 NeedsClean="yes"
 AS="N"
><t
 p="505.12 172.76"
 BoundingBox="498.44 167.61 505.22 172.76"
 LabelSize="7.2"
 LabelFace="65535"
 LabelJustification="Right"
 Justification="Right"
 LabelAlignment="Right"
><s font="58" size="7.2" color="0" face="96">Br</s></t></n><b
 id="853"
 Z="1035"
 LabelSize="7.2"
 LabelFace="65535"
 HashSpacing="1.56"
 MarginWidth="1.20"
 LineWidth="0.45"
 BoldWidth="1.56"
 BondLength="10.20"
 B="843"
 E="844"
 Order="2"
 BS="N"
 BondCircularOrdering="858 0 862 854"
/><b
 id="854"
 Z="1036"
 LabelSize="7.2"
 LabelFace="65535"
 HashSpacing="1.56"
 MarginWidth="1.20"
 LineWidth="0.45"
 BoldWidth="1.56"
 BondLength="10.20"
 B="844"
 E="845"
 BS="N"
/><b
 id="855"
 Z="1037"
 LabelSize="7.2"
 LabelFace="65535"
 HashSpacing="1.56"
 MarginWidth="1.20"
 LineWidth="0.45"
 BoldWidth="1.56"
 BondLength="10.20"
 B="845"
 E="846"
 Order="2"
 BS="N"
 BondCircularOrdering="854 0 0 856"
/><b
 id="856"
 Z="1038"
 LabelSize="7.2"
 LabelFace="65535"
 HashSpacing="1.56"
 MarginWidth="1.20"
 LineWidth="0.45"
 BoldWidth="1.56"
 BondLength="10.20"
 B="846"
 E="847"
 BS="N"
/><b
 id="857"
 Z="1039"
 LabelSize="7.2"
 LabelFace="65535"
 HashSpacing="1.56"
 MarginWidth="1.20"
 LineWidth="0.45"
 BoldWidth="1.56"
 BondLength="10.20"
 B="847"
 E="848"
 Order="2"
 BS="N"
 BondCircularOrdering="856 859 0 858"
/><b
 id="858"
 Z="1040"
 LabelSize="7.2"
 LabelFace="65535"
 HashSpacing="1.56"
 MarginWidth="1.20"
 LineWidth="0.45"
 BoldWidth="1.56"
 BondLength="10.20"
 B="848"
 E="843"
 BS="N"
/><b
 id="859"
 Z="1042"
 LabelSize="7.2"
 LabelFace="65535"
 HashSpacing="1.56"
 MarginWidth="1.20"
 LineWidth="0.45"
 BoldWidth="1.56"
 BondLength="10.20"
 B="847"
 E="849"
 BS="N"
/><b
 id="860"
 Z="1044"
 LabelSize="7.2"
 LabelFace="65535"
 HashSpacing="1.56"
 MarginWidth="1.20"
 LineWidth="0.45"
 BoldWidth="1.56"
 BondLength="10.20"
 B="849"
 E="850"
 BS="N"
/><b
 id="861"
 Z="1046"
 LabelSize="7.2"
 LabelFace="65535"
 HashSpacing="1.56"
 MarginWidth="1.20"
 LineWidth="0.45"
 BoldWidth="1.56"
 BondLength="10.20"
 B="849"
 E="851"
 Display="WedgeBegin"
 BS="N"
/><b
 id="862"
 Z="1048"
 LabelSize="7.2"
 LabelFace="65535"
 HashSpacing="1.56"
 MarginWidth="1.20"
 LineWidth="0.45"
 BoldWidth="1.56"
 BondLength="10.20"
 B="844"
 E="852"
 BS="N"
/></fragment><fragment
 id="863"
 BoundingBox="577.57 136.96 622.08 170.44"
 Z="1051"
><n
 id="864"
 p="577.80 154.88"
 Z="1049"
 LabelSize="7.2"
 LabelFace="65535"
 MarginWidth="1.20"
 AS="N"
/><n
 id="865"
 p="577.80 165.08"
 Z="1050"
 LabelSize="7.2"
 LabelFace="65535"
 MarginWidth="1.20"
 AS="N"
/><n
 id="866"
 p="586.63 170.18"
 Z="1052"
 LabelSize="7.2"
 LabelFace="65535"
 MarginWidth="1.20"
 AS="N"
/><n
 id="867"
 p="595.47 165.08"
 Z="1053"
 LabelSize="7.2"
 LabelFace="65535"
 MarginWidth="1.20"
 AS="N"
/><n
 id="868"
 p="595.47 154.88"
 Z="1054"
 LabelSize="7.2"
 LabelFace="65535"
 MarginWidth="1.20"
 AS="N"
/><n
 id="869"
 p="586.63 149.78"
 Z="1055"
 LabelSize="7.2"
 LabelFace="65535"
 MarginWidth="1.20"
 AS="N"
/><n
 id="870"
 p="604.30 149.78"
 Z="1062"
 LabelSize="7.2"
 LabelFace="65535"
 MarginWidth="1.20"
 Geometry="Tetrahedral"
 AS="S"
 BondOrdering="882 883 0 884"
/><n
 id="871"
 p="613.13 154.88"
 Z="1064"
 LabelSize="7.2"
 LabelFace="65535"
 MarginWidth="1.20"
 AS="N"
/><n
 id="872"
 p="604.30 139.58"
 Z="1066"
 LabelSize="7.2"
 LabelFace="65535"
 MarginWidth="1.20"
 Element="8"
 NumHydrogens="1"
 NeedsClean="yes"
 AS="N"
><t
 p="601.50 142.21"
 BoundingBox="601.85 136.96 611.72 142.29"
 LabelSize="7.2"
 LabelFace="65535"
 LabelJustification="Left"
 LabelAlignment="Left"
><s font="58" size="7.2" color="0" face="96">OH</s></t></n><n
 id="873"
 p="621.97 149.78"
 Z="1068"
 LabelSize="7.2"
 LabelFace="65535"
 MarginWidth="1.20"
 AS="N"
/><n
 id="874"
 p="613.13 165.08"
 Z="1070"
 LabelSize="7.2"
 LabelFace="65535"
 MarginWidth="1.20"
 AS="N"
/><n
 id="875"
 p="621.97 159.98"
 Z="1072"
 LabelSize="7.2"
 LabelFace="65535"
 MarginWidth="1.20"
 AS="N"
/><b
 id="876"
 Z="1056"
 LabelSize="7.2"
 LabelFace="65535"
 HashSpacing="1.56"
 MarginWidth="1.20"
 LineWidth="0.45"
 BoldWidth="1.56"
 BondLength="10.20"
 B="864"
 E="865"
 Order="2"
 BS="N"
 BondCircularOrdering="881 0 0 877"
/><b
 id="877"
 Z="1057"
 LabelSize="7.2"
 LabelFace="65535"
 HashSpacing="1.56"
 MarginWidth="1.20"
 LineWidth="0.45"
 BoldWidth="1.56"
 BondLength="10.20"
 B="865"
 E="866"
 BS="N"
/><b
 id="878"
 Z="1058"
 LabelSize="7.2"
 LabelFace="65535"
 HashSpacing="1.56"
 MarginWidth="1.20"
 LineWidth="0.45"
 BoldWidth="1.56"
 BondLength="10.20"
 B="866"
 E="867"
 Order="2"
 BS="N"
 BondCircularOrdering="877 0 0 879"
/><b
 id="879"
 Z="1059"
 LabelSize="7.2"
 LabelFace="65535"
 HashSpacing="1.56"
 MarginWidth="1.20"
 LineWidth="0.45"
 BoldWidth="1.56"
 BondLength="10.20"
 B="867"
 E="868"
 BS="N"
/><b
 id="880"
 Z="1060"
 LabelSize="7.2"
 LabelFace="65535"
 HashSpacing="1.56"
 MarginWidth="1.20"
 LineWidth="0.45"
 BoldWidth="1.56"
 BondLength="10.20"
 B="868"
 E="869"
 Order="2"
 BS="N"
 BondCircularOrdering="879 882 0 881"
/><b
 id="881"
 Z="1061"
 LabelSize="7.2"
 LabelFace="65535"
 HashSpacing="1.56"
 MarginWidth="1.20"
 LineWidth="0.45"
 BoldWidth="1.56"
 BondLength="10.20"
 B="869"
 E="864"
 BS="N"
/><b
 id="882"
 Z="1063"
 LabelSize="7.2"
 LabelFace="65535"
 HashSpacing="1.56"
 MarginWidth="1.20"
 LineWidth="0.45"
 BoldWidth="1.56"
 BondLength="10.20"
 B="868"
 E="870"
 BS="N"
/><b
 id="883"
 Z="1065"
 LabelSize="7.2"
 LabelFace="65535"
 HashSpacing="1.56"
 MarginWidth="1.20"
 LineWidth="0.45"
 BoldWidth="1.56"
 BondLength="10.20"
 B="870"
 E="871"
 BS="N"
/><b
 id="884"
 Z="1067"
 LabelSize="7.2"
 LabelFace="65535"
 HashSpacing="1.56"
 MarginWidth="1.20"
 LineWidth="0.45"
 BoldWidth="1.56"
 BondLength="10.20"
 B="870"
 E="872"
 Display="WedgeBegin"
 BS="N"
/><b
 id="885"
 Z="1069"
 LabelSize="7.2"
 LabelFace="65535"
 HashSpacing="1.56"
 MarginWidth="1.20"
 LineWidth="0.45"
 BoldWidth="1.56"
 BondLength="10.20"
 B="871"
 E="873"
 BS="N"
/><b
 id="886"
 Z="1071"
 LabelSize="7.2"
 LabelFace="65535"
 HashSpacing="1.56"
 MarginWidth="1.20"
 LineWidth="0.45"
 BoldWidth="1.56"
 BondLength="10.20"
 B="871"
 E="874"
 BS="N"
/><b
 id="887"
 Z="1073"
 LabelSize="7.2"
 LabelFace="65535"
 HashSpacing="1.56"
 MarginWidth="1.20"
 LineWidth="0.45"
 BoldWidth="1.56"
 BondLength="10.20"
 B="871"
 E="875"
 BS="N"
/></fragment><fragment
 id="888"
 BoundingBox="494.85 203.56 548.20 237.04"
 Z="1076"
><n
 id="889"
 p="512.75 221.48"
 Z="1074"
 LabelSize="7.2"
 LabelFace="65535"
 MarginWidth="1.20"
 AS="N"
/><n
 id="890"
 p="512.75 231.68"
 Z="1075"
 LabelSize="7.2"
 LabelFace="65535"
 MarginWidth="1.20"
 AS="N"
/><n
 id="891"
 p="521.58 236.78"
 Z="1077"
 LabelSize="7.2"
 LabelFace="65535"
 MarginWidth="1.20"
 AS="N"
/><n
 id="892"
 p="530.41 231.68"
 Z="1078"
 LabelSize="7.2"
 LabelFace="65535"
 MarginWidth="1.20"
 AS="N"
/><n
 id="893"
 p="530.41 221.48"
 Z="1079"
 LabelSize="7.2"
 LabelFace="65535"
 MarginWidth="1.20"
 AS="N"
/><n
 id="894"
 p="521.58 216.38"
 Z="1080"
 LabelSize="7.2"
 LabelFace="65535"
 MarginWidth="1.20"
 AS="N"
/><n
 id="895"
 p="539.25 216.38"
 Z="1087"
 LabelSize="7.2"
 LabelFace="65535"
 MarginWidth="1.20"
 Geometry="Tetrahedral"
 AS="S"
 BondOrdering="908 909 0 910"
/><n
 id="896"
 p="548.08 221.48"
 Z="1089"
 LabelSize="7.2"
 LabelFace="65535"
 MarginWidth="1.20"
 AS="N"
/><n
 id="897"
 p="539.25 206.18"
 Z="1091"
 LabelSize="7.2"
 LabelFace="65535"
 MarginWidth="1.20"
 Element="8"
 NumHydrogens="1"
 NeedsClean="yes"
 AS="N"
><t
 p="536.45 208.81"
 BoundingBox="536.79 203.56 546.67 208.89"
 LabelSize="7.2"
 LabelFace="65535"
 LabelJustification="Left"
 LabelAlignment="Left"
><s font="58" size="7.2" color="0" face="96">OH</s></t></n><n
 id="898"
 p="503.92 216.38"
 Z="1093"
 LabelSize="7.2"
 LabelFace="65535"
 MarginWidth="1.20"
 AS="N"
/><n
 id="899"
 p="495.08 221.48"
 Z="1094"
 LabelSize="7.2"
 LabelFace="65535"
 MarginWidth="1.20"
 AS="N"
/><n
 id="900"
 p="495.08 231.68"
 Z="1095"
 LabelSize="7.2"
 LabelFace="65535"
 MarginWidth="1.20"
 AS="N"
/><n
 id="901"
 p="503.92 236.78"
 Z="1096"
 LabelSize="7.2"
 LabelFace="65535"
 MarginWidth="1.20"
 AS="N"
/><b
 id="902"
 Z="1081"
 LabelSize="7.2"
 LabelFace="65535"
 HashSpacing="1.56"
 MarginWidth="1.20"
 LineWidth="0.45"
 BoldWidth="1.56"
 BondLength="10.20"
 B="889"
 E="890"
 Order="2"
 BS="N"
 BondCircularOrdering="907 911 915 903"
/><b
 id="903"
 Z="1082"
 LabelSize="7.2"
 LabelFace="65535"
 HashSpacing="1.56"
 MarginWidth="1.20"
 LineWidth="0.45"
 BoldWidth="1.56"
 BondLength="10.20"
 B="890"
 E="891"
 BS="N"
/><b
 id="904"
 Z="1083"
 LabelSize="7.2"
 LabelFace="65535"
 HashSpacing="1.56"
 MarginWidth="1.20"
 LineWidth="0.45"
 BoldWidth="1.56"
 BondLength="10.20"
 B="891"
 E="892"
 Order="2"
 BS="N"
 BondCircularOrdering="903 0 0 905"
/><b
 id="905"
 Z="1084"
 LabelSize="7.2"
 LabelFace="65535"
 HashSpacing="1.56"
 MarginWidth="1.20"
 LineWidth="0.45"
 BoldWidth="1.56"
 BondLength="10.20"
 B="892"
 E="893"
 BS="N"
/><b
 id="906"
 Z="1085"
 LabelSize="7.2"
 LabelFace="65535"
 HashSpacing="1.56"
 MarginWidth="1.20"
 LineWidth="0.45"
 BoldWidth="1.56"
 BondLength="10.20"
 B="893"
 E="894"
 Order="2"
 BS="N"
 BondCircularOrdering="905 908 0 907"
/><b
 id="907"
 Z="1086"
 LabelSize="7.2"
 LabelFace="65535"
 HashSpacing="1.56"
 MarginWidth="1.20"
 LineWidth="0.45"
 BoldWidth="1.56"
 BondLength="10.20"
 B="894"
 E="889"
 BS="N"
/><b
 id="908"
 Z="1088"
 LabelSize="7.2"
 LabelFace="65535"
 HashSpacing="1.56"
 MarginWidth="1.20"
 LineWidth="0.45"
 BoldWidth="1.56"
 BondLength="10.20"
 B="893"
 E="895"
 BS="N"
/><b
 id="909"
 Z="1090"
 LabelSize="7.2"
 LabelFace="65535"
 HashSpacing="1.56"
 MarginWidth="1.20"
 LineWidth="0.45"
 BoldWidth="1.56"
 BondLength="10.20"
 B="895"
 E="896"
 BS="N"
/><b
 id="910"
 Z="1092"
 LabelSize="7.2"
 LabelFace="65535"
 HashSpacing="1.56"
 MarginWidth="1.20"
 LineWidth="0.45"
 BoldWidth="1.56"
 BondLength="10.20"
 B="895"
 E="897"
 Display="WedgeBegin"
 BS="N"
/><b
 id="911"
 Z="1097"
 LabelSize="7.2"
 LabelFace="65535"
 HashSpacing="1.56"
 MarginWidth="1.20"
 LineWidth="0.45"
 BoldWidth="1.56"
 BondLength="10.20"
 B="889"
 E="898"
 BS="N"
/><b
 id="912"
 Z="1098"
 LabelSize="7.2"
 LabelFace="65535"
 HashSpacing="1.56"
 MarginWidth="1.20"
 LineWidth="0.45"
 BoldWidth="1.56"
 BondLength="10.20"
 B="898"
 E="899"
 Order="2"
 BS="N"
 BondCircularOrdering="911 0 0 913"
/><b
 id="913"
 Z="1099"
 LabelSize="7.2"
 LabelFace="65535"
 HashSpacing="1.56"
 MarginWidth="1.20"
 LineWidth="0.45"
 BoldWidth="1.56"
 BondLength="10.20"
 B="899"
 E="900"
 BS="N"
/><b
 id="914"
 Z="1100"
 LabelSize="7.2"
 LabelFace="65535"
 HashSpacing="1.56"
 MarginWidth="1.20"
 LineWidth="0.45"
 BoldWidth="1.56"
 BondLength="10.20"
 B="900"
 E="901"
 Order="2"
 BS="N"
 BondCircularOrdering="913 0 0 915"
/><b
 id="915"
 Z="1101"
 LabelSize="7.2"
 LabelFace="65535"
 HashSpacing="1.56"
 MarginWidth="1.20"
 LineWidth="0.45"
 BoldWidth="1.56"
 BondLength="10.20"
 B="901"
 E="890"
 BS="N"
/></fragment><fragment
 id="916"
 BoundingBox="572.15 205.29 620.53 238.64"
 Z="1104"
><n
 id="917"
 p="582.59 220.76"
 Z="1102"
 LabelSize="7.2"
 LabelFace="65535"
 MarginWidth="1.20"
 AS="N"
/><n
 id="918"
 p="582.59 230.96"
 Z="1103"
 LabelSize="7.2"
 LabelFace="65535"
 MarginWidth="1.20"
 AS="N"
/><n
 id="919"
 p="591.42 236.06"
 Z="1105"
 LabelSize="7.2"
 LabelFace="65535"
 MarginWidth="1.20"
 AS="N"
/><n
 id="920"
 p="600.25 230.96"
 Z="1106"
 LabelSize="7.2"
 LabelFace="65535"
 MarginWidth="1.20"
 AS="N"
/><n
 id="921"
 p="600.25 220.76"
 Z="1107"
 LabelSize="7.2"
 LabelFace="65535"
 MarginWidth="1.20"
 AS="N"
/><n
 id="922"
 p="591.42 215.66"
 Z="1108"
 LabelSize="7.2"
 LabelFace="65535"
 MarginWidth="1.20"
 AS="N"
/><n
 id="923"
 p="573.76 236.06"
 Z="1115"
 LabelSize="7.2"
 LabelFace="65535"
 MarginWidth="1.20"
 Element="9"
 NumHydrogens="0"
 NeedsClean="yes"
 AS="N"
><t
 p="571.56 238.64"
 BoundingBox="572.15 233.49 575.63 238.64"
 LabelSize="7.2"
 LabelFace="65535"
 LabelJustification="Left"
 LabelAlignment="Right"
><s font="58" size="7.2" color="0" face="96">F</s></t></n><n
 id="924"
 p="609.96 234.11"
 Z="1117"
 LabelSize="7.2"
 LabelFace="65535"
 MarginWidth="1.20"
 AS="N"
/><n
 id="925"
 p="615.95 225.86"
 Z="1118"
 LabelSize="7.2"
 LabelFace="65535"
 MarginWidth="1.20"
 AS="N"
/><n
 id="926"
 p="609.96 217.61"
 Z="1119"
 LabelSize="7.2"
 LabelFace="65535"
 MarginWidth="1.20"
 Geometry="Tetrahedral"
 AS="S"
 BondOrdering="938 937 0 939"
/><n
 id="927"
 p="613.11 207.91"
 Z="1124"
 LabelSize="7.2"
 LabelFace="65535"
 MarginWidth="1.20"
 Element="8"
 NumHydrogens="1"
 NeedsClean="yes"
 AS="N"
><t
 p="610.31 210.53"
 BoundingBox="610.65 205.29 620.53 210.62"
 LabelSize="7.2"
 LabelFace="65535"
 LabelJustification="Left"
 LabelAlignment="Left"
><s font="58" size="7.2" color="0" face="96">OH</s></t></n><b
 id="928"
 Z="1109"
 LabelSize="7.2"
 LabelFace="65535"
 HashSpacing="1.56"
 MarginWidth="1.20"
 LineWidth="0.45"
 BoldWidth="1.56"
 BondLength="10.20"
 B="917"
 E="918"
 Order="2"
 BS="N"
 BondCircularOrdering="933 0 934 929"
/><b
 id="929"
 Z="1110"
 LabelSize="7.2"
 LabelFace="65535"
 HashSpacing="1.56"
 MarginWidth="1.20"
 LineWidth="0.45"
 BoldWidth="1.56"
 BondLength="10.20"
 B="918"
 E="919"
 BS="N"
/><b
 id="930"
 Z="1111"
 LabelSize="7.2"
 LabelFace="65535"
 HashSpacing="1.56"
 MarginWidth="1.20"
 LineWidth="0.45"
 BoldWidth="1.56"
 BondLength="10.20"
 B="919"
 E="920"
 Order="2"
 BS="N"
 BondCircularOrdering="929 0 935 931"
/><b
 id="931"
 Z="1112"
 LabelSize="7.2"
 LabelFace="65535"
 HashSpacing="1.56"
 MarginWidth="1.20"
 LineWidth="0.45"
 BoldWidth="1.56"
 BondLength="10.20"
 B="920"
 E="921"
 BS="N"
/><b
 id="932"
 Z="1113"
 LabelSize="7.2"
 LabelFace="65535"
 HashSpacing="1.56"
 MarginWidth="1.20"
 LineWidth="0.45"
 BoldWidth="1.56"
 BondLength="10.20"
 B="921"
 E="922"
 Order="2"
 BS="N"
 BondCircularOrdering="931 938 0 933"
/><b
 id="933"
 Z="1114"
 LabelSize="7.2"
 LabelFace="65535"
 HashSpacing="1.56"
 MarginWidth="1.20"
 LineWidth="0.45"
 BoldWidth="1.56"
 BondLength="10.20"
 B="922"
 E="917"
 BS="N"
/><b
 id="934"
 Z="1116"
 LabelSize="7.2"
 LabelFace="65535"
 HashSpacing="1.56"
 MarginWidth="1.20"
 LineWidth="0.45"
 BoldWidth="1.56"
 BondLength="10.20"
 B="918"
 E="923"
 BS="N"
/><b
 id="935"
 Z="1120"
 LabelSize="7.2"
 LabelFace="65535"
 HashSpacing="1.56"
 MarginWidth="1.20"
 LineWidth="0.45"
 BoldWidth="1.56"
 BondLength="10.20"
 B="920"
 E="924"
 BS="N"
/><b
 id="936"
 Z="1121"
 LabelSize="7.2"
 LabelFace="65535"
 HashSpacing="1.56"
 MarginWidth="1.20"
 LineWidth="0.45"
 BoldWidth="1.56"
 BondLength="10.20"
 B="924"
 E="925"
 BS="N"
/><b
 id="937"
 Z="1122"
 LabelSize="7.2"
 LabelFace="65535"
 HashSpacing="1.56"
 MarginWidth="1.20"
 LineWidth="0.45"
 BoldWidth="1.56"
 BondLength="10.20"
 B="925"
 E="926"
 BS="N"
/><b
 id="938"
 Z="1123"
 LabelSize="7.2"
 LabelFace="65535"
 HashSpacing="1.56"
 MarginWidth="1.20"
 LineWidth="0.45"
 BoldWidth="1.56"
 BondLength="10.20"
 B="926"
 E="921"
 BS="N"
/><b
 id="939"
 Z="1125"
 LabelSize="7.2"
 LabelFace="65535"
 HashSpacing="1.56"
 MarginWidth="1.20"
 LineWidth="0.45"
 BoldWidth="1.56"
 BondLength="10.20"
 B="926"
 E="927"
 Display="WedgeBegin"
 BS="N"
/></fragment><fragment
 id="940"
 BoundingBox="651.12 201.84 691.61 237.57"
 Z="1128"
><n
 id="941"
 p="651.35 220.76"
 Z="1126"
 LabelSize="7.2"
 LabelFace="65535"
 MarginWidth="1.20"
 AS="N"
/><n
 id="942"
 p="651.35 230.96"
 Z="1127"
 LabelSize="7.2"
 LabelFace="65535"
 MarginWidth="1.20"
 AS="N"
/><n
 id="943"
 p="660.18 236.06"
 Z="1129"
 LabelSize="7.2"
 LabelFace="65535"
 MarginWidth="1.20"
 AS="N"
/><n
 id="944"
 p="669.01 230.96"
 Z="1130"
 LabelSize="7.2"
 LabelFace="65535"
 MarginWidth="1.20"
 AS="N"
/><n
 id="945"
 p="669.01 220.76"
 Z="1131"
 LabelSize="7.2"
 LabelFace="65535"
 MarginWidth="1.20"
 AS="N"
/><n
 id="946"
 p="660.18 215.66"
 Z="1132"
 LabelSize="7.2"
 LabelFace="65535"
 MarginWidth="1.20"
 AS="N"
/><n
 id="947"
 p="676.99 237.32"
 Z="1139"
 LabelSize="7.2"
 LabelFace="65535"
 MarginWidth="1.20"
 AS="N"
/><n
 id="948"
 p="686.94 235.06"
 Z="1140"
 LabelSize="7.2"
 LabelFace="65535"
 MarginWidth="1.20"
 AS="N"
/><n
 id="949"
 p="691.36 225.86"
 Z="1141"
 LabelSize="7.2"
 LabelFace="65535"
 MarginWidth="1.20"
 AS="N"
/><n
 id="950"
 p="686.94 216.67"
 Z="1142"
 LabelSize="7.2"
 LabelFace="65535"
 MarginWidth="1.20"
 AS="N"
/><n
 id="951"
 p="676.99 214.40"
 Z="1143"
 LabelSize="7.2"
 LabelFace="65535"
 MarginWidth="1.20"
 Geometry="Tetrahedral"
 AS="S"
 BondOrdering="964 963 0 965"
/><n
 id="952"
 p="674.72 204.46"
 Z="1150"
 LabelSize="7.2"
 LabelFace="65535"
 MarginWidth="1.20"
 Element="8"
 NumHydrogens="1"
 NeedsClean="yes"
 AS="N"
><t
 p="677.52 207.08"
 BoundingBox="667.30 201.84 677.20 207.17"
 LabelSize="7.2"
 LabelFace="65535"
 LabelJustification="Right"
 Justification="Right"
 LabelAlignment="Right"
><s font="58" size="7.2" color="0" face="96">OH</s></t></n><b
 id="953"
 Z="1133"
 LabelSize="7.2"
 LabelFace="65535"
 HashSpacing="1.56"
 MarginWidth="1.20"
 LineWidth="0.45"
 BoldWidth="1.56"
 BondLength="10.20"
 B="941"
 E="942"
 Order="2"
 BS="N"
 BondCircularOrdering="958 0 0 954"
/><b
 id="954"
 Z="1134"
 LabelSize="7.2"
 LabelFace="65535"
 HashSpacing="1.56"
 MarginWidth="1.20"
 LineWidth="0.45"
 BoldWidth="1.56"
 BondLength="10.20"
 B="942"
 E="943"
 BS="N"
/><b
 id="955"
 Z="1135"
 LabelSize="7.2"
 LabelFace="65535"
 HashSpacing="1.56"
 MarginWidth="1.20"
 LineWidth="0.45"
 BoldWidth="1.56"
 BondLength="10.20"
 B="943"
 E="944"
 Order="2"
 BS="N"
 BondCircularOrdering="954 0 959 956"
/><b
 id="956"
 Z="1136"
 LabelSize="7.2"
 LabelFace="65535"
 HashSpacing="1.56"
 MarginWidth="1.20"
 LineWidth="0.45"
 BoldWidth="1.56"
 BondLength="10.20"
 B="944"
 E="945"
 BS="N"
/><b
 id="957"
 Z="1137"
 LabelSize="7.2"
 LabelFace="65535"
 HashSpacing="1.56"
 MarginWidth="1.20"
 LineWidth="0.45"
 BoldWidth="1.56"
 BondLength="10.20"
 B="945"
 E="946"
 Order="2"
 BS="N"
 BondCircularOrdering="956 964 0 958"
/><b
 id="958"
 Z="1138"
 LabelSize="7.2"
 LabelFace="65535"
 HashSpacing="1.56"
 MarginWidth="1.20"
 LineWidth="0.45"
 BoldWidth="1.56"
 BondLength="10.20"
 B="946"
 E="941"
 BS="N"
/><b
 id="959"
 Z="1144"
 LabelSize="7.2"
 LabelFace="65535"
 HashSpacing="1.56"
 MarginWidth="1.20"
 LineWidth="0.45"
 BoldWidth="1.56"
 BondLength="10.20"
 B="944"
 E="947"
 BS="N"
/><b
 id="960"
 Z="1145"
 LabelSize="7.2"
 LabelFace="65535"
 HashSpacing="1.56"
 MarginWidth="1.20"
 LineWidth="0.45"
 BoldWidth="1.56"
 BondLength="10.20"
 B="947"
 E="948"
 BS="N"
/><b
 id="961"
 Z="1146"
 LabelSize="7.2"
 LabelFace="65535"
 HashSpacing="1.56"
 MarginWidth="1.20"
 LineWidth="0.45"
 BoldWidth="1.56"
 BondLength="10.20"
 B="948"
 E="949"
 BS="N"
/><b
 id="962"
 Z="1147"
 LabelSize="7.2"
 LabelFace="65535"
 HashSpacing="1.56"
 MarginWidth="1.20"
 LineWidth="0.45"
 BoldWidth="1.56"
 BondLength="10.20"
 B="949"
 E="950"
 BS="N"
/><b
 id="963"
 Z="1148"
 LabelSize="7.2"
 LabelFace="65535"
 HashSpacing="1.56"
 MarginWidth="1.20"
 LineWidth="0.45"
 BoldWidth="1.56"
 BondLength="10.20"
 B="950"
 E="951"
 BS="N"
/><b
 id="964"
 Z="1149"
 LabelSize="7.2"
 LabelFace="65535"
 HashSpacing="1.56"
 MarginWidth="1.20"
 LineWidth="0.45"
 BoldWidth="1.56"
 BondLength="10.20"
 B="951"
 E="945"
 BS="N"
/><b
 id="965"
 Z="1151"
 LabelSize="7.2"
 LabelFace="65535"
 HashSpacing="1.56"
 MarginWidth="1.20"
 LineWidth="0.45"
 BoldWidth="1.56"
 BondLength="10.20"
 B="951"
 E="952"
 Display="WedgeBegin"
 BS="N"
/></fragment><fragment
 id="966"
 BoundingBox="650.65 136.96 695.16 170.44"
 Z="1154"
><n
 id="967"
 p="650.88 154.88"
 Z="1152"
 LabelSize="7.2"
 LabelFace="65535"
 MarginWidth="1.20"
 AS="N"
/><n
 id="968"
 p="650.88 165.08"
 Z="1153"
 LabelSize="7.2"
 LabelFace="65535"
 MarginWidth="1.20"
 AS="N"
/><n
 id="969"
 p="659.71 170.18"
 Z="1155"
 LabelSize="7.2"
 LabelFace="65535"
 MarginWidth="1.20"
 AS="N"
/><n
 id="970"
 p="668.55 165.08"
 Z="1156"
 LabelSize="7.2"
 LabelFace="65535"
 MarginWidth="1.20"
 AS="N"
/><n
 id="971"
 p="668.55 154.88"
 Z="1157"
 LabelSize="7.2"
 LabelFace="65535"
 MarginWidth="1.20"
 AS="N"
/><n
 id="972"
 p="659.71 149.78"
 Z="1158"
 LabelSize="7.2"
 LabelFace="65535"
 MarginWidth="1.20"
 AS="N"
/><n
 id="973"
 p="677.38 149.78"
 Z="1165"
 LabelSize="7.2"
 LabelFace="65535"
 MarginWidth="1.20"
 Geometry="Tetrahedral"
 AS="R"
 BondOrdering="983 984 985 0"
/><n
 id="974"
 p="686.21 154.88"
 Z="1167"
 LabelSize="7.2"
 LabelFace="65535"
 MarginWidth="1.20"
 AS="N"
/><n
 id="975"
 p="677.38 139.58"
 Z="1169"
 LabelSize="7.2"
 LabelFace="65535"
 MarginWidth="1.20"
 Element="8"
 NumHydrogens="1"
 NeedsClean="yes"
 AS="N"
><t
 p="674.58 142.21"
 BoundingBox="674.93 136.96 684.80 142.29"
 LabelSize="7.2"
 LabelFace="65535"
 LabelJustification="Left"
 LabelAlignment="Left"
><s font="58" size="7.2" color="0" face="96">OH</s></t></n><n
 id="976"
 p="695.05 149.78"
 Z="1171"
 LabelSize="7.2"
 LabelFace="65535"
 MarginWidth="1.20"
 AS="N"
/><b
 id="977"
 Z="1159"
 LabelSize="7.2"
 LabelFace="65535"
 HashSpacing="1.56"
 MarginWidth="1.20"
 LineWidth="0.45"
 BoldWidth="1.56"
 BondLength="10.20"
 B="967"
 E="968"
 Order="2"
 BS="N"
 BondCircularOrdering="982 0 0 978"
/><b
 id="978"
 Z="1160"
 LabelSize="7.2"
 LabelFace="65535"
 HashSpacing="1.56"
 MarginWidth="1.20"
 LineWidth="0.45"
 BoldWidth="1.56"
 BondLength="10.20"
 B="968"
 E="969"
 BS="N"
/><b
 id="979"
 Z="1161"
 LabelSize="7.2"
 LabelFace="65535"
 HashSpacing="1.56"
 MarginWidth="1.20"
 LineWidth="0.45"
 BoldWidth="1.56"
 BondLength="10.20"
 B="969"
 E="970"
 Order="2"
 BS="N"
 BondCircularOrdering="978 0 0 980"
/><b
 id="980"
 Z="1162"
 LabelSize="7.2"
 LabelFace="65535"
 HashSpacing="1.56"
 MarginWidth="1.20"
 LineWidth="0.45"
 BoldWidth="1.56"
 BondLength="10.20"
 B="970"
 E="971"
 BS="N"
/><b
 id="981"
 Z="1163"
 LabelSize="7.2"
 LabelFace="65535"
 HashSpacing="1.56"
 MarginWidth="1.20"
 LineWidth="0.45"
 BoldWidth="1.56"
 BondLength="10.20"
 B="971"
 E="972"
 Order="2"
 BS="N"
 BondCircularOrdering="980 983 0 982"
/><b
 id="982"
 Z="1164"
 LabelSize="7.2"
 LabelFace="65535"
 HashSpacing="1.56"
 MarginWidth="1.20"
 LineWidth="0.45"
 BoldWidth="1.56"
 BondLength="10.20"
 B="972"
 E="967"
 BS="N"
/><b
 id="983"
 Z="1166"
 LabelSize="7.2"
 LabelFace="65535"
 HashSpacing="1.56"
 MarginWidth="1.20"
 LineWidth="0.45"
 BoldWidth="1.56"
 BondLength="10.20"
 B="971"
 E="973"
 BS="N"
/><b
 id="984"
 Z="1168"
 LabelSize="7.2"
 LabelFace="65535"
 HashSpacing="1.56"
 MarginWidth="1.20"
 LineWidth="0.45"
 BoldWidth="1.56"
 BondLength="10.20"
 B="973"
 E="974"
 BS="N"
/><b
 id="985"
 Z="1170"
 LabelSize="7.2"
 LabelFace="65535"
 HashSpacing="1.56"
 MarginWidth="1.20"
 LineWidth="0.45"
 BoldWidth="1.56"
 BondLength="10.20"
 B="973"
 E="975"
 Display="WedgedHashBegin"
 BS="N"
/><b
 id="986"
 Z="1172"
 LabelSize="7.2"
 LabelFace="65535"
 HashSpacing="1.56"
 MarginWidth="1.20"
 LineWidth="0.45"
 BoldWidth="1.56"
 BondLength="10.20"
 B="974"
 E="976"
 BS="N"
/></fragment><fragment
 id="987"
 BoundingBox="579.47 276.70 601.84 321.33"
 Z="1175"
><n
 id="988"
 p="581.99 294.62"
 Z="1173"
 LabelSize="7.2"
 LabelFace="65535"
 MarginWidth="1.20"
 AS="N"
/><n
 id="989"
 p="581.99 304.82"
 Z="1174"
 LabelSize="7.2"
 LabelFace="65535"
 MarginWidth="1.20"
 AS="N"
/><n
 id="990"
 p="590.82 309.92"
 Z="1176"
 LabelSize="7.2"
 LabelFace="65535"
 MarginWidth="1.20"
 AS="N"
/><n
 id="991"
 p="599.65 304.82"
 Z="1177"
 LabelSize="7.2"
 LabelFace="65535"
 MarginWidth="1.20"
 AS="N"
/><n
 id="992"
 p="599.65 294.62"
 Z="1178"
 LabelSize="7.2"
 LabelFace="65535"
 MarginWidth="1.20"
 AS="N"
/><n
 id="993"
 p="590.82 289.52"
 Z="1179"
 LabelSize="7.2"
 LabelFace="65535"
 MarginWidth="1.20"
 Geometry="Tetrahedral"
 AS="S"
 BondOrdering="1032 1031 0 1033"
/><n
 id="994"
 p="590.82 279.32"
 Z="1186"
 LabelSize="7.2"
 LabelFace="65535"
 MarginWidth="1.20"
 Element="8"
 NumHydrogens="1"
 NeedsClean="yes"
 AS="N"
><t
 p="588.02 281.95"
 BoundingBox="588.37 276.70 598.24 282.03"
 LabelSize="7.2"
 LabelFace="65535"
 LabelJustification="Left"
 LabelAlignment="Left"
><s font="58" size="7.2" color="0" face="96">OH</s></t></n><n
 id="995"
 p="585.72 318.76"
 Z="1188"
 LabelSize="7.2"
 LabelFace="65535"
 MarginWidth="1.20"
 NodeType="Nickname"
 NeedsClean="yes"
 AS="N"
><fragment
 id="1158"
><n
 id="997"
 p="585.72 318.76"
 Z="994"
 LabelSize="7.2"
 LabelFace="65535"
 MarginWidth="1.20"
/><n
 id="998"
 p="575.52 318.76"
 Z="995"
 LabelSize="7.2"
 LabelFace="65535"
 MarginWidth="1.20"
/><n
 id="999"
 p="570.42 327.59"
 Z="996"
 LabelSize="7.2"
 LabelFace="65535"
 MarginWidth="1.20"
/><n
 id="1000"
 p="575.52 336.43"
 Z="997"
 LabelSize="7.2"
 LabelFace="65535"
 MarginWidth="1.20"
/><n
 id="1001"
 p="585.72 336.43"
 Z="998"
 LabelSize="7.2"
 LabelFace="65535"
 MarginWidth="1.20"
/><n
 id="1002"
 p="590.82 327.59"
 Z="999"
 LabelSize="7.2"
 LabelFace="65535"
 MarginWidth="1.20"
/><n
 id="1003"
 p="590.82 309.92"
 Z="1000"
 LabelSize="7.2"
 LabelFace="65535"
 MarginWidth="1.20"
 LineWidth="0.45"
 BoldWidth="1.56"
 BondLength="10.20"
 NodeType="ExternalConnectionPoint"
 ExternalConnectionNum="1"
/><b
 id="1004"
 Z="1001"
 LabelSize="7.2"
 LabelFace="65535"
 HashSpacing="1.56"
 MarginWidth="1.20"
 LineWidth="0.45"
 BoldWidth="1.56"
 BondLength="10.20"
 B="1001"
 E="1002"
 Order="2"
 BondCircularOrdering="1005 0 0 1009"
/><b
 id="1005"
 Z="1002"
 LabelSize="7.2"
 LabelFace="65535"
 HashSpacing="1.56"
 MarginWidth="1.20"
 LineWidth="0.45"
 BoldWidth="1.56"
 BondLength="10.20"
 B="1000"
 E="1001"
/><b
 id="1006"
 Z="1003"
 LabelSize="7.2"
 LabelFace="65535"
 HashSpacing="1.56"
 MarginWidth="1.20"
 LineWidth="0.45"
 BoldWidth="1.56"
 BondLength="10.20"
 B="999"
 E="1000"
 Order="2"
 BondCircularOrdering="1007 0 0 1005"
/><b
 id="1007"
 Z="1004"
 LabelSize="7.2"
 LabelFace="65535"
 HashSpacing="1.56"
 MarginWidth="1.20"
 LineWidth="0.45"
 BoldWidth="1.56"
 BondLength="10.20"
 B="998"
 E="999"
/><b
 id="1008"
 Z="1005"
 LabelSize="7.2"
 LabelFace="65535"
 HashSpacing="1.56"
 MarginWidth="1.20"
 LineWidth="0.45"
 BoldWidth="1.56"
 BondLength="10.20"
 B="997"
 E="998"
 Order="2"
 BondCircularOrdering="1009 1010 0 1007"
/><b
 id="1009"
 Z="1006"
 LabelSize="7.2"
 LabelFace="65535"
 HashSpacing="1.56"
 MarginWidth="1.20"
 LineWidth="0.45"
 BoldWidth="1.56"
 BondLength="10.20"
 B="997"
 E="1002"
/><b
 id="1010"
 Z="1007"
 LabelSize="7.2"
 LabelFace="65535"
 HashSpacing="1.56"
 MarginWidth="1.20"
 LineWidth="0.45"
 BoldWidth="1.56"
 BondLength="10.20"
 B="1003"
 E="997"
/></fragment><t
 p="587.72 321.33"
 BoundingBox="579.47 316.18 587.24 321.33"
 LabelSize="7.2"
 LabelFace="65535"
 LabelJustification="Right"
 Justification="Right"
 LabelAlignment="Right"
><s font="58" size="7.2" color="0" face="96">Ph</s></t></n><n
 id="1011"
 p="595.92 318.76"
 Z="1190"
 LabelSize="7.2"
 LabelFace="65535"
 MarginWidth="1.20"
 NodeType="Nickname"
 NeedsClean="yes"
 AS="N"
><fragment
 id="1159"
><n
 id="1013"
 p="595.92 318.76"
 Z="1008"
 LabelSize="7.2"
 LabelFace="65535"
 MarginWidth="1.20"
/><n
 id="1014"
 p="590.82 327.59"
 Z="1009"
 LabelSize="7.2"
 LabelFace="65535"
 MarginWidth="1.20"
/><n
 id="1015"
 p="595.92 336.43"
 Z="1010"
 LabelSize="7.2"
 LabelFace="65535"
 MarginWidth="1.20"
/><n
 id="1016"
 p="606.12 336.43"
 Z="1011"
 LabelSize="7.2"
 LabelFace="65535"
 MarginWidth="1.20"
/><n
 id="1017"
 p="611.22 327.59"
 Z="1012"
 LabelSize="7.2"
 LabelFace="65535"
 MarginWidth="1.20"
/><n
 id="1018"
 p="606.12 318.76"
 Z="1013"
 LabelSize="7.2"
 LabelFace="65535"
 MarginWidth="1.20"
/><n
 id="1019"
 p="590.82 309.92"
 Z="1014"
 LabelSize="7.2"
 LabelFace="65535"
 MarginWidth="1.20"
 LineWidth="0.45"
 BoldWidth="1.56"
 BondLength="10.20"
 NodeType="ExternalConnectionPoint"
 ExternalConnectionNum="1"
/><b
 id="1020"
 Z="1015"
 LabelSize="7.2"
 LabelFace="65535"
 HashSpacing="1.56"
 MarginWidth="1.20"
 LineWidth="0.45"
 BoldWidth="1.56"
 BondLength="10.20"
 B="1017"
 E="1018"
 Order="2"
 BondCircularOrdering="1021 0 0 1025"
/><b
 id="1021"
 Z="1016"
 LabelSize="7.2"
 LabelFace="65535"
 HashSpacing="1.56"
 MarginWidth="1.20"
 LineWidth="0.45"
 BoldWidth="1.56"
 BondLength="10.20"
 B="1016"
 E="1017"
/><b
 id="1022"
 Z="1017"
 LabelSize="7.2"
 LabelFace="65535"
 HashSpacing="1.56"
 MarginWidth="1.20"
 LineWidth="0.45"
 BoldWidth="1.56"
 BondLength="10.20"
 B="1015"
 E="1016"
 Order="2"
 BondCircularOrdering="1023 0 0 1021"
/><b
 id="1023"
 Z="1018"
 LabelSize="7.2"
 LabelFace="65535"
 HashSpacing="1.56"
 MarginWidth="1.20"
 LineWidth="0.45"
 BoldWidth="1.56"
 BondLength="10.20"
 B="1014"
 E="1015"
/><b
 id="1024"
 Z="1019"
 LabelSize="7.2"
 LabelFace="65535"
 HashSpacing="1.56"
 MarginWidth="1.20"
 LineWidth="0.45"
 BoldWidth="1.56"
 BondLength="10.20"
 B="1013"
 E="1014"
 Order="2"
 BondCircularOrdering="1025 1026 0 1023"
/><b
 id="1025"
 Z="1020"
 LabelSize="7.2"
 LabelFace="65535"
 HashSpacing="1.56"
 MarginWidth="1.20"
 LineWidth="0.45"
 BoldWidth="1.56"
 BondLength="10.20"
 B="1013"
 E="1018"
/><b
 id="1026"
 Z="1021"
 LabelSize="7.2"
 LabelFace="65535"
 HashSpacing="1.56"
 MarginWidth="1.20"
 LineWidth="0.45"
 BoldWidth="1.56"
 BondLength="10.20"
 B="1019"
 E="1013"
/></fragment><t
 p="593.52 321.33"
 BoundingBox="594.08 316.18 601.84 321.33"
 LabelSize="7.2"
 LabelFace="65535"
 LabelJustification="Left"
 LabelAlignment="Left"
><s font="58" size="7.2" color="0" face="96">Ph</s></t></n><b
 id="1027"
 Z="1180"
 LabelSize="7.2"
 LabelFace="65535"
 HashSpacing="1.56"
 MarginWidth="1.20"
 LineWidth="0.45"
 BoldWidth="1.56"
 BondLength="10.20"
 B="988"
 E="989"
 Order="2"
 BS="N"
 BondCircularOrdering="1032 0 0 1028"
/><b
 id="1028"
 Z="1181"
 LabelSize="7.2"
 LabelFace="65535"
 HashSpacing="1.56"
 MarginWidth="1.20"
 LineWidth="0.45"
 BoldWidth="1.56"
 BondLength="10.20"
 B="989"
 E="990"
 BS="N"
/><b
 id="1029"
 Z="1182"
 LabelSize="7.2"
 LabelFace="65535"
 HashSpacing="1.56"
 MarginWidth="1.20"
 LineWidth="0.45"
 BoldWidth="1.56"
 BondLength="10.20"
 B="990"
 E="991"
 BS="N"
/><b
 id="1030"
 Z="1183"
 LabelSize="7.2"
 LabelFace="65535"
 HashSpacing="1.56"
 MarginWidth="1.20"
 LineWidth="0.45"
 BoldWidth="1.56"
 BondLength="10.20"
 B="991"
 E="992"
 BS="N"
/><b
 id="1031"
 Z="1184"
 LabelSize="7.2"
 LabelFace="65535"
 HashSpacing="1.56"
 MarginWidth="1.20"
 LineWidth="0.45"
 BoldWidth="1.56"
 BondLength="10.20"
 B="992"
 E="993"
 BS="N"
/><b
 id="1032"
 Z="1185"
 LabelSize="7.2"
 LabelFace="65535"
 HashSpacing="1.56"
 MarginWidth="1.20"
 LineWidth="0.45"
 BoldWidth="1.56"
 BondLength="10.20"
 B="993"
 E="988"
 BS="N"
/><b
 id="1033"
 Z="1187"
 LabelSize="7.2"
 LabelFace="65535"
 HashSpacing="1.56"
 MarginWidth="1.20"
 LineWidth="0.45"
 BoldWidth="1.56"
 BondLength="10.20"
 B="993"
 E="994"
 Display="WedgeBegin"
 BS="N"
/><b
 id="1034"
 Z="1189"
 LabelSize="7.2"
 LabelFace="65535"
 HashSpacing="1.56"
 MarginWidth="1.20"
 LineWidth="0.45"
 BoldWidth="1.56"
 BondLength="10.20"
 B="990"
 E="995"
 BS="N"
/><b
 id="1035"
 Z="1191"
 LabelSize="7.2"
 LabelFace="65535"
 HashSpacing="1.56"
 MarginWidth="1.20"
 LineWidth="0.45"
 BoldWidth="1.56"
 BondLength="10.20"
 B="990"
 E="1011"
 BS="N"
/></fragment><fragment
 id="1036"
 BoundingBox="496.08 276.42 552.50 332.89"
 Z="1194"
><n
 id="1037"
 p="496.31 295.34"
 Z="1192"
 LabelSize="7.2"
 LabelFace="65535"
 MarginWidth="1.20"
 AS="N"
/><n
 id="1038"
 p="496.31 305.54"
 Z="1193"
 LabelSize="7.2"
 LabelFace="65535"
 MarginWidth="1.20"
 AS="N"
/><n
 id="1039"
 p="505.14 310.64"
 Z="1195"
 LabelSize="7.2"
 LabelFace="65535"
 MarginWidth="1.20"
 AS="N"
/><n
 id="1040"
 p="513.97 305.54"
 Z="1196"
 LabelSize="7.2"
 LabelFace="65535"
 MarginWidth="1.20"
 AS="N"
/><n
 id="1041"
 p="513.97 295.34"
 Z="1197"
 LabelSize="7.2"
 LabelFace="65535"
 MarginWidth="1.20"
 AS="N"
/><n
 id="1042"
 p="505.14 290.24"
 Z="1198"
 LabelSize="7.2"
 LabelFace="65535"
 MarginWidth="1.20"
 AS="N"
/><n
 id="1043"
 p="521.95 311.90"
 Z="1205"
 LabelSize="7.2"
 LabelFace="65535"
 MarginWidth="1.20"
 Element="7"
 NumHydrogens="0"
 NeedsClean="yes"
 AS="N"
><t
 p="519.35 314.48"
 BoundingBox="519.90 309.33 523.96 314.48"
 LabelSize="7.2"
 LabelFace="65535"
 LabelJustification="Left"
 LabelAlignment="Above"
><s font="58" size="7.2" color="0" face="96">N</s></t></n><n
 id="1044"
 p="531.90 309.64"
 Z="1206"
 LabelSize="7.2"
 LabelFace="65535"
 MarginWidth="1.20"
 AS="N"
/><n
 id="1045"
 p="536.32 300.44"
 Z="1207"
 LabelSize="7.2"
 LabelFace="65535"
 MarginWidth="1.20"
 AS="N"
/><n
 id="1046"
 p="531.90 291.25"
 Z="1208"
 LabelSize="7.2"
 LabelFace="65535"
 MarginWidth="1.20"
 AS="N"
/><n
 id="1047"
 p="521.95 288.98"
 Z="1209"
 LabelSize="7.2"
 LabelFace="65535"
 MarginWidth="1.20"
 Geometry="Tetrahedral"
 AS="S"
 BondOrdering="1067 1066 0 1076"
/><n
 id="1048"
 p="537.64 318.06"
 Z="1216"
 LabelSize="7.2"
 LabelFace="65535"
 MarginWidth="1.20"
 AS="N"
/><n
 id="1049"
 p="547.81 317.30"
 Z="1217"
 LabelSize="7.2"
 LabelFace="65535"
 MarginWidth="1.20"
 AS="N"
/><n
 id="1050"
 p="552.24 308.11"
 Z="1218"
 LabelSize="7.2"
 LabelFace="65535"
 MarginWidth="1.20"
 AS="N"
/><n
 id="1051"
 p="546.49 299.68"
 Z="1219"
 LabelSize="7.2"
 LabelFace="65535"
 MarginWidth="1.20"
 AS="N"
/><n
 id="1052"
 p="519.68 321.85"
 Z="1225"
 LabelSize="7.2"
 LabelFace="65535"
 MarginWidth="1.20"
 AS="N"
/><n
 id="1053"
 p="509.94 324.85"
 Z="1227"
 LabelSize="7.2"
 LabelFace="65535"
 MarginWidth="1.20"
 Element="8"
 NumHydrogens="0"
 NeedsClean="yes"
 AS="N"
><t
 p="507.14 327.47"
 BoundingBox="507.48 322.23 512.41 327.56"
 LabelSize="7.2"
 LabelFace="65535"
 LabelJustification="Left"
><s font="58" size="7.2" color="0" face="96">O</s></t></n><n
 id="1054"
 p="527.16 328.79"
 Z="1229"
 LabelSize="7.2"
 LabelFace="65535"
 MarginWidth="1.20"
 Element="7"
 NumHydrogens="2"
 NeedsClean="yes"
 AS="N"
><t
 p="524.56 331.36"
 BoundingBox="525.10 326.21 537.67 332.89"
 LabelSize="7.2"
 LabelFace="65535"
 LabelJustification="Left"
 LabelAlignment="Left"
><s font="58" size="7.2" color="0" face="96">NH2</s></t></n><n
 id="1055"
 p="519.68 279.04"
 Z="1231"
 LabelSize="7.2"
 LabelFace="65535"
 MarginWidth="1.20"
 Element="8"
 NumHydrogens="1"
 NeedsClean="yes"
 AS="N"
><t
 p="522.48 281.66"
 BoundingBox="512.26 276.42 522.16 281.75"
 LabelSize="7.2"
 LabelFace="65535"
 LabelJustification="Right"
 Justification="Right"
 LabelAlignment="Right"
><s font="58" size="7.2" color="0" face="96">OH</s></t></n><b
 id="1056"
 Z="1199"
 LabelSize="7.2"
 LabelFace="65535"
 HashSpacing="1.56"
 MarginWidth="1.20"
 LineWidth="0.45"
 BoldWidth="1.56"
 BondLength="10.20"
 B="1037"
 E="1038"
 Order="2"
 BS="N"
 BondCircularOrdering="1061 0 0 1057"
/><b
 id="1057"
 Z="1200"
 LabelSize="7.2"
 LabelFace="65535"
 HashSpacing="1.56"
 MarginWidth="1.20"
 LineWidth="0.45"
 BoldWidth="1.56"
 BondLength="10.20"
 B="1038"
 E="1039"
 BS="N"
/><b
 id="1058"
 Z="1201"
 LabelSize="7.2"
 LabelFace="65535"
 HashSpacing="1.56"
 MarginWidth="1.20"
 LineWidth="0.45"
 BoldWidth="1.56"
 BondLength="10.20"
 B="1039"
 E="1040"
 Order="2"
 BS="N"
 BondCircularOrdering="1057 0 1062 1059"
/><b
 id="1059"
 Z="1202"
 LabelSize="7.2"
 LabelFace="65535"
 HashSpacing="1.56"
 MarginWidth="1.20"
 LineWidth="0.45"
 BoldWidth="1.56"
 BondLength="10.20"
 B="1040"
 E="1041"
 BS="N"
/><b
 id="1060"
 Z="1203"
 LabelSize="7.2"
 LabelFace="65535"
 HashSpacing="1.56"
 MarginWidth="1.20"
 LineWidth="0.45"
 BoldWidth="1.56"
 BondLength="10.20"
 B="1041"
 E="1042"
 Order="2"
 BS="N"
 BondCircularOrdering="1059 1067 0 1061"
/><b
 id="1061"
 Z="1204"
 LabelSize="7.2"
 LabelFace="65535"
 HashSpacing="1.56"
 MarginWidth="1.20"
 LineWidth="0.45"
 BoldWidth="1.56"
 BondLength="10.20"
 B="1042"
 E="1037"
 BS="N"
/><b
 id="1062"
 Z="1210"
 LabelSize="7.2"
 LabelFace="65535"
 HashSpacing="1.56"
 MarginWidth="1.20"
 LineWidth="0.45"
 BoldWidth="1.56"
 BondLength="10.20"
 B="1040"
 E="1043"
 BS="N"
/><b
 id="1063"
 Z="1211"
 LabelSize="7.2"
 LabelFace="65535"
 HashSpacing="1.56"
 MarginWidth="1.20"
 LineWidth="0.45"
 BoldWidth="1.56"
 BondLength="10.20"
 B="1043"
 E="1044"
 BS="N"
/><b
 id="1064"
 Z="1212"
 LabelSize="7.2"
 LabelFace="65535"
 HashSpacing="1.56"
 MarginWidth="1.20"
 LineWidth="0.45"
 BoldWidth="1.56"
 BondLength="10.20"
 B="1044"
 E="1045"
 Order="2"
 BS="N"
 BondCircularOrdering="1063 1068 1072 1065"
/><b
 id="1065"
 Z="1213"
 LabelSize="7.2"
 LabelFace="65535"
 HashSpacing="1.56"
 MarginWidth="1.20"
 LineWidth="0.45"
 BoldWidth="1.56"
 BondLength="10.20"
 B="1045"
 E="1046"
 BS="N"
/><b
 id="1066"
 Z="1214"
 LabelSize="7.2"
 LabelFace="65535"
 HashSpacing="1.56"
 MarginWidth="1.20"
 LineWidth="0.45"
 BoldWidth="1.56"
 BondLength="10.20"
 B="1046"
 E="1047"
 BS="N"
/><b
 id="1067"
 Z="1215"
 LabelSize="7.2"
 LabelFace="65535"
 HashSpacing="1.56"
 MarginWidth="1.20"
 LineWidth="0.45"
 BoldWidth="1.56"
 BondLength="10.20"
 B="1047"
 E="1041"
 BS="N"
/><b
 id="1068"
 Z="1220"
 LabelSize="7.2"
 LabelFace="65535"
 HashSpacing="1.56"
 MarginWidth="1.20"
 LineWidth="0.45"
 BoldWidth="1.56"
 BondLength="10.20"
 B="1044"
 E="1048"
 BS="N"
/><b
 id="1069"
 Z="1221"
 LabelSize="7.2"
 LabelFace="65535"
 HashSpacing="1.56"
 MarginWidth="1.20"
 LineWidth="0.45"
 BoldWidth="1.56"
 BondLength="10.20"
 B="1048"
 E="1049"
 Order="2"
 BS="N"
 BondCircularOrdering="1068 0 0 1070"
/><b
 id="1070"
 Z="1222"
 LabelSize="7.2"
 LabelFace="65535"
 HashSpacing="1.56"
 MarginWidth="1.20"
 LineWidth="0.45"
 BoldWidth="1.56"
 BondLength="10.20"
 B="1049"
 E="1050"
 BS="N"
/><b
 id="1071"
 Z="1223"
 LabelSize="7.2"
 LabelFace="65535"
 HashSpacing="1.56"
 MarginWidth="1.20"
 LineWidth="0.45"
 BoldWidth="1.56"
 BondLength="10.20"
 B="1050"
 E="1051"
 Order="2"
 BS="N"
 BondCircularOrdering="1070 0 0 1072"
/><b
 id="1072"
 Z="1224"
 LabelSize="7.2"
 LabelFace="65535"
 HashSpacing="1.56"
 MarginWidth="1.20"
 LineWidth="0.45"
 BoldWidth="1.56"
 BondLength="10.20"
 B="1051"
 E="1045"
 BS="N"
/><b
 id="1073"
 Z="1226"
 LabelSize="7.2"
 LabelFace="65535"
 HashSpacing="1.56"
 MarginWidth="1.20"
 LineWidth="0.45"
 BoldWidth="1.56"
 BondLength="10.20"
 B="1043"
 E="1052"
 BS="N"
/><b
 id="1074"
 Z="1228"
 LabelSize="7.2"
 LabelFace="65535"
 HashSpacing="1.56"
 MarginWidth="1.20"
 LineWidth="0.45"
 BoldWidth="1.56"
 BondLength="10.20"
 B="1052"
 E="1053"
 Order="2"
 BS="N"
/><b
 id="1075"
 Z="1230"
 LabelSize="7.2"
 LabelFace="65535"
 HashSpacing="1.56"
 MarginWidth="1.20"
 LineWidth="0.45"
 BoldWidth="1.56"
 BondLength="10.20"
 B="1052"
 E="1054"
 BS="N"
/><b
 id="1076"
 Z="1232"
 LabelSize="7.2"
 LabelFace="65535"
 HashSpacing="1.56"
 MarginWidth="1.20"
 LineWidth="0.45"
 BoldWidth="1.56"
 BondLength="10.20"
 B="1047"
 E="1055"
 Display="WedgeBegin"
 BS="N"
/></fragment><fragment
 id="1077"
 BoundingBox="624.05 274.65 704.75 323.43"
 Z="1235"
><n
 id="1078"
 p="640.31 305.42"
 Z="1233"
 LabelSize="7.2"
 LabelFace="65535"
 MarginWidth="1.20"
 AS="N"
/><n
 id="1079"
 p="640.31 315.62"
 Z="1234"
 LabelSize="7.2"
 LabelFace="65535"
 MarginWidth="1.20"
 Geometry="Tetrahedral"
 AS="S"
 BondOrdering="1110 1111 1130 0"
/><n
 id="1080"
 p="649.14 320.72"
 Z="1236"
 LabelSize="7.2"
 LabelFace="65535"
 MarginWidth="1.20"
 AS="N"
/><n
 id="1081"
 p="657.97 315.62"
 Z="1237"
 LabelSize="7.2"
 LabelFace="65535"
 MarginWidth="1.20"
 AS="N"
/><n
 id="1082"
 p="657.97 305.42"
 Z="1238"
 LabelSize="7.2"
 LabelFace="65535"
 MarginWidth="1.20"
 Geometry="Tetrahedral"
 AS="R"
 BondOrdering="1113 1114 1132 1120"
/><n
 id="1083"
 p="649.14 300.32"
 Z="1239"
 LabelSize="7.2"
 LabelFace="65535"
 MarginWidth="1.20"
 AS="N"
/><n
 id="1084"
 p="666.81 320.72"
 Z="1246"
 LabelSize="7.2"
 LabelFace="65535"
 MarginWidth="1.20"
 AS="N"
/><n
 id="1085"
 p="675.64 315.62"
 Z="1247"
 LabelSize="7.2"
 LabelFace="65535"
 MarginWidth="1.20"
 AS="N"
/><n
 id="1086"
 p="675.64 305.42"
 Z="1248"
 LabelSize="7.2"
 LabelFace="65535"
 MarginWidth="1.20"
 Geometry="Tetrahedral"
 AS="R"
 BondOrdering="1118 1119 1134 1121"
/><n
 id="1087"
 p="666.81 300.32"
 Z="1249"
 LabelSize="7.2"
 LabelFace="65535"
 MarginWidth="1.20"
 Geometry="Tetrahedral"
 AS="S"
 BondOrdering="1120 1119 1135 1125"
/><n
 id="1088"
 p="684.48 300.32"
 Z="1255"
 LabelSize="7.2"
 LabelFace="65535"
 MarginWidth="1.20"
 Geometry="Tetrahedral"
 AS="S"
 BondOrdering="1121 1122 1126 1136"
/><n
 id="1089"
 p="684.48 290.12"
 Z="1256"
 LabelSize="7.2"
 LabelFace="65535"
 MarginWidth="1.20"
 Geometry="Tetrahedral"
 AS="S"
 BondOrdering="1122 1123 1133 1129"
/><n
 id="1090"
 p="675.64 285.02"
 Z="1257"
 LabelSize="7.2"
 LabelFace="65535"
 MarginWidth="1.20"
 AS="N"
/><n
 id="1091"
 p="666.81 290.12"
 Z="1258"
 LabelSize="7.2"
 LabelFace="65535"
 MarginWidth="1.20"
 AS="N"
/><n
 id="1092"
 p="694.18 303.47"
 Z="1264"
 LabelSize="7.2"
 LabelFace="65535"
 MarginWidth="1.20"
 AS="N"
/><n
 id="1093"
 p="700.17 295.22"
 Z="1265"
 LabelSize="7.2"
 LabelFace="65535"
 MarginWidth="1.20"
 AS="N"
/><n
 id="1094"
 p="694.18 286.97"
 Z="1266"
 LabelSize="7.2"
 LabelFace="65535"
 MarginWidth="1.20"
 Geometry="Tetrahedral"
 AS="S"
 BondOrdering="1129 1128 0 1131"
/><n
 id="1095"
 p="631.48 320.72"
 Z="1271"
 LabelSize="7.2"
 LabelFace="65535"
 MarginWidth="1.20"
 Element="8"
 NumHydrogens="1"
 NeedsClean="yes"
 AS="N"
><t
 p="634.28 323.35"
 BoundingBox="624.05 318.10 633.95 323.43"
 LabelSize="7.2"
 LabelFace="65535"
 LabelJustification="Right"
 Justification="Right"
 LabelAlignment="Right"
><s font="58" size="7.2" color="0" face="96">OH</s></t></n><n
 id="1096"
 p="697.33 277.27"
 Z="1273"
 LabelSize="7.2"
 LabelFace="65535"
 MarginWidth="1.20"
 Element="8"
 NumHydrogens="1"
 NeedsClean="yes"
 AS="N"
><t
 p="694.53 279.89"
 BoundingBox="694.88 274.65 704.75 279.98"
 LabelSize="7.2"
 LabelFace="65535"
 LabelJustification="Left"
 LabelAlignment="Left"
><s font="58" size="7.2" color="0" face="96">OH</s></t></n><n
 id="1097"
 p="657.97 295.22"
 Z="1275"
 LabelSize="7.2"
 LabelFace="65535"
 MarginWidth="1.20"
 NodeType="Nickname"
 NeedsClean="yes"
 AS="N"
><fragment
 id="1160"
><n
 id="1099"
 p="657.97 295.22"
 Z="1022"
 LabelSize="7.2"
 LabelFace="65535"
 MarginWidth="1.20"
/><n
 id="1100"
 p="657.97 305.42"
 Z="1023"
 LabelSize="7.2"
 LabelFace="65535"
 MarginWidth="1.20"
 LineWidth="0.45"
 BoldWidth="1.56"
 BondLength="10.20"
 NodeType="ExternalConnectionPoint"
 ExternalConnectionNum="1"
/><b
 id="1101"
 Z="1024"
 LabelSize="7.2"
 LabelFace="65535"
 HashSpacing="1.56"
 MarginWidth="1.20"
 LineWidth="0.45"
 BoldWidth="1.56"
 BondLength="10.20"
 B="1100"
 E="1099"
 Display="WedgeBegin"
/></fragment><t
 p="654.98 297.80"
 BoundingBox="655.51 292.65 664.68 297.88"
 LabelSize="7.2"
 LabelFace="65535"
 LabelJustification="Left"
 LabelAlignment="Left"
><s font="58" size="7.2" color="0" face="96">Me</s></t></n><n
 id="1102"
 p="684.48 279.92"
 Z="1277"
 LabelSize="7.2"
 LabelFace="65535"
 MarginWidth="1.20"
 NodeType="Nickname"
 NeedsClean="yes"
 AS="N"
><fragment
 id="1161"
><n
 id="1104"
 p="684.48 279.92"
 Z="1025"
 LabelSize="7.2"
 LabelFace="65535"
 MarginWidth="1.20"
/><n
 id="1105"
 p="684.48 290.12"
 Z="1026"
 LabelSize="7.2"
 LabelFace="65535"
 MarginWidth="1.20"
 LineWidth="0.45"
 BoldWidth="1.56"
 BondLength="10.20"
 NodeType="ExternalConnectionPoint"
 ExternalConnectionNum="1"
/><b
 id="1106"
 Z="1027"
 LabelSize="7.2"
 LabelFace="65535"
 HashSpacing="1.56"
 MarginWidth="1.20"
 LineWidth="0.45"
 BoldWidth="1.56"
 BondLength="10.20"
 B="1105"
 E="1104"
 Display="WedgeBegin"
/></fragment><t
 p="681.48 282.50"
 BoundingBox="682.01 277.35 691.18 282.58"
 LabelSize="7.2"
 LabelFace="65535"
 LabelJustification="Left"
 LabelAlignment="Left"
><s font="58" size="7.2" color="0" face="96">Me</s></t></n><n
 id="1107"
 p="675.64 295.22"
 Z="1279"
 LabelSize="7.2"
 LabelFace="65535"
 MarginWidth="1.20"
 Element="1"
 NumHydrogens="0"
 NeedsClean="yes"
 AS="N"
><t
 p="673.04 297.80"
 BoundingBox="673.62 292.65 677.66 297.80"
 LabelSize="7.2"
 LabelFace="65535"
 LabelJustification="Left"
><s font="58" size="7.2" color="0" face="96">H</s></t></n><n
 id="1108"
 p="666.81 310.52"
 Z="1281"
 LabelSize="7.2"
 LabelFace="65535"
 MarginWidth="1.20"
 Element="1"
 NumHydrogens="0"
 NeedsClean="yes"
 AS="N"
><t
 p="664.21 313.10"
 BoundingBox="664.78 307.95 668.83 313.10"
 LabelSize="7.2"
 LabelFace="65535"
 LabelJustification="Left"
><s font="58" size="7.2" color="0" face="96">H</s></t></n><n
 id="1109"
 p="684.48 310.52"
 Z="1283"
 LabelSize="7.2"
 LabelFace="65535"
 MarginWidth="1.20"
 Element="1"
 NumHydrogens="0"
 NeedsClean="yes"
 AS="N"
><t
 p="681.88 313.10"
 BoundingBox="682.45 307.95 686.50 313.10"
 LabelSize="7.2"
 LabelFace="65535"
 LabelJustification="Left"
><s font="58" size="7.2" color="0" face="96">H</s></t></n><b
 id="1110"
 Z="1240"
 LabelSize="7.2"
 LabelFace="65535"
 HashSpacing="1.56"
 MarginWidth="1.20"
 LineWidth="0.45"
 BoldWidth="1.56"
 BondLength="10.20"
 B="1078"
 E="1079"
 BS="N"
/><b
 id="1111"
 Z="1241"
 LabelSize="7.2"
 LabelFace="65535"
 HashSpacing="1.56"
 MarginWidth="1.20"
 LineWidth="0.45"
 BoldWidth="1.56"
 BondLength="10.20"
 B="1079"
 E="1080"
 BS="N"
/><b
 id="1112"
 Z="1242"
 LabelSize="7.2"
 LabelFace="65535"
 HashSpacing="1.56"
 MarginWidth="1.20"
 LineWidth="0.45"
 BoldWidth="1.56"
 BondLength="10.20"
 B="1080"
 E="1081"
 Order="2"
 BS="N"
 BondCircularOrdering="1111 0 1116 1113"
/><b
 id="1113"
 Z="1243"
 LabelSize="7.2"
 LabelFace="65535"
 HashSpacing="1.56"
 MarginWidth="1.20"
 LineWidth="0.45"
 BoldWidth="1.56"
 BondLength="10.20"
 B="1081"
 E="1082"
 BS="N"
/><b
 id="1114"
 Z="1244"
 LabelSize="7.2"
 LabelFace="65535"
 HashSpacing="1.56"
 MarginWidth="1.20"
 LineWidth="0.45"
 BoldWidth="1.56"
 BondLength="10.20"
 B="1082"
 E="1083"
 BS="N"
/><b
 id="1115"
 Z="1245"
 LabelSize="7.2"
 LabelFace="65535"
 HashSpacing="1.56"
 MarginWidth="1.20"
 LineWidth="0.45"
 BoldWidth="1.56"
 BondLength="10.20"
 B="1083"
 E="1078"
 BS="N"
/><b
 id="1116"
 Z="1250"
 LabelSize="7.2"
 LabelFace="65535"
 HashSpacing="1.56"
 MarginWidth="1.20"
 LineWidth="0.45"
 BoldWidth="1.56"
 BondLength="10.20"
 B="1081"
 E="1084"
 BS="N"
/><b
 id="1117"
 Z="1251"
 LabelSize="7.2"
 LabelFace="65535"
 HashSpacing="1.56"
 MarginWidth="1.20"
 LineWidth="0.45"
 BoldWidth="1.56"
 BondLength="10.20"
 B="1084"
 E="1085"
 BS="N"
/><b
 id="1118"
 Z="1252"
 LabelSize="7.2"
 LabelFace="65535"
 HashSpacing="1.56"
 MarginWidth="1.20"
 LineWidth="0.45"
 BoldWidth="1.56"
 BondLength="10.20"
 B="1085"
 E="1086"
 BS="N"
/><b
 id="1119"
 Z="1253"
 LabelSize="7.2"
 LabelFace="65535"
 HashSpacing="1.56"
 MarginWidth="1.20"
 LineWidth="0.45"
 BoldWidth="1.56"
 BondLength="10.20"
 B="1086"
 E="1087"
 BS="N"
/><b
 id="1120"
 Z="1254"
 LabelSize="7.2"
 LabelFace="65535"
 HashSpacing="1.56"
 MarginWidth="1.20"
 LineWidth="0.45"
 BoldWidth="1.56"
 BondLength="10.20"
 B="1087"
 E="1082"
 BS="N"
/><b
 id="1121"
 Z="1259"
 LabelSize="7.2"
 LabelFace="65535"
 HashSpacing="1.56"
 MarginWidth="1.20"
 LineWidth="0.45"
 BoldWidth="1.56"
 BondLength="10.20"
 B="1086"
 E="1088"
 BS="N"
/><b
 id="1122"
 Z="1260"
 LabelSize="7.2"
 LabelFace="65535"
 HashSpacing="1.56"
 MarginWidth="1.20"
 LineWidth="0.45"
 BoldWidth="1.56"
 BondLength="10.20"
 B="1088"
 E="1089"
 BS="N"
/><b
 id="1123"
 Z="1261"
 LabelSize="7.2"
 LabelFace="65535"
 HashSpacing="1.56"
 MarginWidth="1.20"
 LineWidth="0.45"
 BoldWidth="1.56"
 BondLength="10.20"
 B="1089"
 E="1090"
 BS="N"
/><b
 id="1124"
 Z="1262"
 LabelSize="7.2"
 LabelFace="65535"
 HashSpacing="1.56"
 MarginWidth="1.20"
 LineWidth="0.45"
 BoldWidth="1.56"
 BondLength="10.20"
 B="1090"
 E="1091"
 BS="N"
/><b
 id="1125"
 Z="1263"
 LabelSize="7.2"
 LabelFace="65535"
 HashSpacing="1.56"
 MarginWidth="1.20"
 LineWidth="0.45"
 BoldWidth="1.56"
 BondLength="10.20"
 B="1091"
 E="1087"
 BS="N"
/><b
 id="1126"
 Z="1267"
 LabelSize="7.2"
 LabelFace="65535"
 HashSpacing="1.56"
 MarginWidth="1.20"
 LineWidth="0.45"
 BoldWidth="1.56"
 BondLength="10.20"
 B="1088"
 E="1092"
 BS="N"
/><b
 id="1127"
 Z="1268"
 LabelSize="7.2"
 LabelFace="65535"
 HashSpacing="1.56"
 MarginWidth="1.20"
 LineWidth="0.45"
 BoldWidth="1.56"
 BondLength="10.20"
 B="1092"
 E="1093"
 BS="N"
/><b
 id="1128"
 Z="1269"
 LabelSize="7.2"
 LabelFace="65535"
 HashSpacing="1.56"
 MarginWidth="1.20"
 LineWidth="0.45"
 BoldWidth="1.56"
 BondLength="10.20"
 B="1093"
 E="1094"
 BS="N"
/><b
 id="1129"
 Z="1270"
 LabelSize="7.2"
 LabelFace="65535"
 HashSpacing="1.56"
 MarginWidth="1.20"
 LineWidth="0.45"
 BoldWidth="1.56"
 BondLength="10.20"
 B="1094"
 E="1089"
 BS="N"
/><b
 id="1130"
 Z="1272"
 LabelSize="7.2"
 LabelFace="65535"
 HashSpacing="1.56"
 MarginWidth="1.20"
 LineWidth="0.45"
 BoldWidth="1.56"
 BondLength="10.20"
 B="1079"
 E="1095"
 Display="WedgeBegin"
 BS="N"
/><b
 id="1131"
 Z="1274"
 LabelSize="7.2"
 LabelFace="65535"
 HashSpacing="1.56"
 MarginWidth="1.20"
 LineWidth="0.45"
 BoldWidth="1.56"
 BondLength="10.20"
 B="1094"
 E="1096"
 Display="WedgeBegin"
 BS="N"
/><b
 id="1132"
 Z="1276"
 LabelSize="7.2"
 LabelFace="65535"
 HashSpacing="1.56"
 MarginWidth="1.20"
 LineWidth="0.45"
 BoldWidth="1.56"
 BondLength="10.20"
 B="1082"
 E="1097"
 Display="WedgeBegin"
 BS="N"
/><b
 id="1133"
 Z="1278"
 LabelSize="7.2"
 LabelFace="65535"
 HashSpacing="1.56"
 MarginWidth="1.20"
 LineWidth="0.45"
 BoldWidth="1.56"
 BondLength="10.20"
 B="1089"
 E="1102"
 Display="WedgeBegin"
 BS="N"
/><b
 id="1134"
 Z="1280"
 LabelSize="7.2"
 LabelFace="65535"
 HashSpacing="1.56"
 MarginWidth="1.20"
 LineWidth="0.45"
 BoldWidth="1.56"
 BondLength="10.20"
 B="1086"
 E="1107"
 Display="WedgeBegin"
 BS="N"
/><b
 id="1135"
 Z="1282"
 LabelSize="7.2"
 LabelFace="65535"
 HashSpacing="1.56"
 MarginWidth="1.20"
 LineWidth="0.45"
 BoldWidth="1.56"
 BondLength="10.20"
 B="1087"
 E="1108"
 Display="WedgedHashBegin"
 BS="N"
/><b
 id="1136"
 Z="1284"
 LabelSize="7.2"
 LabelFace="65535"
 HashSpacing="1.56"
 MarginWidth="1.20"
 LineWidth="0.45"
 BoldWidth="1.56"
 BondLength="10.20"
 B="1088"
 E="1109"
 Display="WedgedHashBegin"
 BS="N"
/></fragment><t
 id="389"
 p="104.72 34.35"
 BoundingBox="104.72 25.61 215.29 64.60"
 Z="39"
 Warning="Chemical Interpretation is not possible for this label"
 LineHeight="auto"
 LineStarts="1 13 31"
><s font="60" size="12" color="0" face="1">
</s><s font="60" size="12" color="0" face="97">L</s><s font="60" size="12" color="0" face="1">4 </s><s font="58" size="12" color="0">(1 mol%)
Mn</s><s font="58" size="12" color="0" face="96">(CO)5Br (1 mol%)</s></t><t
 id="398"
 p="40.50 96.10"
 BoundingBox="41.45 87.47 90.88 98.75"
 Z="40"
 Warning="Chemical Interpretation is not possible for this label"
 LineHeight="auto"
><s font="60" size="12" color="0" face="1">14</s><s font="60" size="12" color="0" face="33">ke</s><s font="60" size="12" color="0" face="1">-22</s><s font="60" size="12" color="0" face="33">ke</s></t><t
 id="399"
 p="282.40 98.20"
 BoundingBox="283.35 89.57 327.48 100.85"
 Z="41"
 Warning="Chemical Interpretation is not possible for this label"
 LineHeight="auto"
><s font="60" size="12" color="0" face="1">14</s><s font="60" size="12" color="0" face="33">al</s><s font="60" size="12" color="0" face="1">-22</s><s font="60" size="12" color="0" face="33">al</s></t><t
 id="821"
 p="103 85"
 BoundingBox="103.88 76.26 264.05 101.32"
 Z="42"
 Warning="Chemical Interpretation is not possible for this label"
 LineHeight="auto"
 LineStarts="29 55"
><s font="58" size="12" color="0" face="96">K2CO3 (10 mol%), H2 (50 Bar)
EtOH (0.67 M), 50 </s><s font="58" size="12" color="0" face="64">o</s><s font="58" size="12" color="0">C, 18 h</s></t><t
 id="763"
 p="72 196.40"
 BoundingBox="36.61 187.66 107.48 226.52"
 Z="638"
 Warning="Chemical Interpretation is not possible for this label"
 CaptionJustification="Center"
 Justification="Center"
 LineHeight="auto"
 LineStarts="5 16 30"
><s font="60" size="12" color="0" face="1">14</s><s font="60" size="12" color="0" face="97">al
</s><s font="58" size="12" color="0">Yield: 98%
</s><s font="59" size="12" color="0" face="2">er</s><s font="58" size="12" color="0"> (</s><s font="59" size="12" color="0" face="2">S</s><s font="58" size="12" color="0">/</s><s font="59" size="12" color="0" face="2">R</s><s font="58" size="12" color="0">): 92:8</s></t><t
 id="764"
 p="202.80 196.40"
 BoundingBox="164.07 187.66 241.60 226.52"
 Z="639"
 Warning="Chemical Interpretation is not possible for this label"
 CaptionJustification="Center"
 Justification="Center"
 LineHeight="auto"
 WordWrapWidth="97"
 LineStarts="5 16 31"
><s font="60" size="12" color="0" face="1">15</s><s font="60" size="12" color="0" face="97">al
</s><s font="58" size="12" color="0">Yield: 74%
</s><s font="59" size="12" color="0" face="2">er</s><s font="58" size="12" color="0"> (</s><s font="59" size="12" color="0" face="2">S</s><s font="58" size="12" color="0">/</s><s font="59" size="12" color="0" face="2">R</s><s font="58" size="12" color="0">): 87:13</s></t><t
 id="765"
 p="325.20 196.40"
 BoundingBox="286.47 187.66 364 226.52"
 Z="640"
 Warning="Chemical Interpretation is not possible for this label"
 CaptionJustification="Center"
 Justification="Center"
 LineHeight="auto"
 WordWrapWidth="97"
 LineStarts="5 16 31"
><s font="60" size="12" color="0" face="1">16</s><s font="60" size="12" color="0" face="97">al
</s><s font="58" size="12" color="0">Yield: 90%
</s><s font="59" size="12" color="0" face="2">er</s><s font="58" size="12" color="0"> (</s><s font="59" size="12" color="0" face="2">S</s><s font="58" size="12" color="0">/</s><s font="59" size="12" color="0" face="2">R</s><s font="58" size="12" color="0">): 14:86</s></t><t
 id="766"
 p="72 308.20"
 BoundingBox="36.61 299.46 107.46 338.32"
 Z="641"
 Warning="Chemical Interpretation is not possible for this label"
 CaptionJustification="Center"
 Justification="Center"
 LineHeight="auto"
 LineStarts="5 16 30"
><s font="60" size="12" color="0" face="1">17</s><s font="60" size="12" color="0" face="97">al
</s><s font="58" size="12" color="0">Yield: 99%
</s><s font="59" size="12" color="0" face="2">er</s><s font="58" size="12" color="0"> (</s><s font="59" size="12" color="0" face="2">S</s><s font="58" size="12" color="0">/</s><s font="59" size="12" color="0" face="2">R</s><s font="58" size="12" color="0">): 94:6</s></t><t
 id="767"
 p="198.60 308.20"
 BoundingBox="163.21 299.46 234.03 338.32"
 Z="642"
 Warning="Chemical Interpretation is not possible for this label"
 CaptionJustification="Center"
 Justification="Center"
 LineHeight="auto"
 LineStarts="5 16 30"
><s font="60" size="12" color="0" face="1">18</s><s font="60" size="12" color="0" face="97">al
</s><s font="58" size="12" color="0">Yield: 78%
</s><s font="59" size="12" color="0" face="2">er</s><s font="58" size="12" color="0"> (</s><s font="59" size="12" color="0" face="2">S</s><s font="58" size="12" color="0">/</s><s font="59" size="12" color="0" face="2">R</s><s font="58" size="12" color="0">): 96:4</s></t><t
 id="768"
 p="321.60 308.20"
 BoundingBox="286.21 299.46 357.07 338.32"
 Z="643"
 Warning="Chemical Interpretation is not possible for this label"
 CaptionJustification="Center"
 Justification="Center"
 LineHeight="auto"
 LineStarts="5 16 30"
><s font="60" size="12" color="0" face="1">19</s><s font="60" size="12" color="0" face="97">al
</s><s font="58" size="12" color="0">Yield: 97%
</s><s font="59" size="12" color="0" face="2">er</s><s font="58" size="12" color="0"> (</s><s font="59" size="12" color="0" face="2">S</s><s font="58" size="12" color="0">/</s><s font="59" size="12" color="0" face="2">R</s><s font="58" size="12" color="0">): 97:3</s></t><t
 id="769"
 p="74 466.60"
 BoundingBox="38.61 457.86 107.81 496.72"
 Z="644"
 Warning="Chemical Interpretation is not possible for this label"
 CaptionJustification="Center"
 Justification="Center"
 LineHeight="auto"
 LineStarts="5 16 30"
><s font="60" size="12" color="0" face="1">20</s><s font="60" size="12" color="0" face="97">al
</s><s font="58" size="12" color="0">Yield: 96%
</s><s font="59" size="12" color="0" face="2">er</s><s font="58" size="12" color="0"> (</s><s font="59" size="12" color="0" face="2">S</s><s font="58" size="12" color="0">/</s><s font="59" size="12" color="0" face="2">R</s><s font="58" size="12" color="0">): 99:1</s></t><t
 id="770"
 p="188 466.60"
 BoundingBox="149.27 457.86 226.72 496.72"
 Z="645"
 Warning="Chemical Interpretation is not possible for this label"
 CaptionJustification="Center"
 Justification="Center"
 LineHeight="auto"
 LineStarts="5 16 31"
><s font="60" size="12" color="0" face="1">21</s><s font="60" size="12" color="0" face="97">al
</s><s font="58" size="12" color="0">Yield: 98%
</s><s font="59" size="12" color="0" face="2">er</s><s font="58" size="12" color="0"> (</s><s font="59" size="12" color="0" face="2">S</s><s font="58" size="12" color="0">/</s><s font="59" size="12" color="0" face="2">R</s><s font="58" size="12" color="0">): 88:12</s></t><t
 id="771"
 p="323.60 465.40"
 BoundingBox="288.28 456.66 357.09 495.52"
 Z="646"
 Warning="Chemical Interpretation is not possible for this label"
 CaptionJustification="Center"
 Justification="Center"
 LineHeight="auto"
 LineStarts="5 16 30"
><s font="58" size="12" color="0" face="1">22</s><s font="58" size="12" color="0" face="97">al
</s><s font="58" size="12" color="0">Yield: 96%
syn/anti: 33:1</s></t><t
 id="1137"
 p="543.37 82.85"
 BoundingBox="543.37 77.61 609.72 101"
 Z="990"
 Warning="Chemical Interpretation is not possible for this label"
 LabelSize="7.2"
 LabelFace="65535"
 CaptionSize="7.2"
 CaptionFace="65535"
 LineHeight="auto"
 LineStarts="1 13 31"
><s font="60" size="7.2" color="0" face="1">
</s><s font="60" size="7.2" color="0" face="97">L</s><s font="60" size="7.2" color="0" face="1">4 </s><s font="58" size="7.2" color="0">(1 mol%)
Mn</s><s font="58" size="7.2" color="0" face="96">(CO)5Br (1 mol%)</s></t><t
 id="1138"
 p="504.84 119.90"
 BoundingBox="505.41 114.73 535.07 121.49"
 Z="991"
 Warning="Chemical Interpretation is not possible for this label"
 LabelSize="7.2"
 LabelFace="65535"
 CaptionSize="7.2"
 CaptionFace="65535"
 LineHeight="auto"
><s font="60" size="7.2" color="0" face="1">14</s><s font="60" size="7.2" color="0" face="33">ke</s><s font="60" size="7.2" color="0" face="1">-22</s><s font="60" size="7.2" color="0" face="33">ke</s></t><t
 id="1139"
 p="649.98 121.16"
 BoundingBox="650.55 115.99 677.03 122.75"
 Z="992"
 Warning="Chemical Interpretation is not possible for this label"
 LabelSize="7.2"
 LabelFace="65535"
 CaptionSize="7.2"
 CaptionFace="65535"
 LineHeight="auto"
><s font="60" size="7.2" color="0" face="1">14</s><s font="60" size="7.2" color="0" face="33">al</s><s font="60" size="7.2" color="0" face="1">-22</s><s font="60" size="7.2" color="0" face="33">al</s></t><t
 id="1140"
 p="542.34 113.24"
 BoundingBox="542.87 108 638.97 123.04"
 Z="993"
 Warning="Chemical Interpretation is not possible for this label"
 LabelSize="7.2"
 LabelFace="65535"
 CaptionSize="7.2"
 CaptionFace="65535"
 LineHeight="auto"
 LineStarts="29 55"
><s font="58" size="7.2" color="0" face="96">K2CO3 (10 mol%), H2 (50 Bar)
EtOH (0.67 M), 50 </s><s font="58" size="7.2" color="0" face="64">o</s><s font="58" size="7.2" color="0">C, 18 h</s></t><t
 id="1141"
 p="523.74 180.08"
 BoundingBox="502.51 174.84 545.03 198.16"
 Z="1285"
 Warning="Chemical Interpretation is not possible for this label"
 LabelSize="7.2"
 LabelFace="65535"
 CaptionSize="7.2"
 CaptionFace="65535"
 CaptionJustification="Center"
 Justification="Center"
 LineHeight="auto"
 LineStarts="5 16 30"
><s font="60" size="7.2" color="0" face="1">14</s><s font="60" size="7.2" color="0" face="97">al
</s><s font="58" size="7.2" color="0">Yield: 98%
</s><s font="59" size="7.2" color="0" face="2">er</s><s font="58" size="7.2" color="0"> (</s><s font="59" size="7.2" color="0" face="2">S</s><s font="58" size="7.2" color="0">/</s><s font="59" size="7.2" color="0" face="2">R</s><s font="58" size="7.2" color="0">): 92:8</s></t><t
 id="1142"
 p="602.22 180.08"
 BoundingBox="578.99 174.84 625.50 198.16"
 Z="1286"
 Warning="Chemical Interpretation is not possible for this label"
 LabelSize="7.2"
 LabelFace="65535"
 CaptionSize="7.2"
 CaptionFace="65535"
 CaptionJustification="Center"
 Justification="Center"
 LineHeight="auto"
 WordWrapWidth="58.20"
 LineStarts="5 16 31"
><s font="60" size="7.2" color="0" face="1">15</s><s font="60" size="7.2" color="0" face="97">al
</s><s font="58" size="7.2" color="0">Yield: 74%
</s><s font="59" size="7.2" color="0" face="2">er</s><s font="58" size="7.2" color="0"> (</s><s font="59" size="7.2" color="0" face="2">S</s><s font="58" size="7.2" color="0">/</s><s font="59" size="7.2" color="0" face="2">R</s><s font="58" size="7.2" color="0">): 87:13</s></t><t
 id="1143"
 p="675.66 180.08"
 BoundingBox="652.43 174.84 698.94 198.16"
 Z="1287"
 Warning="Chemical Interpretation is not possible for this label"
 LabelSize="7.2"
 LabelFace="65535"
 CaptionSize="7.2"
 CaptionFace="65535"
 CaptionJustification="Center"
 Justification="Center"
 LineHeight="auto"
 WordWrapWidth="58.20"
 LineStarts="5 16 31"
><s font="60" size="7.2" color="0" face="1">16</s><s font="60" size="7.2" color="0" face="97">al
</s><s font="58" size="7.2" color="0">Yield: 90%
</s><s font="59" size="7.2" color="0" face="2">er</s><s font="58" size="7.2" color="0"> (</s><s font="59" size="7.2" color="0" face="2">S</s><s font="58" size="7.2" color="0">/</s><s font="59" size="7.2" color="0" face="2">R</s><s font="58" size="7.2" color="0">): 14:86</s></t><t
 id="1144"
 p="523.74 247.16"
 BoundingBox="502.51 241.92 545.02 265.24"
 Z="1288"
 Warning="Chemical Interpretation is not possible for this label"
 LabelSize="7.2"
 LabelFace="65535"
 CaptionSize="7.2"
 CaptionFace="65535"
 CaptionJustification="Center"
 Justification="Center"
 LineHeight="auto"
 LineStarts="5 16 30"
><s font="60" size="7.2" color="0" face="1">17</s><s font="60" size="7.2" color="0" face="97">al
</s><s font="58" size="7.2" color="0">Yield: 99%
</s><s font="59" size="7.2" color="0" face="2">er</s><s font="58" size="7.2" color="0"> (</s><s font="59" size="7.2" color="0" face="2">S</s><s font="58" size="7.2" color="0">/</s><s font="59" size="7.2" color="0" face="2">R</s><s font="58" size="7.2" color="0">): 94:6</s></t><t
 id="1145"
 p="599.70 247.16"
 BoundingBox="578.47 241.92 620.96 265.24"
 Z="1289"
 Warning="Chemical Interpretation is not possible for this label"
 LabelSize="7.2"
 LabelFace="65535"
 CaptionSize="7.2"
 CaptionFace="65535"
 CaptionJustification="Center"
 Justification="Center"
 LineHeight="auto"
 LineStarts="5 16 30"
><s font="60" size="7.2" color="0" face="1">18</s><s font="60" size="7.2" color="0" face="97">al
</s><s font="58" size="7.2" color="0">Yield: 78%
</s><s font="59" size="7.2" color="0" face="2">er</s><s font="58" size="7.2" color="0"> (</s><s font="59" size="7.2" color="0" face="2">S</s><s font="58" size="7.2" color="0">/</s><s font="59" size="7.2" color="0" face="2">R</s><s font="58" size="7.2" color="0">): 96:4</s></t><t
 id="1146"
 p="673.50 247.16"
 BoundingBox="652.27 241.92 694.78 265.24"
 Z="1290"
 Warning="Chemical Interpretation is not possible for this label"
 LabelSize="7.2"
 LabelFace="65535"
 CaptionSize="7.2"
 CaptionFace="65535"
 CaptionJustification="Center"
 Justification="Center"
 LineHeight="auto"
 LineStarts="5 16 30"
><s font="60" size="7.2" color="0" face="1">19</s><s font="60" size="7.2" color="0" face="97">al
</s><s font="58" size="7.2" color="0">Yield: 97%
</s><s font="59" size="7.2" color="0" face="2">er</s><s font="58" size="7.2" color="0"> (</s><s font="59" size="7.2" color="0" face="2">S</s><s font="58" size="7.2" color="0">/</s><s font="59" size="7.2" color="0" face="2">R</s><s font="58" size="7.2" color="0">): 97:3</s></t><t
 id="1147"
 p="524.94 342.20"
 BoundingBox="503.71 336.96 545.23 360.28"
 Z="1291"
 Warning="Chemical Interpretation is not possible for this label"
 LabelSize="7.2"
 LabelFace="65535"
 CaptionSize="7.2"
 CaptionFace="65535"
 CaptionJustification="Center"
 Justification="Center"
 LineHeight="auto"
 LineStarts="5 16 30"
><s font="60" size="7.2" color="0" face="1">20</s><s font="60" size="7.2" color="0" face="97">al
</s><s font="58" size="7.2" color="0">Yield: 96%
</s><s font="59" size="7.2" color="0" face="2">er</s><s font="58" size="7.2" color="0"> (</s><s font="59" size="7.2" color="0" face="2">S</s><s font="58" size="7.2" color="0">/</s><s font="59" size="7.2" color="0" face="2">R</s><s font="58" size="7.2" color="0">): 99:1</s></t><t
 id="1148"
 p="593.34 342.20"
 BoundingBox="570.11 336.96 616.57 360.28"
 Z="1292"
 Warning="Chemical Interpretation is not possible for this label"
 LabelSize="7.2"
 LabelFace="65535"
 CaptionSize="7.2"
 CaptionFace="65535"
 CaptionJustification="Center"
 Justification="Center"
 LineHeight="auto"
 LineStarts="5 16 31"
><s font="60" size="7.2" color="0" face="1">21</s><s font="60" size="7.2" color="0" face="97">al
</s><s font="58" size="7.2" color="0">Yield: 98%
</s><s font="59" size="7.2" color="0" face="2">er</s><s font="58" size="7.2" color="0"> (</s><s font="59" size="7.2" color="0" face="2">S</s><s font="58" size="7.2" color="0">/</s><s font="59" size="7.2" color="0" face="2">R</s><s font="58" size="7.2" color="0">): 88:12</s></t><t
 id="1149"
 p="674.70 341.48"
 BoundingBox="653.51 336.24 694.79 359.56"
 Z="1293"
 Warning="Chemical Interpretation is not possible for this label"
 LabelSize="7.2"
 LabelFace="65535"
 CaptionSize="7.2"
 CaptionFace="65535"
 CaptionJustification="Center"
 Justification="Center"
 LineHeight="auto"
 LineStarts="5 16 30"
><s font="58" size="7.2" color="0" face="1">22</s><s font="58" size="7.2" color="0" face="97">al
</s><s font="58" size="7.2" color="0">Yield: 96%
syn/anti: 33:1</s></t><graphic
 id="820"
 SupersededBy="1162"
 BoundingBox="268.57 67.24 100.66 67.24"
 Z="38"
 GraphicType="Line"
 ArrowType="FullHead"
 HeadSize="1000"
/><graphic
 id="1151"
 SupersededBy="1163"
 BoundingBox="641.68 102.59 540.94 102.59"
 Z="989"
 HashSpacing="0.94"
 LineWidth="0.27"
 BoldWidth="0.94"
 GraphicType="Line"
 ArrowType="FullHead"
 HeadSize="1000"
/><scheme
 id="1164"
><step
 id="1165"
 ReactionStepReactants="364"
 ReactionStepProducts="379"
 ReactionStepArrows="820"
 ReactionStepObjectsAboveArrow="389"
 ReactionStepObjectsBelowArrow="821 441 764 506 767 617 770"
/></scheme><scheme
 id="1166"
><step
 id="1167"
 ReactionStepReactants="826"
 ReactionStepProducts="834"
 ReactionStepArrows="1151"
 ReactionStepObjectsAboveArrow="1137"
 ReactionStepObjectsBelowArrow="1140 863 1142 916 1145 987 1148"
/></scheme><arrow
 id="1162"
 BoundingBox="100.66 64.36 268.57 69.12"
 Z="38"
 FillType="None"
 ArrowheadHead="Full"
 ArrowheadType="Solid"
 HeadSize="1000"
 ArrowheadCenterSize="875"
 ArrowheadWidth="250"
 Head3D="268.57 67.24 0"
 Tail3D="100.66 67.24 0"
 Center3D="469.74 109.68 0"
 MajorAxisEnd3D="637.64 109.68 0"
 MinorAxisEnd3D="469.74 228.64 0"
/><arrow
 id="1163"
 BoundingBox="540.94 100.59 641.68 103.59"
 Z="989"
 HashSpacing="0.94"
 LineWidth="0.27"
 BoldWidth="0.94"
 FillType="None"
 ArrowheadHead="Full"
 ArrowheadType="Solid"
 HeadSize="1000"
 ArrowheadCenterSize="875"
 ArrowheadWidth="250"
 Head3D="641.68 102.59 0"
 Tail3D="540.94 102.59 0"
 Center3D="762.38 128.05 0"
 MajorAxisEnd3D="863.13 128.05 0"
 MinorAxisEnd3D="762.38 199.42 0"
/></page></CDXML>
