# Supplementary material for: Rational Design of a Facially Coordinating P,N,N Ligand for Manganese‐Catalysed Enantioselective Hydrogenation of Cyclic Ketones
Source: Angew Chem Int Ed Engl. 2022 Dec 8;62(3):e202212479. doi: 10.1002/anie.202212479 (PMC10107995; doi:10.1002/anie.202212479)
Supplement: Supplementary file 5 — Supporting Information [file ANIE-62-0-s001.cdxml]

<?xml version="1.0" encoding="UTF-8" ?>
<!DOCTYPE CDXML SYSTEM "http://www.cambridgesoft.com/xml/cdxml.dtd" >
<CDXML
 CreationProgram="ChemDraw 19.1.1.32"
 Name="rationdesmntable1.cdxml"
 BoundingBox="12.67 35.11 431.96 827.16"
 WindowPosition="0 0"
 WindowSize="0 0"
 FractionalWidths="yes"
 InterpretChemically="yes"
 ShowAtomQuery="yes"
 ShowAtomStereo="no"
 ShowAtomEnhancedStereo="yes"
 ShowAtomNumber="no"
 ShowResidueID="no"
 ShowBondQuery="yes"
 ShowBondRxn="yes"
 ShowBondStereo="no"
 ShowTerminalCarbonLabels="no"
 ShowNonTerminalCarbonLabels="no"
 HideImplicitHydrogens="no"
 Magnification="2000"
 LabelFont="58"
 LabelSize="12"
 LabelFace="96"
 CaptionFont="58"
 CaptionSize="12"
 HashSpacing="2.60"
 MarginWidth="2"
 LineWidth="0.75"
 BoldWidth="2.60"
 BondLength="17"
 BondSpacing="18"
 ChainAngle="120"
 LabelJustification="Auto"
 CaptionJustification="Left"
 AminoAcidTermini="HOH"
 ShowSequenceTermini="yes"
 ShowSequenceBonds="yes"
 ShowSequenceUnlinkedBranches="no"
 ResidueWrapCount="40"
 ResidueBlockCount="10"
 ResidueZigZag="yes"
 NumberResidueBlocks="no"
 PrintMargins="36 36 36 36"
 MacPrintInfo="00030000004800480000000002420339FFF8FFF8024B03410365057A03DF00020000004800480000000002420339000100000064000000010001010100000001270F000100010000000000000000000000000002001901900000000000400000000000000000000100000000000000000000000000000000"
 ChemPropName=""
 ChemPropFormula="Chemical Formula: "
 ChemPropExactMass="Exact Mass: "
 ChemPropMolWt="Molecular Weight: "
 ChemPropMOverZ="m/z: "
 ChemPropAnalysis="Elemental Analysis: "
 ChemPropBoilingPt="Boiling Point: "
 ChemPropMeltingPt="Melting Point: "
 ChemPropCritTemp="Critical Temp: "
 ChemPropCritPres="Critical Pres: "
 ChemPropCritVol="Critical Vol: "
 ChemPropGibbs="Gibbs Energy: "
 ChemPropLogP="Log P: "
 ChemPropMR="MR: "
 ChemPropHenry="Henry&apos;s Law: "
 ChemPropEForm="Heat of Form: "
 ChemProptPSA="tPSA: "
 ChemPropID=""
 ChemPropFragmentLabel=""
 color="0"
 bgcolor="1"
 RxnAutonumberStart="1"
 RxnAutonumberConditions="no"
 RxnAutonumberStyle="Roman"
 RxnAutonumberFormat="(#)"
><colortable>
<color r="1" g="1" b="1"/>
<color r="0" g="0" b="0"/>
<color r="1" g="0" b="0"/>
<color r="1" g="1" b="0"/>
<color r="0" g="1" b="0"/>
<color r="0" g="1" b="1"/>
<color r="0" g="0" b="1"/>
<color r="1" g="0" b="1"/>
</colortable><fonttable>
<font id="23" charset="x-mac-roman" name="Symbol"/>
<font id="58" charset="x-mac-roman" name="Arial"/>
<font id="60" charset="x-mac-roman" name="Arial Bold"/>
</fonttable><page
 id="502"
 BoundingBox="0 0 1539.60 1046.40"
 HeaderPosition="36"
 FooterPosition="36"
 PrintTrimMarks="yes"
 HeightPages="2"
 WidthPages="2"
><fragment
 id="364"
 BoundingBox="129.09 55.63 177.62 92.35"
 Z="257"
><n
 id="363"
 p="168.76 85.49"
 Z="256"
 NodeType="GenericNickname"
 NumHydrogens="0"
 NeedsClean="yes"
 AS="N"
 GenericNickname="R"
><t
 p="164.43 89.78"
 BoundingBox="165.37 81.20 177.62 92.33"
 LabelJustification="Left"
 LabelAlignment="Left"
><s font="58" size="12" color="0" face="96">R2</s></t></n><n
 id="365"
 p="154.03 77"
 Z="258"
 AS="N"
/><n
 id="367"
 p="139.32 85.51"
 Z="260"
 NodeType="GenericNickname"
 NumHydrogens="0"
 NeedsClean="yes"
 AS="N"
 GenericNickname="R"
><t
 p="141.82 89.80"
 BoundingBox="129.09 81.22 140.17 92.35"
 LabelJustification="Right"
 Justification="Right"
 LabelAlignment="Right"
><s font="58" size="12" color="0" face="96">R1</s></t></n><n
 id="369"
 p="154.02 60"
 Z="262"
 Element="8"
 NumHydrogens="0"
 NeedsClean="yes"
 AS="N"
><t
 p="149.35 64.37"
 BoundingBox="149.93 55.63 158.15 64.52"
 LabelJustification="Left"
><s font="58" size="12" color="0" face="96">O</s></t></n><b
 id="366"
 Z="259"
 B="363"
 E="365"
 BS="N"
/><b
 id="368"
 Z="261"
 B="365"
 E="367"
 BS="N"
/><b
 id="370"
 Z="263"
 B="365"
 E="369"
 Order="2"
 BS="N"
/></fragment><fragment
 id="379"
 BoundingBox="383.43 55.63 431.96 92.35"
 Z="265"
><n
 id="380"
 p="423.10 85.49"
 Z="264"
 NodeType="GenericNickname"
 NumHydrogens="0"
 NeedsClean="yes"
 AS="N"
 GenericNickname="R"
><t
 p="418.77 89.78"
 BoundingBox="419.71 81.20 431.96 92.33"
 LabelJustification="Left"
 LabelAlignment="Left"
><s font="58" size="12" color="0" face="96">R2</s></t></n><n
 id="381"
 p="408.37 77"
 Z="266"
 FreeSites="1"
 AS="N"
><objecttag
 TagType="Unknown"
 Name="query"
><t
 p="412.50 79.02"
 BoundingBox="412.86 72.21 415.78 74.94"
 CaptionLineHeight="variable"
><s font="23" size="9.5" color="0">*</s></t></objecttag></n><n
 id="382"
 p="393.66 85.51"
 Z="268"
 NodeType="GenericNickname"
 NumHydrogens="0"
 NeedsClean="yes"
 AS="N"
 GenericNickname="R"
><t
 p="396.16 89.80"
 BoundingBox="383.43 81.22 394.51 92.35"
 LabelJustification="Right"
 Justification="Right"
 LabelAlignment="Right"
><s font="58" size="12" color="0" face="96">R1</s></t></n><n
 id="383"
 p="408.36 60"
 Z="270"
 Element="8"
 NumHydrogens="1"
 NeedsClean="yes"
 AS="N"
><t
 p="403.69 64.37"
 BoundingBox="404.27 55.63 420.73 64.52"
 LabelJustification="Left"
 LabelAlignment="Left"
><s font="58" size="12" color="0" face="96">OH</s></t></n><b
 id="384"
 Z="267"
 B="380"
 E="381"
 BS="N"
/><b
 id="385"
 Z="269"
 B="381"
 E="382"
 BS="N"
/><b
 id="386"
 Z="271"
 B="381"
 E="383"
 BS="N"
/></fragment><fragment
 id="88"
 BoundingBox="14.92 178.17 74.56 238.06"
 Z="278"
><n
 id="85"
 p="15.30 208.04"
 Z="276"
 AS="N"
/><n
 id="87"
 p="15.30 225.04"
 Z="277"
 AS="N"
/><n
 id="89"
 p="30.02 233.54"
 Z="279"
 AS="N"
/><n
 id="91"
 p="44.74 225.04"
 Z="280"
 AS="N"
/><n
 id="93"
 p="44.74 208.04"
 Z="281"
 AS="N"
/><n
 id="95"
 p="30.02 199.54"
 Z="282"
 AS="N"
/><n
 id="103"
 p="59.46 233.54"
 Z="289"
 Element="8"
 NumHydrogens="0"
 NeedsClean="yes"
 AS="N"
><t
 p="54.79 237.91"
 BoundingBox="55.37 229.17 63.59 238.06"
 LabelJustification="Left"
><s font="58" size="12" color="0" face="96">O</s></t></n><n
 id="105"
 p="74.19 225.04"
 Z="290"
 AS="N"
/><n
 id="107"
 p="74.19 208.04"
 Z="291"
 AS="N"
/><n
 id="109"
 p="59.46 199.54"
 Z="292"
 Geometry="Tetrahedral"
 AS="S"
 BondOrdering="115 114 0 117"
/><n
 id="116"
 p="59.46 182.54"
 Z="298"
 Element="8"
 NumHydrogens="1"
 NeedsClean="yes"
 AS="N"
><t
 p="54.79 186.91"
 BoundingBox="55.37 178.17 71.83 187.06"
 LabelJustification="Left"
 LabelAlignment="Left"
><s font="58" size="12" color="0" face="96">OH</s></t></n><b
 id="97"
 Z="283"
 B="85"
 E="87"
 Order="2"
 BS="N"
 BondCircularOrdering="102 0 0 98"
/><b
 id="98"
 Z="284"
 B="87"
 E="89"
 BS="N"
/><b
 id="99"
 Z="285"
 B="89"
 E="91"
 Order="2"
 BS="N"
 BondCircularOrdering="98 0 111 100"
/><b
 id="100"
 Z="286"
 B="91"
 E="93"
 BS="N"
/><b
 id="101"
 Z="287"
 B="93"
 E="95"
 Order="2"
 BS="N"
 BondCircularOrdering="100 115 0 102"
/><b
 id="102"
 Z="288"
 B="95"
 E="85"
 BS="N"
/><b
 id="111"
 Z="293"
 B="91"
 E="103"
 BS="N"
/><b
 id="112"
 Z="294"
 B="103"
 E="105"
 BS="N"
/><b
 id="113"
 Z="295"
 B="105"
 E="107"
 BS="N"
/><b
 id="114"
 Z="296"
 B="107"
 E="109"
 BS="N"
/><b
 id="115"
 Z="297"
 B="109"
 E="93"
 BS="N"
/><b
 id="117"
 Z="299"
 B="109"
 E="116"
 Display="WedgeBegin"
 BS="N"
/></fragment><fragment
 id="166"
 BoundingBox="16.52 255.84 75.98 311.64"
 Z="303"
><n
 id="163"
 p="16.90 285.71"
 Z="301"
 AS="N"
/><n
 id="165"
 p="16.90 302.71"
 Z="302"
 AS="N"
/><n
 id="167"
 p="31.62 311.21"
 Z="304"
 AS="N"
/><n
 id="169"
 p="46.34 302.71"
 Z="305"
 AS="N"
/><n
 id="171"
 p="46.34 285.71"
 Z="306"
 AS="N"
/><n
 id="173"
 p="31.62 277.21"
 Z="307"
 AS="N"
/><n
 id="181"
 p="61.06 277.21"
 Z="314"
 Geometry="Tetrahedral"
 AS="S"
 BondOrdering="182 184 190 0"
/><n
 id="183"
 p="61.06 260.21"
 Z="316"
 Element="8"
 NumHydrogens="1"
 NeedsClean="yes"
 AS="N"
><t
 p="56.39 264.58"
 BoundingBox="56.97 255.84 73.43 264.73"
 LabelJustification="Left"
 LabelAlignment="Left"
><s font="58" size="12" color="0" face="96">OH</s></t></n><n
 id="189"
 p="75.79 285.71"
 Z="318"
 AS="N"
/><b
 id="175"
 Z="308"
 B="163"
 E="165"
 Order="2"
 BS="N"
 BondCircularOrdering="180 0 0 176"
/><b
 id="176"
 Z="309"
 B="165"
 E="167"
 BS="N"
/><b
 id="177"
 Z="310"
 B="167"
 E="169"
 Order="2"
 BS="N"
 BondCircularOrdering="176 0 0 178"
/><b
 id="178"
 Z="311"
 B="169"
 E="171"
 BS="N"
/><b
 id="179"
 Z="312"
 B="171"
 E="173"
 Order="2"
 BS="N"
 BondCircularOrdering="178 182 0 180"
/><b
 id="180"
 Z="313"
 B="173"
 E="163"
 BS="N"
/><b
 id="182"
 Z="315"
 B="171"
 E="181"
 BS="N"
/><b
 id="184"
 Z="317"
 B="181"
 E="183"
 Display="WedgeBegin"
 BS="N"
/><b
 id="190"
 Z="319"
 B="181"
 E="189"
 BS="N"
/></fragment><fragment
 id="415"
 BoundingBox="12.67 324.44 72.31 380.24"
 Z="323"
><n
 id="416"
 p="13.05 354.31"
 Z="321"
 AS="N"
/><n
 id="417"
 p="13.05 371.31"
 Z="322"
 AS="N"
/><n
 id="418"
 p="27.77 379.81"
 Z="324"
 AS="N"
/><n
 id="419"
 p="42.49 371.31"
 Z="325"
 AS="N"
/><n
 id="420"
 p="42.49 354.31"
 Z="326"
 AS="N"
/><n
 id="421"
 p="27.77 345.81"
 Z="327"
 AS="N"
/><n
 id="422"
 p="57.21 379.81"
 Z="334"
 AS="N"
/><n
 id="423"
 p="71.94 371.31"
 Z="335"
 AS="N"
/><n
 id="424"
 p="71.94 354.31"
 Z="336"
 AS="N"
/><n
 id="425"
 p="57.21 345.81"
 Z="337"
 Geometry="Tetrahedral"
 AS="R"
 BondOrdering="437 436 438 0"
/><n
 id="426"
 p="57.21 328.81"
 Z="343"
 Element="8"
 NumHydrogens="1"
 NeedsClean="yes"
 AS="N"
><t
 p="52.54 333.18"
 BoundingBox="53.12 324.44 69.58 333.33"
 LabelJustification="Left"
 LabelAlignment="Left"
><s font="58" size="12" color="0" face="96">OH</s></t></n><b
 id="427"
 Z="328"
 B="416"
 E="417"
 Order="2"
 BS="N"
 BondCircularOrdering="432 0 0 428"
/><b
 id="428"
 Z="329"
 B="417"
 E="418"
 BS="N"
/><b
 id="429"
 Z="330"
 B="418"
 E="419"
 Order="2"
 BS="N"
 BondCircularOrdering="428 0 433 430"
/><b
 id="430"
 Z="331"
 B="419"
 E="420"
 BS="N"
/><b
 id="431"
 Z="332"
 B="420"
 E="421"
 Order="2"
 BS="N"
 BondCircularOrdering="430 437 0 432"
/><b
 id="432"
 Z="333"
 B="421"
 E="416"
 BS="N"
/><b
 id="433"
 Z="338"
 B="419"
 E="422"
 BS="N"
/><b
 id="434"
 Z="339"
 B="422"
 E="423"
 BS="N"
/><b
 id="435"
 Z="340"
 B="423"
 E="424"
 BS="N"
/><b
 id="436"
 Z="341"
 B="424"
 E="425"
 BS="N"
/><b
 id="437"
 Z="342"
 B="425"
 E="420"
 BS="N"
/><b
 id="438"
 Z="344"
 B="425"
 E="426"
 Display="WedgedHashBegin"
 BS="N"
/></fragment><fragment
 id="440"
 BoundingBox="13.17 394.28 76.78 446"
 Z="348"
><n
 id="441"
 p="13.55 420.07"
 Z="346"
 AS="N"
/><n
 id="442"
 p="13.55 437.07"
 Z="347"
 AS="N"
/><n
 id="443"
 p="28.27 445.57"
 Z="349"
 AS="N"
/><n
 id="444"
 p="42.99 437.07"
 Z="350"
 AS="N"
/><n
 id="445"
 p="42.99 420.07"
 Z="351"
 AS="N"
/><n
 id="446"
 p="28.27 411.57"
 Z="352"
 AS="N"
/><n
 id="123"
 p="59.16 442.32"
 Z="359"
 AS="N"
/><n
 id="125"
 p="69.15 428.57"
 Z="360"
 AS="N"
/><n
 id="127"
 p="59.16 414.82"
 Z="361"
 Geometry="Tetrahedral"
 AS="S"
 BondOrdering="132 131 0 134"
/><n
 id="133"
 p="64.41 398.65"
 Z="366"
 Element="8"
 NumHydrogens="1"
 NeedsClean="yes"
 AS="N"
><t
 p="59.74 403.02"
 BoundingBox="60.32 394.28 76.78 403.17"
 LabelJustification="Left"
 LabelAlignment="Left"
><s font="58" size="12" color="0" face="96">OH</s></t></n><b
 id="447"
 Z="353"
 B="441"
 E="442"
 Order="2"
 BS="N"
 BondCircularOrdering="452 0 0 448"
/><b
 id="448"
 Z="354"
 B="442"
 E="443"
 BS="N"
/><b
 id="449"
 Z="355"
 B="443"
 E="444"
 Order="2"
 BS="N"
 BondCircularOrdering="448 0 129 450"
/><b
 id="450"
 Z="356"
 B="444"
 E="445"
 BS="N"
/><b
 id="451"
 Z="357"
 B="445"
 E="446"
 Order="2"
 BS="N"
 BondCircularOrdering="450 132 0 452"
/><b
 id="452"
 Z="358"
 B="446"
 E="441"
 BS="N"
/><b
 id="129"
 Z="362"
 B="444"
 E="123"
 BS="N"
/><b
 id="130"
 Z="363"
 B="123"
 E="125"
 BS="N"
/><b
 id="131"
 Z="364"
 B="125"
 E="127"
 BS="N"
/><b
 id="132"
 Z="365"
 B="127"
 E="445"
 BS="N"
/><b
 id="134"
 Z="367"
 B="127"
 E="133"
 Display="WedgeBegin"
 BS="N"
/></fragment><fragment
 id="138"
 BoundingBox="24.78 458.44 99.78 514.24"
 Z="371"
><n
 id="453"
 p="25.16 488.31"
 Z="369"
 AS="N"
/><n
 id="137"
 p="25.16 505.31"
 Z="370"
 AS="N"
/><n
 id="139"
 p="39.88 513.81"
 Z="372"
 AS="N"
/><n
 id="141"
 p="54.60 505.31"
 Z="373"
 AS="N"
/><n
 id="143"
 p="54.60 488.31"
 Z="374"
 AS="N"
/><n
 id="145"
 p="39.88 479.81"
 Z="375"
 Geometry="Tetrahedral"
 AS="R"
 BondOrdering="152 151 154 0"
/><n
 id="153"
 p="39.88 462.81"
 Z="382"
 Warning="ChemDraw can’t interpret this label."
 NodeType="Unspecified"
 NeedsClean="yes"
 AS="N"
><t
 p="35.21 467.18"
 BoundingBox="35.79 458.44 99.78 469.72"
 LabelJustification="Left"
 LabelAlignment="Left"
><s font="58" size="12" color="0" face="96">OBz(4-NO2)</s></t></n><b
 id="147"
 Z="376"
 B="453"
 E="137"
 Order="2"
 BS="N"
 BondCircularOrdering="152 0 0 148"
/><b
 id="148"
 Z="377"
 B="137"
 E="139"
 BS="N"
/><b
 id="149"
 Z="378"
 B="139"
 E="141"
 BS="N"
/><b
 id="150"
 Z="379"
 B="141"
 E="143"
 BS="N"
/><b
 id="151"
 Z="380"
 B="143"
 E="145"
 BS="N"
/><b
 id="152"
 Z="381"
 B="145"
 E="453"
 BS="N"
/><b
 id="154"
 Z="383"
 B="145"
 E="153"
 Display="WedgedHashBegin"
 BS="N"
/></fragment><fragment
 id="454"
 BoundingBox="16.17 529.64 60.90 585.44"
 Z="387"
><n
 id="455"
 p="31.09 559.51"
 Z="385"
 AS="N"
/><n
 id="456"
 p="31.09 576.51"
 Z="386"
 AS="N"
/><n
 id="457"
 p="45.81 585.01"
 Z="388"
 AS="N"
/><n
 id="458"
 p="60.53 576.51"
 Z="389"
 AS="N"
/><n
 id="459"
 p="60.53 559.51"
 Z="390"
 AS="N"
/><n
 id="460"
 p="45.81 551.01"
 Z="391"
 Geometry="Tetrahedral"
 AS="R"
 BondOrdering="467 466 468 0"
/><n
 id="461"
 p="45.81 534.01"
 Z="398"
 Element="8"
 NumHydrogens="1"
 NeedsClean="yes"
 AS="N"
><t
 p="41.14 538.38"
 BoundingBox="41.72 529.64 58.18 538.53"
 LabelJustification="Left"
 LabelAlignment="Left"
><s font="58" size="12" color="0" face="96">OH</s></t></n><n
 id="161"
 p="16.36 585.01"
 Z="400"
 AS="N"
/><b
 id="462"
 Z="392"
 B="455"
 E="456"
 Order="2"
 BS="N"
 BondCircularOrdering="467 0 162 463"
/><b
 id="463"
 Z="393"
 B="456"
 E="457"
 BS="N"
/><b
 id="464"
 Z="394"
 B="457"
 E="458"
 BS="N"
/><b
 id="465"
 Z="395"
 B="458"
 E="459"
 BS="N"
/><b
 id="466"
 Z="396"
 B="459"
 E="460"
 BS="N"
/><b
 id="467"
 Z="397"
 B="460"
 E="455"
 BS="N"
/><b
 id="468"
 Z="399"
 B="460"
 E="461"
 Display="WedgedHashBegin"
 BS="N"
/><b
 id="162"
 Z="401"
 B="456"
 E="161"
 BS="N"
/></fragment><fragment
 id="470"
 BoundingBox="27.84 599 58.03 669.28"
 Z="405"
><n
 id="471"
 p="28.22 628.87"
 Z="403"
 AS="N"
/><n
 id="472"
 p="28.22 645.87"
 Z="404"
 AS="N"
/><n
 id="473"
 p="42.94 654.37"
 Z="406"
 AS="N"
/><n
 id="474"
 p="57.66 645.87"
 Z="407"
 AS="N"
/><n
 id="475"
 p="57.66 628.87"
 Z="408"
 AS="N"
/><n
 id="476"
 p="42.94 620.37"
 Z="409"
 Geometry="Tetrahedral"
 AS="S"
 BondOrdering="483 482 0 484"
/><n
 id="477"
 p="42.94 603.37"
 Z="416"
 Element="8"
 NumHydrogens="1"
 NeedsClean="yes"
 AS="N"
><t
 p="38.27 607.74"
 BoundingBox="38.85 599 55.31 607.89"
 LabelJustification="Left"
 LabelAlignment="Left"
><s font="58" size="12" color="0" face="96">OH</s></t></n><n
 id="157"
 p="34.44 669.09"
 Z="418"
 AS="N"
/><n
 id="159"
 p="51.44 669.09"
 Z="420"
 AS="N"
/><b
 id="478"
 Z="410"
 B="471"
 E="472"
 Order="2"
 BS="N"
 BondCircularOrdering="483 0 0 479"
/><b
 id="479"
 Z="411"
 B="472"
 E="473"
 BS="N"
/><b
 id="480"
 Z="412"
 B="473"
 E="474"
 BS="N"
/><b
 id="481"
 Z="413"
 B="474"
 E="475"
 BS="N"
/><b
 id="482"
 Z="414"
 B="475"
 E="476"
 BS="N"
/><b
 id="483"
 Z="415"
 B="476"
 E="471"
 BS="N"
/><b
 id="484"
 Z="417"
 B="476"
 E="477"
 Display="WedgeBegin"
 BS="N"
/><b
 id="158"
 Z="419"
 B="473"
 E="157"
 BS="N"
/><b
 id="160"
 Z="421"
 B="473"
 E="159"
 BS="N"
/></fragment><fragment
 id="202"
 BoundingBox="15.10 687.75 133.45 760.12"
 Z="425"
><n
 id="199"
 p="15.48 717.62"
 Z="423"
 AS="N"
/><n
 id="201"
 p="15.48 734.62"
 Z="424"
 AS="N"
/><n
 id="203"
 p="30.20 743.12"
 Z="426"
 AS="N"
/><n
 id="205"
 p="44.92 734.62"
 Z="427"
 AS="N"
/><n
 id="207"
 p="44.92 717.62"
 Z="428"
 AS="N"
/><n
 id="209"
 p="30.20 709.12"
 Z="429"
 AS="N"
/><n
 id="217"
 p="59.64 709.12"
 Z="436"
 Geometry="Tetrahedral"
 AS="R"
 BondOrdering="218 220 0 238"
/><n
 id="219"
 p="74.37 717.62"
 Z="438"
 AS="N"
/><n
 id="221"
 p="74.37 734.62"
 Z="440"
 AS="N"
/><n
 id="223"
 p="89.09 743.12"
 Z="441"
 AS="N"
/><n
 id="225"
 p="103.81 734.62"
 Z="442"
 AS="N"
/><n
 id="227"
 p="103.81 717.62"
 Z="443"
 AS="N"
/><n
 id="229"
 p="89.09 709.12"
 Z="444"
 AS="N"
/><n
 id="237"
 p="59.64 692.12"
 Z="451"
 Element="8"
 NumHydrogens="1"
 NeedsClean="yes"
 AS="N"
><t
 p="54.97 696.49"
 BoundingBox="55.55 687.75 72.01 696.64"
 LabelJustification="Left"
 LabelAlignment="Left"
><s font="58" size="12" color="0" face="96">OH</s></t></n><n
 id="239"
 p="118.53 743.12"
 Z="453"
 AS="N"
/><n
 id="241"
 p="133.26 734.62"
 Z="455"
 AS="N"
/><n
 id="243"
 p="118.53 760.12"
 Z="457"
 AS="N"
/><n
 id="245"
 p="133.26 751.62"
 Z="459"
 AS="N"
/><b
 id="211"
 Z="430"
 B="199"
 E="201"
 Order="2"
 BS="N"
 BondCircularOrdering="216 0 0 212"
/><b
 id="212"
 Z="431"
 B="201"
 E="203"
 BS="N"
/><b
 id="213"
 Z="432"
 B="203"
 E="205"
 Order="2"
 BS="N"
 BondCircularOrdering="212 0 0 214"
/><b
 id="214"
 Z="433"
 B="205"
 E="207"
 BS="N"
/><b
 id="215"
 Z="434"
 B="207"
 E="209"
 Order="2"
 BS="N"
 BondCircularOrdering="214 218 0 216"
/><b
 id="216"
 Z="435"
 B="209"
 E="199"
 BS="N"
/><b
 id="218"
 Z="437"
 B="207"
 E="217"
 BS="N"
/><b
 id="220"
 Z="439"
 B="217"
 E="219"
 BS="N"
/><b
 id="231"
 Z="445"
 B="219"
 E="221"
 Order="2"
 BS="N"
 BondCircularOrdering="236 220 0 232"
/><b
 id="232"
 Z="446"
 B="221"
 E="223"
 BS="N"
/><b
 id="233"
 Z="447"
 B="223"
 E="225"
 Order="2"
 BS="N"
 BondCircularOrdering="232 0 240 234"
/><b
 id="234"
 Z="448"
 B="225"
 E="227"
 BS="N"
/><b
 id="235"
 Z="449"
 B="227"
 E="229"
 Order="2"
 BS="N"
 BondCircularOrdering="234 0 0 236"
/><b
 id="236"
 Z="450"
 B="229"
 E="219"
 BS="N"
/><b
 id="238"
 Z="452"
 B="217"
 E="237"
 Display="WedgeBegin"
 BS="N"
/><b
 id="240"
 Z="454"
 B="225"
 E="239"
 BS="N"
/><b
 id="242"
 Z="456"
 B="239"
 E="241"
 BS="N"
/><b
 id="244"
 Z="458"
 B="239"
 E="243"
 BS="N"
/><b
 id="246"
 Z="460"
 B="239"
 E="245"
 BS="N"
/></fragment><fragment
 id="250"
 BoundingBox="12.69 762.32 101.98 827.16"
 Z="473"
><n
 id="486"
 p="13.27 800.33"
 Z="471"
 AS="N"
/><n
 id="249"
 p="13.07 817.33"
 Z="472"
 AS="N"
/><n
 id="251"
 p="27.68 826.01"
 Z="474"
 AS="N"
/><n
 id="253"
 p="42.51 817.69"
 Z="475"
 AS="N"
/><n
 id="255"
 p="42.71 800.69"
 Z="476"
 AS="N"
/><n
 id="257"
 p="28.10 792.01"
 Z="477"
 AS="N"
/><n
 id="283"
 p="57.13 826.37"
 Z="484"
 AS="N"
/><n
 id="285"
 p="71.95 818.05"
 Z="485"
 AS="N"
/><n
 id="287"
 p="72.16 801.05"
 Z="486"
 AS="N"
/><n
 id="289"
 p="57.54 792.37"
 Z="487"
 AS="N"
/><n
 id="296"
 p="86.57 826.73"
 Z="493"
 AS="N"
/><n
 id="298"
 p="101.39 818.40"
 Z="494"
 AS="N"
/><n
 id="300"
 p="101.60 801.41"
 Z="495"
 AS="N"
/><n
 id="302"
 p="86.98 792.73"
 Z="496"
 AS="N"
/><n
 id="309"
 p="57.75 775.37"
 Z="502"
 Geometry="Tetrahedral"
 AS="S"
 BondOrdering="310 312 0 314"
/><n
 id="311"
 p="43.13 766.69"
 Z="504"
 Element="8"
 NumHydrogens="1"
 NeedsClean="yes"
 AS="N"
><t
 p="47.80 771.06"
 BoundingBox="30.76 762.32 47.26 771.21"
 LabelJustification="Right"
 Justification="Right"
 LabelAlignment="Right"
><s font="58" size="12" color="0" face="96">OH</s></t></n><n
 id="313"
 p="72.57 767.05"
 Z="506"
 NodeType="Fragment"
 NeedsClean="yes"
 AS="N"
><fragment
 id="503"
><n
 id="318"
 p="72.57 767.05"
 Z="462"
/><n
 id="319"
 p="80.89 781.88"
 Z="463"
 Element="9"
 NumHydrogens="0"
 NeedsClean="yes"
><t
 p="77.22 786.17"
 BoundingBox="78.21 777.59 84 786.17"
 LabelJustification="Left"
><s font="58" size="12" color="0" face="96">F</s></t></n><n
 id="320"
 p="87.40 758.73"
 Z="464"
 Element="9"
 NumHydrogens="0"
 NeedsClean="yes"
><t
 p="83.73 763.02"
 BoundingBox="84.72 754.44 90.51 763.02"
 LabelJustification="Left"
><s font="58" size="12" color="0" face="96">F</s></t></n><n
 id="321"
 p="64.25 752.23"
 Z="465"
 Element="9"
 NumHydrogens="0"
 NeedsClean="yes"
><t
 p="60.58 756.52"
 BoundingBox="61.57 747.94 67.36 756.52"
 LabelJustification="Left"
><s font="58" size="12" color="0" face="96">F</s></t></n><n
 id="322"
 p="57.75 775.37"
 Z="466"
 NodeType="ExternalConnectionPoint"
 ExternalConnectionNum="1"
/><b
 id="323"
 Z="467"
 B="318"
 E="319"
/><b
 id="324"
 Z="468"
 B="318"
 E="320"
/><b
 id="325"
 Z="469"
 B="318"
 E="321"
/><b
 id="326"
 Z="470"
 B="322"
 E="318"
/></fragment><t
 p="68.24 771.42"
 BoundingBox="68.83 762.68 88.83 774.08"
 LabelJustification="Left"
 LabelAlignment="Left"
><s font="58" size="12" color="0" face="96">CF3</s></t></n><b
 id="259"
 Z="478"
 B="486"
 E="249"
 Order="2"
 BS="N"
 BondCircularOrdering="264 0 0 260"
/><b
 id="260"
 Z="479"
 B="249"
 E="251"
 BS="N"
/><b
 id="261"
 Z="480"
 B="251"
 E="253"
 Order="2"
 BS="N"
 BondCircularOrdering="260 0 291 262"
/><b
 id="262"
 Z="481"
 B="253"
 E="255"
 BS="N"
/><b
 id="263"
 Z="482"
 B="255"
 E="257"
 Order="2"
 BS="N"
 BondCircularOrdering="262 295 0 264"
/><b
 id="264"
 Z="483"
 B="257"
 E="486"
 BS="N"
/><b
 id="291"
 Z="488"
 B="253"
 E="283"
 BS="N"
/><b
 id="292"
 Z="489"
 B="283"
 E="285"
 Order="2"
 BS="N"
 BondCircularOrdering="291 0 304 293"
/><b
 id="293"
 Z="490"
 B="285"
 E="287"
 BS="N"
/><b
 id="294"
 Z="491"
 B="287"
 E="289"
 Order="2"
 BS="N"
 BondCircularOrdering="293 308 310 295"
/><b
 id="295"
 Z="492"
 B="289"
 E="255"
 BS="N"
/><b
 id="304"
 Z="497"
 B="285"
 E="296"
 BS="N"
/><b
 id="305"
 Z="498"
 B="296"
 E="298"
 Order="2"
 BS="N"
 BondCircularOrdering="304 0 0 306"
/><b
 id="306"
 Z="499"
 B="298"
 E="300"
 BS="N"
/><b
 id="307"
 Z="500"
 B="300"
 E="302"
 Order="2"
 BS="N"
 BondCircularOrdering="306 0 0 308"
/><b
 id="308"
 Z="501"
 B="302"
 E="287"
 BS="N"
/><b
 id="310"
 Z="503"
 B="289"
 E="309"
 BS="N"
/><b
 id="312"
 Z="505"
 B="309"
 E="311"
 Display="WedgedHashBegin"
 BS="N"
/><b
 id="314"
 Z="507"
 B="309"
 E="313"
 BS="N"
/></fragment><t
 id="389"
 p="198.38 43.85"
 BoundingBox="198.38 35.11 308.96 74.10"
 Z="273"
 Warning="Chemical Interpretation is not possible for this label"
 LineHeight="auto"
 LineStarts="1 13 31"
><s font="60" size="12" color="0" face="1">
</s><s font="60" size="12" color="0" face="97">L</s><s font="60" size="12" color="0" face="1">4 </s><s font="58" size="12" color="0">(1 mol%)
Mn</s><s font="58" size="12" color="0" face="96">(CO)5Br (1 mol%)</s></t><t
 id="398"
 p="129.50 111.60"
 BoundingBox="130.03 102.97 173.21 114.25"
 Z="274"
 Warning="Chemical Interpretation is not possible for this label"
 LineHeight="auto"
><s font="60" size="12" color="0" face="1">5</s><s font="60" size="12" color="0" face="33">ke</s><s font="60" size="12" color="0" face="1">-13</s><s font="60" size="12" color="0" face="33">ke</s></t><t
 id="399"
 p="390.40 110.70"
 BoundingBox="390.93 102.07 428.81 113.35"
 Z="275"
 Warning="Chemical Interpretation is not possible for this label"
 LineHeight="auto"
><s font="60" size="12" color="0" face="1">5</s><s font="60" size="12" color="0" face="33">al</s><s font="60" size="12" color="0" face="1">-13</s><s font="60" size="12" color="0" face="33">al</s></t><t
 id="118"
 p="81.60 222"
 BoundingBox="82.13 213.53 95.16 224.65"
 Z="300"
 Warning="Chemical Interpretation is not possible for this label"
 LineHeight="auto"
><s font="60" size="12" color="0" face="1">5</s><s font="60" size="12" color="0" face="33">al</s></t><t
 id="191"
 p="80.50 299.85"
 BoundingBox="81.01 291.22 94.06 302.50"
 Z="320"
 Warning="Chemical Interpretation is not possible for this label"
 LineHeight="auto"
><s font="60" size="12" color="0" face="1">6</s><s font="60" size="12" color="0" face="33">al</s></t><t
 id="439"
 p="81.15 368.87"
 BoundingBox="81.66 360.40 94.71 371.52"
 Z="345"
 Warning="Chemical Interpretation is not possible for this label"
 LineHeight="auto"
><s font="60" size="12" color="0" face="1">7</s><s font="60" size="12" color="0" face="33">al</s></t><t
 id="135"
 p="77.45 432.23"
 BoundingBox="77.94 423.60 91.01 434.88"
 Z="368"
 Warning="Chemical Interpretation is not possible for this label"
 LineHeight="auto"
><s font="60" size="12" color="0" face="1">8</s><s font="60" size="12" color="0" face="33">al</s></t><t
 id="155"
 p="61.04 502.27"
 BoundingBox="61.42 493.64 74.60 504.92"
 Z="384"
 Warning="Chemical Interpretation is not possible for this label"
 LineHeight="auto"
><s font="60" size="12" color="0" face="1">9</s><s font="60" size="12" color="0" face="33">al</s></t><t
 id="469"
 p="65.77 574.07"
 BoundingBox="66.72 565.44 86 576.72"
 Z="402"
 Warning="Chemical Interpretation is not possible for this label"
 LineHeight="auto"
><s font="60" size="12" color="0" face="1">10</s><s font="60" size="12" color="0" face="33">al</s></t><t
 id="485"
 p="64.10 642.23"
 BoundingBox="65.05 633.60 83.67 644.88"
 Z="422"
 Warning="Chemical Interpretation is not possible for this label"
 LineHeight="auto"
><s font="60" size="12" color="0" face="1">11</s><s font="60" size="12" color="0" face="33">al</s></t><t
 id="247"
 p="114.84 725.41"
 BoundingBox="115.79 716.78 135.07 728.06"
 Z="461"
 Warning="Chemical Interpretation is not possible for this label"
 LineHeight="auto"
><s font="60" size="12" color="0" face="1">12</s><s font="60" size="12" color="0" face="33">al</s></t><t
 id="327"
 p="107.66 815.31"
 BoundingBox="108.61 806.68 127.89 817.96"
 Z="508"
 Warning="Chemical Interpretation is not possible for this label"
 LineHeight="auto"
><s font="60" size="12" color="0" face="1">13</s><s font="60" size="12" color="0" face="33">al</s></t><t
 id="500"
 p="199 95"
 BoundingBox="199.88 86.26 356.72 111.32"
 Z="510"
 Warning="Chemical Interpretation is not possible for this label"
 LineHeight="auto"
 LineStarts="28 54"
><s font="58" size="12" color="0" face="96">K2CO3 (10 mol%),H2 (50 Bar)
EtOH (0.67 M), 50 </s><s font="58" size="12" color="0" face="64">o</s><s font="58" size="12" color="0">C, 18 h</s></t><graphic
 id="498"
 SupersededBy="504"
 BoundingBox="375.44 79.74 182.66 79.74"
 Z="272"
 GraphicType="Line"
 ArrowType="FullHead"
 HeadSize="1000"
/><scheme
 id="505"
><step
 id="506"
 ReactionStepReactants="364"
 ReactionStepProducts="379"
 ReactionStepArrows="498"
 ReactionStepObjectsAboveArrow="389"
 ReactionStepObjectsBelowArrow="500"
/></scheme><arrow
 id="504"
 BoundingBox="182.66 75.74 375.44 81.74"
 Z="272"
 FillType="None"
 ArrowheadHead="Full"
 ArrowheadType="Solid"
 HeadSize="1000"
 ArrowheadCenterSize="875"
 ArrowheadWidth="250"
 Head3D="375.44 79.74 0"
 Tail3D="182.66 79.74 0"
 Center3D="606.40 128.46 0"
 MajorAxisEnd3D="799.17 128.46 0"
 MinorAxisEnd3D="606.40 265.04 0"
/></page></CDXML>
